# Supplementary material for: Initial conditions combine with sensory evidence to induce decision-related dynamics in premotor cortex
Source: Nat Commun. 2023 Oct 16;14:6510. doi: 10.1038/s41467-023-41752-2 (PMC10579235; doi:10.1038/s41467-023-41752-2)
Supplement: Supplementary file 4 — Source Data [file 41467_2023_41752_MOESM4_ESM.zip]

Archive with 8 entries (8 files):
- fig.2f-bottom.csv
- __MACOSX/._fig.2f-bottom.csv
- fig.2f-top.csv
- __MACOSX/._fig.2f-top.csv
- SourceData_MainFigs.xlsx
- __MACOSX/._SourceData_MainFigs.xlsx
- SourceData_SuppFigs.xlsx
- __MACOSX/._SourceData_SuppFigs.xlsx
