# Supplementary material for: Initial conditions combine with sensory evidence to induce decision-related dynamics in premotor cortex
Source: Nat Commun. 2023 Oct 16;14:6510. doi: 10.1038/s41467-023-41752-2 (PMC10579235; doi:10.1038/s41467-023-41752-2)
Supplement: Supplementary file 4 — Source Data [file 41467_2023_41752_MOESM4_ESM.zip › fig.2f-bottom.csv]

Var1	Var2
90.2222222222222	564
90.2222222222222	443
90.2222222222222	362
90.2222222222222	467
90.2222222222222	381
90.2222222222222	345
90.2222222222222	479
90.2222222222222	332
90.2222222222222	355
90.2222222222222	396
90.2222222222222	385
90.2222222222222	490
90.2222222222222	349
90.2222222222222	345
90.2222222222222	358
90.2222222222222	395
90.2222222222222	396
90.2222222222222	358
90.2222222222222	436
90.2222222222222	440
90.2222222222222	561
90.2222222222222	460
90.2222222222222	541
90.2222222222222	485
90.2222222222222	426
90.2222222222222	584
90.2222222222222	400
90.2222222222222	509
90.2222222222222	431
90.2222222222222	393
90.2222222222222	473
90.2222222222222	405
90.2222222222222	567
90.2222222222222	480
90.2222222222222	441
90.2222222222222	392
90.2222222222222	423
90.2222222222222	429
90.2222222222222	381
90.2222222222222	549
90.2222222222222	385
90.2222222222222	439
90.2222222222222	389
90.2222222222222	400
90.2222222222222	394
90.2222222222222	337
90.2222222222222	403
90.2222222222222	423
90.2222222222222	470
90.2222222222222	413
90.2222222222222	457
90.2222222222222	370
90.2222222222222	516
90.2222222222222	518
90.2222222222222	444
90.2222222222222	375
90.2222222222222	382
90.2222222222222	433
90.2222222222222	536
90.2222222222222	376
90.2222222222222	500
90.2222222222222	461
90.2222222222222	437
90.2222222222222	462
90.2222222222222	386
90.2222222222222	383
90.2222222222222	537
90.2222222222222	413
90.2222222222222	382
90.2222222222222	388
90.2222222222222	336
90.2222222222222	354
90.2222222222222	465
90.2222222222222	471
90.2222222222222	580
90.2222222222222	473
90.2222222222222	449
90.2222222222222	519
90.2222222222222	436
90.2222222222222	543
90.2222222222222	608
90.2222222222222	411
90.2222222222222	594
90.2222222222222	537
90.2222222222222	527
90.2222222222222	625
90.2222222222222	584
90.2222222222222	410
90.2222222222222	432
90.2222222222222	603
90.2222222222222	423
90.2222222222222	528
90.2222222222222	514
90.2222222222222	475
90.2222222222222	439
90.2222222222222	386
90.2222222222222	469
90.2222222222222	407
90.2222222222222	498
90.2222222222222	464
90.2222222222222	601
90.2222222222222	462
90.2222222222222	398
90.2222222222222	475
90.2222222222222	530
90.2222222222222	474
90.2222222222222	464
90.2222222222222	636
90.2222222222222	440
90.2222222222222	454
90.2222222222222	507
90.2222222222222	508
90.2222222222222	425
90.2222222222222	441
90.2222222222222	451
90.2222222222222	518
90.2222222222222	475
90.2222222222222	594
90.2222222222222	489
90.2222222222222	400
90.2222222222222	431
90.2222222222222	576
90.2222222222222	435
90.2222222222222	544
90.2222222222222	438
90.2222222222222	525
90.2222222222222	532
90.2222222222222	543
90.2222222222222	503
90.2222222222222	517
90.2222222222222	451
90.2222222222222	440
90.2222222222222	494
90.2222222222222	402
90.2222222222222	518
90.2222222222222	567
90.2222222222222	460
90.2222222222222	515
90.2222222222222	506
90.2222222222222	402
90.2222222222222	407
90.2222222222222	364
90.2222222222222	389
90.2222222222222	402
90.2222222222222	494
90.2222222222222	492
60	359
60	311
60	389
60	347
60	372
60	373
60	418
60	388
60	477
60	369
60	455
60	446
60	367
60	375
60	365
60	378
60	391
60	395
60	425
60	447
60	455
60	448
60	377
60	407
60	385
60	478
60	457
60	551
60	345
60	378
60	437
60	384
60	409
60	415
60	562
60	481
60	350
60	493
60	434
60	382
60	507
60	380
60	366
60	435
60	403
60	374
60	470
60	398
60	337
60	352
60	375
60	376
60	440
60	842
60	404
60	531
60	435
60	490
60	381
60	393
60	595
60	456
60	372
60	425
60	453
60	402
60	488
60	518
60	487
60	477
60	559
60	534
60	489
60	428
60	444
60	487
60	428
60	388
60	519
60	467
60	473
60	349
60	483
60	574
60	589
60	507
60	494
60	540
60	411
60	455
60	393
60	417
60	446
60	326
60	603
60	379
60	488
60	559
60	499
60	504
60	569
60	434
60	428
60	439
60	409
60	449
60	466
60	409
60	511
60	514
60	436
60	522
60	422
60	477
60	491
60	483
60	573
60	563
60	536
60	514
60	510
60	437
60	565
60	469
60	486
60	507
60	550
60	631
60	730
60	496
60	467
60	486
60	425
60	439
60	395
60	389
60	445
60	340
60	388
60	450
60	439
60	387
60	432
60	480
60	466
60	560
40.4444444444444	362
40.4444444444444	415
40.4444444444444	411
40.4444444444444	436
40.4444444444444	513
40.4444444444444	414
40.4444444444444	365
40.4444444444444	378
40.4444444444444	482
40.4444444444444	457
40.4444444444444	370
40.4444444444444	398
40.4444444444444	395
40.4444444444444	433
40.4444444444444	353
40.4444444444444	403
40.4444444444444	389
40.4444444444444	418
40.4444444444444	418
40.4444444444444	450
40.4444444444444	476
40.4444444444444	372
40.4444444444444	488
40.4444444444444	509
40.4444444444444	401
40.4444444444444	396
40.4444444444444	451
40.4444444444444	377
40.4444444444444	471
40.4444444444444	507
40.4444444444444	420
40.4444444444444	463
40.4444444444444	482
40.4444444444444	441
40.4444444444444	389
40.4444444444444	402
40.4444444444444	415
40.4444444444444	448
40.4444444444444	334
40.4444444444444	527
40.4444444444444	412
40.4444444444444	410
40.4444444444444	499
40.4444444444444	459
40.4444444444444	377
40.4444444444444	453
40.4444444444444	449
40.4444444444444	388
40.4444444444444	452
40.4444444444444	411
40.4444444444444	355
40.4444444444444	597
40.4444444444444	492
40.4444444444444	496
40.4444444444444	361
40.4444444444444	437
40.4444444444444	498
40.4444444444444	327
40.4444444444444	452
40.4444444444444	629
40.4444444444444	397
40.4444444444444	449
40.4444444444444	520
40.4444444444444	491
40.4444444444444	408
40.4444444444444	409
40.4444444444444	442
40.4444444444444	467
40.4444444444444	406
40.4444444444444	445
40.4444444444444	384
40.4444444444444	464
40.4444444444444	599
40.4444444444444	354
40.4444444444444	475
40.4444444444444	470
40.4444444444444	513
40.4444444444444	563
40.4444444444444	456
40.4444444444444	532
40.4444444444444	427
40.4444444444444	521
40.4444444444444	557
40.4444444444444	423
40.4444444444444	358
40.4444444444444	507
40.4444444444444	461
40.4444444444444	388
40.4444444444444	442
40.4444444444444	554
40.4444444444444	474
40.4444444444444	512
40.4444444444444	401
40.4444444444444	548
40.4444444444444	460
40.4444444444444	427
40.4444444444444	569
40.4444444444444	436
40.4444444444444	520
40.4444444444444	530
40.4444444444444	467
40.4444444444444	525
40.4444444444444	388
40.4444444444444	691
40.4444444444444	479
40.4444444444444	404
40.4444444444444	486
40.4444444444444	547
40.4444444444444	615
40.4444444444444	628
40.4444444444444	483
40.4444444444444	441
40.4444444444444	486
40.4444444444444	500
40.4444444444444	493
40.4444444444444	556
40.4444444444444	322
40.4444444444444	485
40.4444444444444	648
40.4444444444444	336
40.4444444444444	499
40.4444444444444	537
40.4444444444444	496
40.4444444444444	413
40.4444444444444	393
40.4444444444444	443
40.4444444444444	381
40.4444444444444	438
40.4444444444444	440
40.4444444444444	514
40.4444444444444	478
40.4444444444444	499
40.4444444444444	849
40.4444444444444	573
40.4444444444444	497
40.4444444444444	477
40.4444444444444	544
40.4444444444444	395
40.4444444444444	401
40.4444444444444	527
30.6666666666667	224
30.6666666666667	404
30.6666666666667	451
30.6666666666667	366
30.6666666666667	395
30.6666666666667	450
30.6666666666667	503
30.6666666666667	469
30.6666666666667	525
30.6666666666667	412
30.6666666666667	376
30.6666666666667	374
30.6666666666667	263
30.6666666666667	473
30.6666666666667	475
30.6666666666667	422
30.6666666666667	551
30.6666666666667	484
30.6666666666667	422
30.6666666666667	482
30.6666666666667	346
30.6666666666667	404
30.6666666666667	504
30.6666666666667	532
30.6666666666667	380
30.6666666666667	428
30.6666666666667	351
30.6666666666667	539
30.6666666666667	452
30.6666666666667	420
30.6666666666667	510
30.6666666666667	487
30.6666666666667	711
30.6666666666667	498
30.6666666666667	489
30.6666666666667	473
30.6666666666667	372
30.6666666666667	421
30.6666666666667	389
30.6666666666667	473
30.6666666666667	415
30.6666666666667	384
30.6666666666667	501
30.6666666666667	370
30.6666666666667	400
30.6666666666667	485
30.6666666666667	424
30.6666666666667	371
30.6666666666667	423
30.6666666666667	447
30.6666666666667	397
30.6666666666667	490
30.6666666666667	453
30.6666666666667	419
30.6666666666667	499
30.6666666666667	445
30.6666666666667	548
30.6666666666667	504
30.6666666666667	385
30.6666666666667	519
30.6666666666667	426
30.6666666666667	519
30.6666666666667	454
30.6666666666667	451
30.6666666666667	440
30.6666666666667	454
30.6666666666667	474
30.6666666666667	359
30.6666666666667	526
30.6666666666667	458
30.6666666666667	526
30.6666666666667	365
30.6666666666667	487
30.6666666666667	423
30.6666666666667	338
30.6666666666667	562
30.6666666666667	622
30.6666666666667	479
30.6666666666667	352
30.6666666666667	525
30.6666666666667	500
30.6666666666667	515
30.6666666666667	472
30.6666666666667	369
30.6666666666667	486
30.6666666666667	343
30.6666666666667	685
30.6666666666667	416
30.6666666666667	553
30.6666666666667	484
30.6666666666667	531
30.6666666666667	465
30.6666666666667	483
30.6666666666667	568
30.6666666666667	483
30.6666666666667	414
30.6666666666667	460
30.6666666666667	607
30.6666666666667	428
30.6666666666667	459
30.6666666666667	402
30.6666666666667	516
30.6666666666667	434
30.6666666666667	471
30.6666666666667	286
30.6666666666667	481
30.6666666666667	543
30.6666666666667	604
30.6666666666667	524
30.6666666666667	357
30.6666666666667	519
30.6666666666667	476
30.6666666666667	541
30.6666666666667	492
30.6666666666667	541
30.6666666666667	487
30.6666666666667	500
30.6666666666667	535
30.6666666666667	474
30.6666666666667	517
30.6666666666667	491
30.6666666666667	540
30.6666666666667	545
30.6666666666667	416
30.6666666666667	388
30.6666666666667	528
30.6666666666667	395
30.6666666666667	343
30.6666666666667	480
30.6666666666667	402
30.6666666666667	333
30.6666666666667	496
30.6666666666667	464
30.6666666666667	521
30.6666666666667	384
30.6666666666667	385
30.6666666666667	503
30.6666666666667	509
20	448
20	435
20	460
20	478
20	446
20	492
20	438
20	505
20	417
20	445
20	376
20	429
20	438
20	381
20	440
20	442
20	502
20	374
20	466
20	473
20	477
20	480
20	518
20	517
20	455
20	394
20	480
20	418
20	403
20	430
20	428
20	518
20	496
20	475
20	507
20	726
20	529
20	470
20	586
20	425
20	392
20	397
20	535
20	466
20	435
20	442
20	462
20	530
20	434
20	403
20	412
20	300
20	461
20	440
20	440
20	466
20	462
20	471
20	470
20	409
20	462
20	405
20	486
20	503
20	395
20	520
20	481
20	501
20	470
20	516
20	524
20	601
20	496
20	390
20	481
20	471
20	523
20	405
20	462
20	517
20	439
20	478
20	448
20	612
20	412
20	410
20	503
20	485
20	471
20	356
20	536
20	445
20	448
20	487
20	409
20	650
20	459
20	453
20	547
20	427
20	555
20	466
20	494
20	535
20	511
20	440
20	419
20	538
20	419
20	597
20	572
20	518
20	357
20	349
20	297
20	401
20	402
20	410
20	396
20	381
20	418
20	472
20	602
20	352
20	441
20	372
20	403
20	608
20	513
20	492
20	448
20	460
20	588
20	522
20	525
20	590
20	441
20	377
20	503
20	440
20	501
20	524
10.2222222222222	469
10.2222222222222	455
10.2222222222222	460
10.2222222222222	521
10.2222222222222	498
10.2222222222222	438
10.2222222222222	533
10.2222222222222	426
10.2222222222222	335
10.2222222222222	490
10.2222222222222	410
10.2222222222222	369
10.2222222222222	461
10.2222222222222	476
10.2222222222222	427
10.2222222222222	440
10.2222222222222	486
10.2222222222222	476
10.2222222222222	522
10.2222222222222	388
10.2222222222222	435
10.2222222222222	458
10.2222222222222	441
10.2222222222222	430
10.2222222222222	524
10.2222222222222	487
10.2222222222222	431
10.2222222222222	437
10.2222222222222	472
10.2222222222222	440
10.2222222222222	367
10.2222222222222	504
10.2222222222222	402
10.2222222222222	466
10.2222222222222	408
10.2222222222222	431
10.2222222222222	583
10.2222222222222	537
10.2222222222222	492
10.2222222222222	482
10.2222222222222	411
10.2222222222222	360
10.2222222222222	539
10.2222222222222	479
10.2222222222222	456
10.2222222222222	439
10.2222222222222	433
10.2222222222222	398
10.2222222222222	556
10.2222222222222	514
10.2222222222222	446
10.2222222222222	515
10.2222222222222	513
10.2222222222222	418
10.2222222222222	521
10.2222222222222	374
10.2222222222222	485
10.2222222222222	493
10.2222222222222	476
10.2222222222222	479
10.2222222222222	501
10.2222222222222	476
10.2222222222222	359
10.2222222222222	563
10.2222222222222	478
10.2222222222222	473
10.2222222222222	559
10.2222222222222	377
10.2222222222222	418
10.2222222222222	479
10.2222222222222	664
10.2222222222222	585
10.2222222222222	591
10.2222222222222	533
10.2222222222222	506
10.2222222222222	443
10.2222222222222	496
10.2222222222222	554
10.2222222222222	493
10.2222222222222	510
10.2222222222222	506
10.2222222222222	474
10.2222222222222	490
10.2222222222222	605
10.2222222222222	335
10.2222222222222	346
10.2222222222222	953
10.2222222222222	517
10.2222222222222	509
10.2222222222222	554
10.2222222222222	575
10.2222222222222	576
10.2222222222222	482
10.2222222222222	542
10.2222222222222	342
10.2222222222222	484
10.2222222222222	378
10.2222222222222	453
10.2222222222222	486
10.2222222222222	459
10.2222222222222	404
10.2222222222222	416
10.2222222222222	515
10.2222222222222	471
10.2222222222222	381
10.2222222222222	487
10.2222222222222	338
10.2222222222222	432
10.2222222222222	428
10.2222222222222	341
10.2222222222222	473
10.2222222222222	442
10.2222222222222	402
10.2222222222222	378
10.2222222222222	543
10.2222222222222	468
10.2222222222222	338
10.2222222222222	349
10.2222222222222	419
10.2222222222222	442
10.2222222222222	579
10.2222222222222	529
10.2222222222222	481
10.2222222222222	460
10.2222222222222	495
10.2222222222222	466
10.2222222222222	509
10.2222222222222	518
10.2222222222222	420
10.2222222222222	563
10.2222222222222	349
10.2222222222222	525
10.2222222222222	497
10.2222222222222	445
10.2222222222222	543
4	272
4	495
4	488
4	498
4	487
4	459
4	559
4	378
4	441
4	535
4	465
4	416
4	415
4	466
4	495
4	361
4	461
4	431
4	367
4	431
4	465
4	487
4	452
4	414
4	507
4	492
4	500
4	433
4	478
4	483
4	487
4	525
4	376
4	442
4	570
4	452
4	404
4	447
4	506
4	494
4	445
4	516
4	442
4	485
4	512
4	498
4	460
4	540
4	315
4	529
4	528
4	400
4	366
4	486
4	486
4	438
4	591
4	447
4	452
4	389
4	459
4	549
4	736
4	621
4	584
4	389
4	466
4	464
4	542
4	392
4	563
4	347
4	390
4	482
4	521
4	594
4	491
4	507
4	568
4	553
4	479
4	625
4	418
4	378
4	484
4	462
4	363
4	279
4	407
4	386
4	492
4	382
4	414
4	407
4	323
4	391
4	405
4	502
4	360
4	422
4	353
4	417
4	420
4	372
4	365
4	533
4	514
4	470
4	378
4	328
4	395
4	563
4	340
4	401
4	454
4	477
4	541
4	465
4	436
4	512
4	346
4	435
4	419
4	354
4	409
4	505
4	581
4	509
4	536
4	483
4	399
4	456
4	489
4	520
4	578
4	443
4	540
4	548
4	517
4	455
4	504
4	462
4	537
4	592
4	317
4	426
4	476
4	369
4	430
4	379
4	407
4	311
4	458
4	407
4	349
4	446
4	412
4	479
4	358
4	500
4	444
4	431
4	429
4	562
4	426
4	415
4	435
4	478
4	440
4	403
4	374
4	332
4	405
4	370
4	557
4	390
4	377
4	522
4	425
4	579
4	429
4	427
4	372
4	527
4	347
4	330
4	391
4	514
4	474
4	477
4	408
4	389
4	437
4	318
4	488
4	514
4	443
4	380
4	504
4	515
4	437
4	539
4	463
4	523
4	594
4	517
4	370
4	485
4	343
4	521
4	376
4	503
4	519
4	448
4	626
4	539
4	640
4	253
4	666
4	453
4	539
4	543
4	445
4	509
4	409
4	421
4	624
4	501
4	533
4	594
4	505
4	439
4	528
4	503
4	504
4	565
4	489
4	356
4	500
4	301
4	498
4	377
4	438
4	427
4	456
4	411
4	465
4	511
4	422
4	460
4	369
4	455
4	530
4	372
4	398
4	471
4	501
4	400
4	461
4	437
4	408
4	524
4	556
4	624
4	564
4	492
4	599
4	440
4	443
4	410
4	492
4	360
4	452
4	765
10.2222222222222	307
10.2222222222222	619
10.2222222222222	351
10.2222222222222	456
10.2222222222222	368
10.2222222222222	386
10.2222222222222	395
10.2222222222222	475
10.2222222222222	363
10.2222222222222	427
10.2222222222222	353
10.2222222222222	375
10.2222222222222	357
10.2222222222222	383
10.2222222222222	324
10.2222222222222	432
10.2222222222222	427
10.2222222222222	558
10.2222222222222	379
10.2222222222222	544
10.2222222222222	547
10.2222222222222	423
10.2222222222222	352
10.2222222222222	470
10.2222222222222	353
10.2222222222222	501
10.2222222222222	503
10.2222222222222	414
10.2222222222222	428
10.2222222222222	424
10.2222222222222	454
10.2222222222222	396
10.2222222222222	459
10.2222222222222	422
10.2222222222222	387
10.2222222222222	512
10.2222222222222	395
10.2222222222222	459
10.2222222222222	420
10.2222222222222	421
10.2222222222222	457
10.2222222222222	431
10.2222222222222	455
10.2222222222222	489
10.2222222222222	404
10.2222222222222	430
10.2222222222222	372
10.2222222222222	452
10.2222222222222	359
10.2222222222222	406
10.2222222222222	424
10.2222222222222	346
10.2222222222222	355
10.2222222222222	413
10.2222222222222	438
10.2222222222222	406
10.2222222222222	448
10.2222222222222	464
10.2222222222222	505
10.2222222222222	634
10.2222222222222	535
10.2222222222222	459
10.2222222222222	587
10.2222222222222	447
10.2222222222222	462
10.2222222222222	446
10.2222222222222	506
10.2222222222222	455
10.2222222222222	388
10.2222222222222	447
10.2222222222222	422
10.2222222222222	530
10.2222222222222	491
10.2222222222222	573
10.2222222222222	551
10.2222222222222	565
10.2222222222222	386
10.2222222222222	484
10.2222222222222	392
10.2222222222222	616
10.2222222222222	458
10.2222222222222	495
10.2222222222222	450
10.2222222222222	381
10.2222222222222	389
10.2222222222222	478
10.2222222222222	544
10.2222222222222	531
10.2222222222222	498
10.2222222222222	601
10.2222222222222	696
10.2222222222222	477
10.2222222222222	582
10.2222222222222	516
10.2222222222222	548
10.2222222222222	420
10.2222222222222	524
10.2222222222222	449
10.2222222222222	473
10.2222222222222	267
10.2222222222222	548
10.2222222222222	543
10.2222222222222	468
10.2222222222222	375
10.2222222222222	658
10.2222222222222	438
10.2222222222222	463
10.2222222222222	473
10.2222222222222	435
10.2222222222222	466
10.2222222222222	450
10.2222222222222	360
10.2222222222222	418
10.2222222222222	471
10.2222222222222	397
10.2222222222222	461
10.2222222222222	470
10.2222222222222	426
10.2222222222222	554
10.2222222222222	531
10.2222222222222	536
10.2222222222222	439
10.2222222222222	488
10.2222222222222	437
10.2222222222222	453
10.2222222222222	545
10.2222222222222	356
10.2222222222222	375
10.2222222222222	520
10.2222222222222	642
10.2222222222222	464
10.2222222222222	454
10.2222222222222	457
10.2222222222222	466
10.2222222222222	424
10.2222222222222	538
10.2222222222222	586
10.2222222222222	580
10.2222222222222	371
20	291
20	324
20	362
20	464
20	515
20	319
20	387
20	356
20	505
20	375
20	420
20	341
20	337
20	418
20	351
20	380
20	428
20	396
20	417
20	447
20	427
20	310
20	632
20	340
20	414
20	355
20	346
20	421
20	412
20	434
20	367
20	472
20	370
20	368
20	371
20	400
20	374
20	432
20	441
20	371
20	361
20	502
20	411
20	370
20	396
20	276
20	345
20	381
20	464
20	350
20	351
20	607
20	396
20	348
20	406
20	379
20	351
20	407
20	422
20	523
20	382
20	424
20	351
20	357
20	425
20	463
20	467
20	345
20	354
20	463
20	418
20	369
20	353
20	540
20	498
20	496
20	513
20	463
20	546
20	414
20	438
20	509
20	430
20	460
20	422
20	610
20	536
20	375
20	358
20	408
20	454
20	393
20	502
20	468
20	601
20	586
20	535
20	481
20	483
20	482
20	460
20	583
20	430
20	473
20	1775
20	395
20	431
20	416
20	512
20	392
20	467
20	478
20	450
20	476
20	457
20	489
20	416
20	526
20	463
20	411
20	435
20	466
20	663
20	567
20	348
20	481
20	476
20	362
20	515
20	459
20	399
20	466
20	527
20	423
20	418
20	520
20	469
20	379
20	493
20	518
20	441
20	459
20	365
20	493
20	426
30.6666666666667	667
30.6666666666667	339
30.6666666666667	385
30.6666666666667	351
30.6666666666667	362
30.6666666666667	317
30.6666666666667	1225
30.6666666666667	355
30.6666666666667	367
30.6666666666667	348
30.6666666666667	446
30.6666666666667	403
30.6666666666667	368
30.6666666666667	346
30.6666666666667	361
30.6666666666667	344
30.6666666666667	375
30.6666666666667	383
30.6666666666667	366
30.6666666666667	325
30.6666666666667	398
30.6666666666667	350
30.6666666666667	691
30.6666666666667	382
30.6666666666667	379
30.6666666666667	444
30.6666666666667	433
30.6666666666667	355
30.6666666666667	334
30.6666666666667	385
30.6666666666667	408
30.6666666666667	420
30.6666666666667	388
30.6666666666667	443
30.6666666666667	395
30.6666666666667	386
30.6666666666667	386
30.6666666666667	416
30.6666666666667	398
30.6666666666667	383
30.6666666666667	416
30.6666666666667	402
30.6666666666667	415
30.6666666666667	330
30.6666666666667	445
30.6666666666667	410
30.6666666666667	469
30.6666666666667	366
30.6666666666667	349
30.6666666666667	526
30.6666666666667	325
30.6666666666667	380
30.6666666666667	429
30.6666666666667	376
30.6666666666667	387
30.6666666666667	473
30.6666666666667	397
30.6666666666667	393
30.6666666666667	353
30.6666666666667	511
30.6666666666667	376
30.6666666666667	402
30.6666666666667	424
30.6666666666667	456
30.6666666666667	380
30.6666666666667	450
30.6666666666667	367
30.6666666666667	441
30.6666666666667	405
30.6666666666667	393
30.6666666666667	483
30.6666666666667	405
30.6666666666667	449
30.6666666666667	402
30.6666666666667	402
30.6666666666667	425
30.6666666666667	386
30.6666666666667	410
30.6666666666667	511
30.6666666666667	541
30.6666666666667	457
30.6666666666667	564
30.6666666666667	393
30.6666666666667	451
30.6666666666667	591
30.6666666666667	474
30.6666666666667	497
30.6666666666667	502
30.6666666666667	443
30.6666666666667	428
30.6666666666667	555
30.6666666666667	454
30.6666666666667	366
30.6666666666667	431
30.6666666666667	378
30.6666666666667	484
30.6666666666667	457
30.6666666666667	455
30.6666666666667	568
30.6666666666667	388
30.6666666666667	484
30.6666666666667	550
30.6666666666667	567
30.6666666666667	619
30.6666666666667	478
30.6666666666667	485
30.6666666666667	441
30.6666666666667	416
30.6666666666667	489
30.6666666666667	497
30.6666666666667	507
30.6666666666667	467
30.6666666666667	450
30.6666666666667	469
30.6666666666667	412
30.6666666666667	398
30.6666666666667	459
30.6666666666667	507
30.6666666666667	420
30.6666666666667	405
30.6666666666667	575
30.6666666666667	563
30.6666666666667	481
30.6666666666667	489
30.6666666666667	522
30.6666666666667	487
30.6666666666667	468
30.6666666666667	443
30.6666666666667	441
30.6666666666667	431
30.6666666666667	592
30.6666666666667	440
30.6666666666667	463
30.6666666666667	458
30.6666666666667	322
30.6666666666667	512
30.6666666666667	440
30.6666666666667	423
30.6666666666667	412
30.6666666666667	447
30.6666666666667	484
30.6666666666667	483
30.6666666666667	439
30.6666666666667	427
30.6666666666667	1182
30.6666666666667	540
30.6666666666667	520
30.6666666666667	408
30.6666666666667	460
30.6666666666667	535
40.4444444444444	291
40.4444444444444	330
40.4444444444444	382
40.4444444444444	302
40.4444444444444	368
40.4444444444444	369
40.4444444444444	545
40.4444444444444	386
40.4444444444444	390
40.4444444444444	343
40.4444444444444	400
40.4444444444444	382
40.4444444444444	334
40.4444444444444	312
40.4444444444444	356
40.4444444444444	383
40.4444444444444	389
40.4444444444444	408
40.4444444444444	351
40.4444444444444	356
40.4444444444444	418
40.4444444444444	375
40.4444444444444	353
40.4444444444444	400
40.4444444444444	490
40.4444444444444	337
40.4444444444444	380
40.4444444444444	566
40.4444444444444	350
40.4444444444444	325
40.4444444444444	404
40.4444444444444	391
40.4444444444444	388
40.4444444444444	518
40.4444444444444	390
40.4444444444444	468
40.4444444444444	450
40.4444444444444	459
40.4444444444444	448
40.4444444444444	409
40.4444444444444	439
40.4444444444444	398
40.4444444444444	358
40.4444444444444	372
40.4444444444444	330
40.4444444444444	509
40.4444444444444	414
40.4444444444444	372
40.4444444444444	396
40.4444444444444	336
40.4444444444444	294
40.4444444444444	365
40.4444444444444	416
40.4444444444444	481
40.4444444444444	367
40.4444444444444	416
40.4444444444444	423
40.4444444444444	371
40.4444444444444	349
40.4444444444444	360
40.4444444444444	320
40.4444444444444	422
40.4444444444444	349
40.4444444444444	343
40.4444444444444	335
40.4444444444444	412
40.4444444444444	366
40.4444444444444	395
40.4444444444444	399
40.4444444444444	354
40.4444444444444	431
40.4444444444444	411
40.4444444444444	336
40.4444444444444	367
40.4444444444444	334
40.4444444444444	420
40.4444444444444	503
40.4444444444444	408
40.4444444444444	419
40.4444444444444	400
40.4444444444444	471
40.4444444444444	446
40.4444444444444	452
40.4444444444444	538
40.4444444444444	535
40.4444444444444	482
40.4444444444444	434
40.4444444444444	475
40.4444444444444	446
40.4444444444444	512
40.4444444444444	449
40.4444444444444	527
40.4444444444444	493
40.4444444444444	343
40.4444444444444	435
40.4444444444444	479
40.4444444444444	451
40.4444444444444	420
40.4444444444444	361
40.4444444444444	434
40.4444444444444	445
40.4444444444444	414
40.4444444444444	464
40.4444444444444	438
40.4444444444444	435
40.4444444444444	483
40.4444444444444	538
40.4444444444444	464
40.4444444444444	521
40.4444444444444	586
40.4444444444444	495
40.4444444444444	416
40.4444444444444	489
40.4444444444444	492
40.4444444444444	502
40.4444444444444	464
40.4444444444444	501
40.4444444444444	506
40.4444444444444	436
40.4444444444444	443
40.4444444444444	532
40.4444444444444	512
40.4444444444444	419
40.4444444444444	465
40.4444444444444	716
40.4444444444444	472
40.4444444444444	430
40.4444444444444	392
40.4444444444444	530
40.4444444444444	486
40.4444444444444	474
40.4444444444444	444
40.4444444444444	485
40.4444444444444	389
40.4444444444444	398
40.4444444444444	468
40.4444444444444	437
40.4444444444444	559
40.4444444444444	503
40.4444444444444	506
40.4444444444444	455
40.4444444444444	513
40.4444444444444	541
40.4444444444444	510
40.4444444444444	455
40.4444444444444	504
40.4444444444444	446
40.4444444444444	458
40.4444444444444	446
40.4444444444444	467
40.4444444444444	438
40.4444444444444	540
60	348
60	300
60	329
60	359
60	346
60	349
60	379
60	473
60	302
60	392
60	347
60	352
60	430
60	373
60	359
60	324
60	355
60	392
60	388
60	362
60	369
60	351
60	418
60	476
60	401
60	385
60	339
60	358
60	521
60	347
60	311
60	394
60	380
60	403
60	364
60	388
60	354
60	433
60	383
60	355
60	348
60	475
60	333
60	400
60	428
60	391
60	338
60	391
60	382
60	375
60	367
60	359
60	364
60	326
60	304
60	395
60	437
60	486
60	439
60	381
60	386
60	356
60	389
60	374
60	366
60	455
60	356
60	384
60	410
60	422
60	445
60	383
60	387
60	449
60	463
60	442
60	406
60	389
60	461
60	393
60	427
60	394
60	558
60	565
60	507
60	375
60	374
60	429
60	412
60	460
60	571
60	512
60	458
60	388
60	461
60	429
60	436
60	444
60	589
60	523
60	480
60	507
60	415
60	448
60	457
60	505
60	486
60	412
60	494
60	487
60	473
60	776
60	422
60	524
60	516
60	400
60	400
60	446
60	472
60	448
60	469
60	454
60	408
60	461
60	502
60	675
60	514
60	412
60	515
60	466
60	414
60	540
60	521
60	468
60	443
60	471
60	420
60	406
60	451
60	478
60	493
60	435
60	441
60	396
60	597
60	355
90.2222222222222	333
90.2222222222222	386
90.2222222222222	360
90.2222222222222	362
90.2222222222222	331
90.2222222222222	349
90.2222222222222	370
90.2222222222222	448
90.2222222222222	476
90.2222222222222	355
90.2222222222222	369
90.2222222222222	419
90.2222222222222	425
90.2222222222222	353
90.2222222222222	349
90.2222222222222	398
90.2222222222222	407
90.2222222222222	413
90.2222222222222	368
90.2222222222222	443
90.2222222222222	429
90.2222222222222	518
90.2222222222222	527
90.2222222222222	521
90.2222222222222	398
90.2222222222222	380
90.2222222222222	402
90.2222222222222	395
90.2222222222222	352
90.2222222222222	355
90.2222222222222	375
90.2222222222222	397
90.2222222222222	355
90.2222222222222	445
90.2222222222222	514
90.2222222222222	392
90.2222222222222	436
90.2222222222222	408
90.2222222222222	414
90.2222222222222	396
90.2222222222222	379
90.2222222222222	375
90.2222222222222	405
90.2222222222222	380
90.2222222222222	359
90.2222222222222	364
90.2222222222222	407
90.2222222222222	700
90.2222222222222	372
90.2222222222222	402
90.2222222222222	425
90.2222222222222	396
90.2222222222222	435
90.2222222222222	438
90.2222222222222	471
90.2222222222222	477
90.2222222222222	390
90.2222222222222	422
90.2222222222222	445
90.2222222222222	359
90.2222222222222	431
90.2222222222222	416
90.2222222222222	357
90.2222222222222	450
90.2222222222222	447
90.2222222222222	356
90.2222222222222	335
90.2222222222222	381
90.2222222222222	363
90.2222222222222	427
90.2222222222222	441
90.2222222222222	447
90.2222222222222	408
90.2222222222222	352
90.2222222222222	380
90.2222222222222	431
90.2222222222222	525
90.2222222222222	445
90.2222222222222	551
90.2222222222222	485
90.2222222222222	486
90.2222222222222	435
90.2222222222222	417
90.2222222222222	514
90.2222222222222	500
90.2222222222222	467
90.2222222222222	448
90.2222222222222	491
90.2222222222222	342
90.2222222222222	390
90.2222222222222	459
90.2222222222222	463
90.2222222222222	406
90.2222222222222	508
90.2222222222222	469
90.2222222222222	367
90.2222222222222	446
90.2222222222222	471
90.2222222222222	630
90.2222222222222	440
90.2222222222222	489
90.2222222222222	484
90.2222222222222	470
90.2222222222222	384
90.2222222222222	441
90.2222222222222	452
90.2222222222222	405
90.2222222222222	418
90.2222222222222	525
90.2222222222222	450
90.2222222222222	497
90.2222222222222	609
90.2222222222222	459
90.2222222222222	411
90.2222222222222	458
90.2222222222222	485
90.2222222222222	487
90.2222222222222	513
90.2222222222222	430
90.2222222222222	526
90.2222222222222	393
90.2222222222222	627
90.2222222222222	570
90.2222222222222	433
90.2222222222222	427
90.2222222222222	391
90.2222222222222	729
90.2222222222222	423
90.2222222222222	483
90.2222222222222	426
90.2222222222222	509
90.2222222222222	538
90.2222222222222	396
90.2222222222222	484
90.2222222222222	452
90.2222222222222	467
90.2222222222222	515
90.2222222222222	436
90.2222222222222	447
90.2222222222222	497
90.2222222222222	488
90.2222222222222	432
90.2222222222222	509
90.2222222222222	468
90.2222222222222	461
90.2222222222222	322
[truncated: 106,366 more rows]
