# Supplementary material for: Initial conditions combine with sensory evidence to induce decision-related dynamics in premotor cortex
Source: Nat Commun. 2023 Oct 16;14:6510. doi: 10.1038/s41467-023-41752-2 (PMC10579235; doi:10.1038/s41467-023-41752-2)
Supplement: Supplementary file 4 — Source Data [file 41467_2023_41752_MOESM4_ESM.zip › fig.2f-top.csv]

Var1	Var2
90.2222222222222	573
90.2222222222222	472
90.2222222222222	556
90.2222222222222	523
90.2222222222222	486
90.2222222222222	513
90.2222222222222	450
90.2222222222222	532
90.2222222222222	454
90.2222222222222	517
90.2222222222222	445
90.2222222222222	522
90.2222222222222	744
90.2222222222222	537
90.2222222222222	608
90.2222222222222	524
90.2222222222222	504
90.2222222222222	567
90.2222222222222	459
90.2222222222222	629
90.2222222222222	680
90.2222222222222	496
90.2222222222222	531
90.2222222222222	452
90.2222222222222	517
90.2222222222222	329
90.2222222222222	512
90.2222222222222	674
90.2222222222222	558
90.2222222222222	444
90.2222222222222	548
90.2222222222222	505
90.2222222222222	452
90.2222222222222	479
90.2222222222222	575
90.2222222222222	610
90.2222222222222	1213
90.2222222222222	476
90.2222222222222	421
90.2222222222222	415
90.2222222222222	826
90.2222222222222	507
90.2222222222222	565
90.2222222222222	502
90.2222222222222	562
90.2222222222222	607
90.2222222222222	861
90.2222222222222	628
90.2222222222222	530
90.2222222222222	702
90.2222222222222	606
90.2222222222222	501
90.2222222222222	561
90.2222222222222	825
90.2222222222222	392
90.2222222222222	371
90.2222222222222	403
90.2222222222222	423
90.2222222222222	376
90.2222222222222	320
90.2222222222222	394
90.2222222222222	346
90.2222222222222	381
90.2222222222222	494
90.2222222222222	491
90.2222222222222	506
90.2222222222222	488
90.2222222222222	416
90.2222222222222	447
90.2222222222222	459
90.2222222222222	523
90.2222222222222	571
90.2222222222222	412
90.2222222222222	426
90.2222222222222	407
90.2222222222222	388
90.2222222222222	437
90.2222222222222	490
90.2222222222222	497
90.2222222222222	390
90.2222222222222	480
90.2222222222222	398
90.2222222222222	462
90.2222222222222	449
90.2222222222222	491
90.2222222222222	475
90.2222222222222	536
90.2222222222222	384
90.2222222222222	420
90.2222222222222	508
90.2222222222222	437
90.2222222222222	481
90.2222222222222	467
90.2222222222222	439
90.2222222222222	328
90.2222222222222	1324
90.2222222222222	456
90.2222222222222	398
90.2222222222222	372
90.2222222222222	417
90.2222222222222	434
90.2222222222222	455
90.2222222222222	725
90.2222222222222	469
90.2222222222222	731
90.2222222222222	548
90.2222222222222	441
90.2222222222222	346
90.2222222222222	424
90.2222222222222	560
90.2222222222222	455
90.2222222222222	491
60	1071
60	383
60	446
60	335
60	405
60	450
60	433
60	475
60	444
60	617
60	522
60	489
60	756
60	492
60	596
60	488
60	522
60	414
60	541
60	656
60	498
60	534
60	575
60	548
60	709
60	456
60	438
60	533
60	429
60	561
60	468
60	499
60	538
60	571
60	506
60	973
60	569
60	442
60	454
60	1967
60	525
60	708
60	432
60	499
60	458
60	509
60	465
60	592
60	521
60	558
60	494
60	496
60	562
60	572
60	813
60	469
60	559
60	382
60	390
60	332
60	357
60	407
60	381
60	423
60	449
60	498
60	451
60	476
60	443
60	538
60	463
60	405
60	494
60	500
60	577
60	457
60	488
60	537
60	349
60	527
60	379
60	404
60	446
60	614
60	500
60	358
60	571
60	422
60	475
60	481
60	445
60	431
60	450
60	831
60	436
60	405
60	429
60	446
60	898
60	552
60	386
60	384
60	539
60	488
60	421
60	476
60	387
60	400
60	600
60	449
60	546
60	465
60	448
60	515
60	568
60	534
60	455
60	630
40.4444444444444	375
40.4444444444444	418
40.4444444444444	413
40.4444444444444	418
40.4444444444444	447
40.4444444444444	377
40.4444444444444	549
40.4444444444444	457
40.4444444444444	485
40.4444444444444	484
40.4444444444444	568
40.4444444444444	517
40.4444444444444	575
40.4444444444444	578
40.4444444444444	533
40.4444444444444	583
40.4444444444444	591
40.4444444444444	635
40.4444444444444	590
40.4444444444444	574
40.4444444444444	495
40.4444444444444	482
40.4444444444444	595
40.4444444444444	760
40.4444444444444	593
40.4444444444444	552
40.4444444444444	602
40.4444444444444	623
40.4444444444444	555
40.4444444444444	579
40.4444444444444	549
40.4444444444444	466
40.4444444444444	593
40.4444444444444	496
40.4444444444444	568
40.4444444444444	570
40.4444444444444	853
40.4444444444444	655
40.4444444444444	528
40.4444444444444	486
40.4444444444444	434
40.4444444444444	535
40.4444444444444	680
40.4444444444444	716
40.4444444444444	461
40.4444444444444	529
40.4444444444444	547
40.4444444444444	528
40.4444444444444	463
40.4444444444444	691
40.4444444444444	639
40.4444444444444	507
40.4444444444444	724
40.4444444444444	678
40.4444444444444	494
40.4444444444444	768
40.4444444444444	710
40.4444444444444	531
40.4444444444444	495
40.4444444444444	705
40.4444444444444	288
40.4444444444444	314
40.4444444444444	568
40.4444444444444	433
40.4444444444444	417
40.4444444444444	449
40.4444444444444	527
40.4444444444444	442
40.4444444444444	364
40.4444444444444	511
40.4444444444444	465
40.4444444444444	495
40.4444444444444	484
40.4444444444444	414
40.4444444444444	540
40.4444444444444	541
40.4444444444444	458
40.4444444444444	505
40.4444444444444	499
40.4444444444444	418
40.4444444444444	548
40.4444444444444	557
40.4444444444444	494
40.4444444444444	569
40.4444444444444	375
40.4444444444444	469
40.4444444444444	487
40.4444444444444	581
40.4444444444444	329
40.4444444444444	421
40.4444444444444	628
40.4444444444444	501
40.4444444444444	763
40.4444444444444	492
40.4444444444444	499
40.4444444444444	381
40.4444444444444	521
40.4444444444444	585
40.4444444444444	560
40.4444444444444	448
40.4444444444444	551
40.4444444444444	500
40.4444444444444	541
40.4444444444444	381
40.4444444444444	1406
40.4444444444444	453
40.4444444444444	560
40.4444444444444	402
40.4444444444444	478
40.4444444444444	544
40.4444444444444	438
40.4444444444444	1680
40.4444444444444	408
40.4444444444444	507
40.4444444444444	289
40.4444444444444	515
40.4444444444444	722
30.6666666666667	365
30.6666666666667	445
30.6666666666667	509
30.6666666666667	554
30.6666666666667	536
30.6666666666667	491
30.6666666666667	594
30.6666666666667	633
30.6666666666667	504
30.6666666666667	551
30.6666666666667	512
30.6666666666667	520
30.6666666666667	603
30.6666666666667	545
30.6666666666667	662
30.6666666666667	510
30.6666666666667	513
30.6666666666667	576
30.6666666666667	461
30.6666666666667	449
30.6666666666667	516
30.6666666666667	655
30.6666666666667	681
30.6666666666667	679
30.6666666666667	640
30.6666666666667	605
30.6666666666667	838
30.6666666666667	518
30.6666666666667	758
30.6666666666667	725
30.6666666666667	526
30.6666666666667	551
30.6666666666667	659
30.6666666666667	647
30.6666666666667	574
30.6666666666667	514
30.6666666666667	476
30.6666666666667	547
30.6666666666667	725
30.6666666666667	463
30.6666666666667	559
30.6666666666667	571
30.6666666666667	442
30.6666666666667	496
30.6666666666667	531
30.6666666666667	939
30.6666666666667	532
30.6666666666667	666
30.6666666666667	655
30.6666666666667	569
30.6666666666667	516
30.6666666666667	1474
30.6666666666667	1287
30.6666666666667	578
30.6666666666667	509
30.6666666666667	694
30.6666666666667	371
30.6666666666667	326
30.6666666666667	443
30.6666666666667	408
30.6666666666667	486
30.6666666666667	386
30.6666666666667	471
30.6666666666667	370
30.6666666666667	460
30.6666666666667	534
30.6666666666667	497
30.6666666666667	541
30.6666666666667	508
30.6666666666667	414
30.6666666666667	457
30.6666666666667	530
30.6666666666667	314
30.6666666666667	549
30.6666666666667	569
30.6666666666667	517
30.6666666666667	719
30.6666666666667	456
30.6666666666667	449
30.6666666666667	450
30.6666666666667	472
30.6666666666667	434
30.6666666666667	554
30.6666666666667	651
30.6666666666667	443
30.6666666666667	510
30.6666666666667	481
30.6666666666667	477
30.6666666666667	357
30.6666666666667	470
30.6666666666667	462
30.6666666666667	540
30.6666666666667	453
30.6666666666667	393
30.6666666666667	465
30.6666666666667	392
30.6666666666667	412
30.6666666666667	462
30.6666666666667	568
30.6666666666667	434
30.6666666666667	548
30.6666666666667	425
30.6666666666667	598
30.6666666666667	585
30.6666666666667	731
30.6666666666667	340
30.6666666666667	373
30.6666666666667	1160
30.6666666666667	530
30.6666666666667	825
30.6666666666667	546
30.6666666666667	858
30.6666666666667	1770
30.6666666666667	641
30.6666666666667	228
30.6666666666667	977
20	375
20	359
20	278
20	492
20	472
20	455
20	434
20	524
20	978
20	560
20	598
20	866
20	490
20	553
20	963
20	610
20	674
20	618
20	529
20	683
20	506
20	500
20	783
20	590
20	569
20	817
20	496
20	509
20	475
20	720
20	598
20	1001
20	559
20	631
20	688
20	518
20	428
20	747
20	607
20	832
20	548
20	447
20	530
20	690
20	610
20	1075
20	621
20	827
20	720
20	754
20	608
20	356
20	624
20	398
20	433
20	353
20	505
20	506
20	498
20	457
20	538
20	411
20	523
20	1032
20	590
20	594
20	782
20	463
20	665
20	380
20	424
20	485
20	423
20	529
20	442
20	1585
20	458
20	730
20	583
20	559
20	623
20	538
20	385
20	423
20	548
20	586
20	495
20	623
20	467
20	527
20	474
20	577
20	349
20	489
20	436
20	506
20	471
20	529
20	521
20	622
20	722
20	631
20	444
20	759
20	656
20	498
20	557
10.2222222222222	415
10.2222222222222	353
10.2222222222222	527
10.2222222222222	1015
10.2222222222222	643
10.2222222222222	591
10.2222222222222	544
10.2222222222222	630
10.2222222222222	942
10.2222222222222	973
10.2222222222222	690
10.2222222222222	765
10.2222222222222	1670
10.2222222222222	689
10.2222222222222	981
10.2222222222222	607
10.2222222222222	670
10.2222222222222	955
10.2222222222222	733
10.2222222222222	641
10.2222222222222	540
10.2222222222222	578
10.2222222222222	611
10.2222222222222	587
10.2222222222222	508
10.2222222222222	510
10.2222222222222	936
10.2222222222222	617
10.2222222222222	592
10.2222222222222	835
10.2222222222222	505
10.2222222222222	518
10.2222222222222	621
10.2222222222222	584
10.2222222222222	603
10.2222222222222	574
10.2222222222222	603
10.2222222222222	544
10.2222222222222	541
10.2222222222222	573
10.2222222222222	556
10.2222222222222	731
10.2222222222222	687
10.2222222222222	551
10.2222222222222	1057
10.2222222222222	524
10.2222222222222	692
10.2222222222222	789
10.2222222222222	1308
10.2222222222222	377
10.2222222222222	326
10.2222222222222	400
10.2222222222222	394
10.2222222222222	474
10.2222222222222	422
10.2222222222222	456
10.2222222222222	496
10.2222222222222	437
10.2222222222222	471
10.2222222222222	623
10.2222222222222	525
10.2222222222222	481
10.2222222222222	517
10.2222222222222	1472
10.2222222222222	528
10.2222222222222	577
10.2222222222222	584
10.2222222222222	483
10.2222222222222	540
10.2222222222222	1069
10.2222222222222	539
10.2222222222222	357
10.2222222222222	509
10.2222222222222	399
10.2222222222222	544
10.2222222222222	706
10.2222222222222	705
10.2222222222222	507
10.2222222222222	917
10.2222222222222	533
10.2222222222222	363
10.2222222222222	662
10.2222222222222	871
10.2222222222222	560
10.2222222222222	464
10.2222222222222	811
10.2222222222222	601
10.2222222222222	419
10.2222222222222	494
10.2222222222222	799
10.2222222222222	535
10.2222222222222	501
10.2222222222222	448
10.2222222222222	1599
10.2222222222222	974
10.2222222222222	573
10.2222222222222	722
10.2222222222222	581
10.2222222222222	714
10.2222222222222	507
10.2222222222222	509
10.2222222222222	440
10.2222222222222	853
10.2222222222222	461
10.2222222222222	427
10.2222222222222	803
10.2222222222222	462
10.2222222222222	1770
10.2222222222222	692
10.2222222222222	1062
10.2222222222222	440
4	399
4	436
4	543
4	841
4	610
4	544
4	626
4	550
4	688
4	634
4	587
4	569
4	773
4	666
4	617
4	1986
4	736
4	889
4	548
4	604
4	453
4	914
4	523
4	582
4	1060
4	581
4	559
4	550
4	499
4	1264
4	641
4	1205
4	470
4	475
4	804
4	536
4	447
4	484
4	442
4	550
4	846
4	504
4	533
4	620
4	593
4	1002
4	402
4	587
4	402
4	428
4	584
4	408
4	474
4	714
4	917
4	587
4	508
4	289
4	1057
4	475
4	592
4	431
4	698
4	399
4	468
4	515
4	1175
4	428
4	919
4	388
4	1095
4	532
4	545
4	730
4	545
4	633
4	529
4	678
4	744
4	584
4	713
4	681
4	987
4	1910
4	788
4	730
4	1000
4	757
4	373
4	541
4	1637
4	674
4	533
4	669
4	384
4	436
4	372
4	664
4	885
4	351
4	444
4	566
4	698
4	697
4	569
4	496
4	617
4	618
4	1778
4	683
4	626
4	656
4	582
4	508
4	704
4	902
4	937
4	778
4	1477
4	516
4	1346
4	579
4	665
4	639
4	685
4	398
4	753
4	439
4	591
4	1335
4	415
4	494
4	615
4	480
4	538
4	378
4	680
4	688
4	497
4	677
4	483
4	526
4	1036
4	531
4	343
4	601
4	358
4	549
4	636
4	658
4	650
4	806
4	449
4	1338
4	1028
4	741
4	600
4	1085
4	903
4	492
4	460
4	553
4	697
4	1051
4	1283
4	485
4	1034
4	701
4	826
4	623
4	670
4	591
4	522
4	1258
4	964
4	592
4	398
4	905
4	394
4	492
4	894
4	1403
4	685
4	697
4	834
4	585
4	1676
4	1232
4	469
4	826
4	692
4	432
4	686
4	505
4	956
4	501
4	522
4	307
4	472
4	606
4	376
4	607
4	474
4	875
4	471
4	468
4	1023
4	733
4	927
4	538
4	872
10.2222222222222	426
10.2222222222222	1149
10.2222222222222	831
10.2222222222222	490
10.2222222222222	709
10.2222222222222	452
10.2222222222222	541
10.2222222222222	682
10.2222222222222	560
10.2222222222222	703
10.2222222222222	651
10.2222222222222	1058
10.2222222222222	573
10.2222222222222	649
10.2222222222222	655
10.2222222222222	1493
10.2222222222222	604
10.2222222222222	632
10.2222222222222	838
10.2222222222222	486
10.2222222222222	492
10.2222222222222	507
10.2222222222222	1251
10.2222222222222	460
10.2222222222222	615
10.2222222222222	941
10.2222222222222	433
10.2222222222222	457
10.2222222222222	509
10.2222222222222	631
10.2222222222222	658
10.2222222222222	578
10.2222222222222	614
10.2222222222222	589
10.2222222222222	439
10.2222222222222	318
10.2222222222222	663
10.2222222222222	571
10.2222222222222	442
10.2222222222222	418
10.2222222222222	405
10.2222222222222	475
10.2222222222222	589
10.2222222222222	467
10.2222222222222	644
10.2222222222222	516
10.2222222222222	798
10.2222222222222	596
10.2222222222222	472
10.2222222222222	403
10.2222222222222	513
10.2222222222222	560
10.2222222222222	702
10.2222222222222	518
10.2222222222222	1255
10.2222222222222	495
10.2222222222222	589
10.2222222222222	526
10.2222222222222	569
10.2222222222222	601
10.2222222222222	865
10.2222222222222	804
10.2222222222222	775
10.2222222222222	396
10.2222222222222	454
10.2222222222222	373
10.2222222222222	615
10.2222222222222	643
10.2222222222222	694
10.2222222222222	880
10.2222222222222	469
10.2222222222222	453
10.2222222222222	665
10.2222222222222	1023
10.2222222222222	689
10.2222222222222	927
10.2222222222222	568
10.2222222222222	809
10.2222222222222	641
10.2222222222222	597
10.2222222222222	484
10.2222222222222	485
10.2222222222222	533
10.2222222222222	447
10.2222222222222	923
10.2222222222222	778
10.2222222222222	517
10.2222222222222	1000
10.2222222222222	418
10.2222222222222	539
10.2222222222222	402
10.2222222222222	375
10.2222222222222	906
10.2222222222222	482
10.2222222222222	633
10.2222222222222	587
10.2222222222222	423
10.2222222222222	470
10.2222222222222	503
10.2222222222222	519
10.2222222222222	1311
10.2222222222222	1213
10.2222222222222	550
10.2222222222222	308
10.2222222222222	751
10.2222222222222	616
10.2222222222222	852
10.2222222222222	530
10.2222222222222	704
10.2222222222222	500
20	480
20	590
20	443
20	500
20	643
20	999
20	621
20	990
20	739
20	530
20	444
20	591
20	774
20	530
20	454
20	541
20	478
20	548
20	458
20	552
20	513
20	451
20	466
20	510
20	498
20	463
20	754
20	750
20	975
20	490
20	815
20	803
20	755
20	703
20	732
20	622
20	840
20	653
20	369
20	404
20	406
20	321
20	356
20	426
20	648
20	458
20	586
20	493
20	471
20	758
20	606
20	683
20	506
20	476
20	428
20	439
20	442
20	617
20	485
20	458
20	435
20	609
20	532
20	456
20	999
20	542
20	516
20	613
20	528
20	576
20	457
20	406
20	457
20	474
20	472
20	558
20	621
20	897
20	541
20	459
20	548
20	627
20	1177
20	1624
20	858
20	411
20	555
20	464
20	654
20	423
20	514
20	443
20	457
20	560
20	553
20	493
20	453
20	1394
20	1475
20	420
20	722
20	907
20	555
30.6666666666667	577
30.6666666666667	719
30.6666666666667	381
30.6666666666667	631
30.6666666666667	441
30.6666666666667	623
30.6666666666667	657
30.6666666666667	792
30.6666666666667	378
30.6666666666667	522
30.6666666666667	653
30.6666666666667	519
30.6666666666667	517
30.6666666666667	687
30.6666666666667	565
30.6666666666667	690
30.6666666666667	604
30.6666666666667	546
30.6666666666667	680
30.6666666666667	502
30.6666666666667	576
30.6666666666667	527
30.6666666666667	578
30.6666666666667	500
30.6666666666667	1071
30.6666666666667	516
30.6666666666667	462
30.6666666666667	542
30.6666666666667	522
30.6666666666667	638
30.6666666666667	679
30.6666666666667	524
30.6666666666667	820
30.6666666666667	512
30.6666666666667	487
30.6666666666667	641
30.6666666666667	509
30.6666666666667	590
30.6666666666667	468
30.6666666666667	575
30.6666666666667	501
30.6666666666667	686
30.6666666666667	463
30.6666666666667	723
30.6666666666667	578
30.6666666666667	661
30.6666666666667	481
30.6666666666667	592
30.6666666666667	627
30.6666666666667	621
30.6666666666667	979
30.6666666666667	280
30.6666666666667	611
30.6666666666667	420
30.6666666666667	386
30.6666666666667	412
30.6666666666667	396
30.6666666666667	399
30.6666666666667	413
30.6666666666667	416
30.6666666666667	491
30.6666666666667	467
30.6666666666667	435
30.6666666666667	740
30.6666666666667	416
30.6666666666667	428
30.6666666666667	432
30.6666666666667	806
30.6666666666667	487
30.6666666666667	414
30.6666666666667	527
30.6666666666667	504
30.6666666666667	503
30.6666666666667	580
30.6666666666667	438
30.6666666666667	437
30.6666666666667	472
30.6666666666667	409
30.6666666666667	407
30.6666666666667	711
30.6666666666667	438
30.6666666666667	387
30.6666666666667	765
30.6666666666667	394
30.6666666666667	497
30.6666666666667	448
30.6666666666667	435
30.6666666666667	353
30.6666666666667	417
30.6666666666667	454
30.6666666666667	471
30.6666666666667	480
30.6666666666667	648
30.6666666666667	386
30.6666666666667	1997
30.6666666666667	676
30.6666666666667	533
30.6666666666667	765
30.6666666666667	461
30.6666666666667	518
30.6666666666667	479
30.6666666666667	452
30.6666666666667	545
30.6666666666667	665
30.6666666666667	1057
30.6666666666667	592
30.6666666666667	452
30.6666666666667	621
30.6666666666667	565
30.6666666666667	536
30.6666666666667	477
40.4444444444444	497
40.4444444444444	374
40.4444444444444	478
40.4444444444444	438
40.4444444444444	530
40.4444444444444	468
40.4444444444444	493
40.4444444444444	1047
40.4444444444444	633
40.4444444444444	464
40.4444444444444	575
40.4444444444444	458
40.4444444444444	685
40.4444444444444	392
40.4444444444444	524
40.4444444444444	872
40.4444444444444	588
40.4444444444444	546
40.4444444444444	606
40.4444444444444	677
40.4444444444444	409
40.4444444444444	573
40.4444444444444	613
40.4444444444444	447
40.4444444444444	1447
40.4444444444444	568
40.4444444444444	466
40.4444444444444	503
40.4444444444444	571
40.4444444444444	541
40.4444444444444	583
40.4444444444444	547
40.4444444444444	522
40.4444444444444	510
40.4444444444444	515
40.4444444444444	547
40.4444444444444	513
40.4444444444444	529
40.4444444444444	575
40.4444444444444	587
40.4444444444444	481
40.4444444444444	749
40.4444444444444	505
40.4444444444444	601
40.4444444444444	625
40.4444444444444	501
40.4444444444444	642
40.4444444444444	682
40.4444444444444	514
40.4444444444444	904
40.4444444444444	819
40.4444444444444	518
40.4444444444444	678
40.4444444444444	601
40.4444444444444	983
40.4444444444444	357
40.4444444444444	341
40.4444444444444	359
40.4444444444444	334
40.4444444444444	379
40.4444444444444	431
40.4444444444444	430
40.4444444444444	496
40.4444444444444	551
40.4444444444444	440
40.4444444444444	421
40.4444444444444	418
40.4444444444444	414
40.4444444444444	490
40.4444444444444	470
40.4444444444444	526
40.4444444444444	382
40.4444444444444	428
40.4444444444444	766
40.4444444444444	589
40.4444444444444	512
40.4444444444444	504
40.4444444444444	484
40.4444444444444	424
40.4444444444444	410
40.4444444444444	373
40.4444444444444	424
40.4444444444444	598
40.4444444444444	463
40.4444444444444	368
40.4444444444444	493
40.4444444444444	420
40.4444444444444	433
40.4444444444444	402
40.4444444444444	401
40.4444444444444	400
40.4444444444444	445
40.4444444444444	582
40.4444444444444	406
40.4444444444444	464
40.4444444444444	436
40.4444444444444	552
40.4444444444444	398
40.4444444444444	467
40.4444444444444	424
40.4444444444444	1483
40.4444444444444	628
40.4444444444444	522
40.4444444444444	603
40.4444444444444	427
40.4444444444444	693
40.4444444444444	343
40.4444444444444	683
40.4444444444444	482
40.4444444444444	468
40.4444444444444	541
60	459
60	389
60	412
60	380
60	412
60	357
60	467
60	476
60	414
60	545
60	446
60	503
60	461
60	506
60	525
60	590
60	592
60	614
60	463
60	484
60	479
60	618
60	475
60	837
60	540
60	509
60	583
60	438
60	490
60	471
60	448
60	513
60	555
60	500
60	492
60	554
60	441
60	424
60	522
60	584
60	565
60	449
60	1534
60	424
60	534
60	397
60	494
60	372
60	395
60	490
60	571
60	534
60	831
60	627
60	477
60	348
60	363
60	375
60	403
60	360
60	379
60	427
60	409
60	434
60	422
60	445
60	548
60	404
60	416
60	444
60	434
60	651
60	400
60	432
60	497
60	375
60	481
60	373
60	371
60	412
60	469
60	461
60	443
60	567
60	409
60	426
60	467
60	440
60	469
60	460
60	521
60	330
60	429
60	397
60	546
60	432
60	423
60	487
60	560
60	382
60	450
60	439
60	466
60	440
60	435
60	580
60	438
60	443
60	529
60	578
60	502
60	511
60	549
90.2222222222222	376
90.2222222222222	418
90.2222222222222	406
90.2222222222222	459
90.2222222222222	403
90.2222222222222	457
90.2222222222222	459
90.2222222222222	475
90.2222222222222	542
90.2222222222222	429
90.2222222222222	463
90.2222222222222	457
90.2222222222222	510
90.2222222222222	437
90.2222222222222	517
90.2222222222222	465
90.2222222222222	466
90.2222222222222	553
90.2222222222222	547
90.2222222222222	492
90.2222222222222	561
90.2222222222222	468
90.2222222222222	557
90.2222222222222	573
90.2222222222222	629
90.2222222222222	540
90.2222222222222	794
90.2222222222222	620
90.2222222222222	437
90.2222222222222	604
90.2222222222222	500
90.2222222222222	572
90.2222222222222	560
90.2222222222222	438
90.2222222222222	533
90.2222222222222	436
90.2222222222222	451
90.2222222222222	444
90.2222222222222	544
90.2222222222222	481
90.2222222222222	474
90.2222222222222	520
90.2222222222222	1699
90.2222222222222	346
90.2222222222222	526
90.2222222222222	459
90.2222222222222	405
90.2222222222222	495
90.2222222222222	506
90.2222222222222	632
90.2222222222222	460
90.2222222222222	609
90.2222222222222	671
90.2222222222222	529
90.2222222222222	338
90.2222222222222	359
90.2222222222222	410
90.2222222222222	374
90.2222222222222	353
90.2222222222222	358
90.2222222222222	849
90.2222222222222	362
90.2222222222222	432
90.2222222222222	501
90.2222222222222	439
90.2222222222222	423
90.2222222222222	565
90.2222222222222	357
90.2222222222222	451
90.2222222222222	422
90.2222222222222	470
90.2222222222222	572
90.2222222222222	432
90.2222222222222	491
90.2222222222222	549
90.2222222222222	510
90.2222222222222	512
90.2222222222222	409
90.2222222222222	454
90.2222222222222	508
90.2222222222222	519
90.2222222222222	423
90.2222222222222	454
90.2222222222222	436
90.2222222222222	409
90.2222222222222	446
90.2222222222222	470
90.2222222222222	520
90.2222222222222	489
90.2222222222222	428
90.2222222222222	565
90.2222222222222	405
90.2222222222222	576
90.2222222222222	466
90.2222222222222	417
90.2222222222222	407
90.2222222222222	377
90.2222222222222	574
90.2222222222222	386
90.2222222222222	367
90.2222222222222	353
90.2222222222222	448
90.2222222222222	469
90.2222222222222	766
90.2222222222222	330
90.2222222222222	404
90.2222222222222	551
90.2222222222222	495
90.2222222222222	769
90.2222222222222	512
90.2222222222222	429
90.2222222222222	409
90.2222222222222	1746
90.2222222222222	470
90.2222222222222	394
90.2222222222222	446
90.2222222222222	502
90.2222222222222	626
90.2222222222222	600
90.2222222222222	525
90.2222222222222	456
90.2222222222222	527
90.2222222222222	403
90.2222222222222	496
90.2222222222222	552
90.2222222222222	497
90.2222222222222	529
90.2222222222222	543
90.2222222222222	538
90.2222222222222	715
90.2222222222222	529
90.2222222222222	449
90.2222222222222	434
90.2222222222222	602
90.2222222222222	559
90.2222222222222	526
90.2222222222222	544
90.2222222222222	538
90.2222222222222	505
90.2222222222222	541
90.2222222222222	455
90.2222222222222	545
90.2222222222222	553
90.2222222222222	395
90.2222222222222	412
90.2222222222222	499
90.2222222222222	480
90.2222222222222	513
90.2222222222222	591
90.2222222222222	504
90.2222222222222	597
90.2222222222222	656
90.2222222222222	573
90.2222222222222	546
90.2222222222222	625
90.2222222222222	548
90.2222222222222	541
90.2222222222222	699
90.2222222222222	569
90.2222222222222	661
90.2222222222222	500
90.2222222222222	448
90.2222222222222	485
90.2222222222222	529
90.2222222222222	568
90.2222222222222	579
90.2222222222222	548
90.2222222222222	580
90.2222222222222	471
90.2222222222222	564
90.2222222222222	457
90.2222222222222	534
90.2222222222222	708
90.2222222222222	413
90.2222222222222	428
90.2222222222222	351
90.2222222222222	399
90.2222222222222	500
90.2222222222222	386
90.2222222222222	533
90.2222222222222	442
90.2222222222222	418
90.2222222222222	427
90.2222222222222	450
90.2222222222222	552
90.2222222222222	534
90.2222222222222	498
90.2222222222222	372
90.2222222222222	428
90.2222222222222	483
90.2222222222222	466
90.2222222222222	479
90.2222222222222	424
90.2222222222222	479
90.2222222222222	464
90.2222222222222	503
90.2222222222222	467
90.2222222222222	511
90.2222222222222	481
90.2222222222222	521
90.2222222222222	627
90.2222222222222	580
90.2222222222222	483
90.2222222222222	416
90.2222222222222	462
90.2222222222222	428
90.2222222222222	835
90.2222222222222	396
90.2222222222222	390
90.2222222222222	498
90.2222222222222	513
90.2222222222222	534
90.2222222222222	490
90.2222222222222	608
90.2222222222222	396
90.2222222222222	622
90.2222222222222	574
90.2222222222222	594
90.2222222222222	408
90.2222222222222	389
90.2222222222222	440
90.2222222222222	413
90.2222222222222	538
90.2222222222222	499
90.2222222222222	451
90.2222222222222	464
90.2222222222222	518
90.2222222222222	561
90.2222222222222	540
90.2222222222222	522
90.2222222222222	391
90.2222222222222	459
90.2222222222222	401
90.2222222222222	389
90.2222222222222	434
90.2222222222222	457
60	356
60	441
60	599
60	483
60	457
60	415
60	485
60	488
60	512
60	702
60	583
60	552
60	637
60	505
60	635
60	536
60	610
60	495
60	512
60	522
60	506
60	570
60	534
60	491
60	389
60	515
60	1112
60	642
60	519
60	542
60	451
60	487
60	596
60	462
60	439
60	573
60	561
60	656
60	629
60	530
60	491
60	437
60	461
60	554
60	598
60	737
60	574
60	496
60	513
60	651
60	487
60	440
60	595
60	609
60	640
60	487
60	545
60	311
60	589
60	533
60	591
60	530
60	368
60	316
60	468
60	363
60	400
60	417
60	412
60	457
60	511
60	514
60	427
60	520
60	576
60	543
60	418
60	513
60	632
60	409
60	1038
60	541
60	430
60	493
60	427
60	449
60	513
60	553
60	490
60	389
60	423
60	606
60	351
60	392
60	342
60	613
60	389
60	389
60	360
60	588
60	436
60	1873
60	378
60	628
60	465
60	487
60	492
60	523
60	369
60	713
60	493
60	364
60	453
60	430
60	475
60	543
60	518
60	535
60	532
60	544
60	405
60	386
60	441
60	382
60	373
40.4444444444444	432
40.4444444444444	541
40.4444444444444	453
40.4444444444444	543
40.4444444444444	549
40.4444444444444	479
40.4444444444444	494
40.4444444444444	692
40.4444444444444	444
40.4444444444444	487
40.4444444444444	433
40.4444444444444	594
40.4444444444444	502
40.4444444444444	601
40.4444444444444	716
40.4444444444444	563
40.4444444444444	522
40.4444444444444	467
40.4444444444444	562
40.4444444444444	537
40.4444444444444	576
40.4444444444444	599
40.4444444444444	612
40.4444444444444	561
40.4444444444444	599
40.4444444444444	645
40.4444444444444	530
40.4444444444444	517
40.4444444444444	449
40.4444444444444	407
40.4444444444444	484
40.4444444444444	448
40.4444444444444	795
40.4444444444444	602
40.4444444444444	691
40.4444444444444	493
40.4444444444444	631
40.4444444444444	486
40.4444444444444	765
40.4444444444444	730
40.4444444444444	579
40.4444444444444	621
40.4444444444444	636
40.4444444444444	632
40.4444444444444	659
40.4444444444444	674
40.4444444444444	610
40.4444444444444	664
40.4444444444444	599
40.4444444444444	475
40.4444444444444	519
40.4444444444444	413
40.4444444444444	698
40.4444444444444	680
40.4444444444444	472
40.4444444444444	649
40.4444444444444	566
40.4444444444444	577
40.4444444444444	508
40.4444444444444	922
40.4444444444444	617
40.4444444444444	638
40.4444444444444	823
40.4444444444444	411
40.4444444444444	472
40.4444444444444	474
40.4444444444444	478
40.4444444444444	434
40.4444444444444	510
40.4444444444444	501
40.4444444444444	511
40.4444444444444	463
40.4444444444444	548
40.4444444444444	602
40.4444444444444	463
40.4444444444444	576
40.4444444444444	1001
40.4444444444444	442
40.4444444444444	462
40.4444444444444	404
40.4444444444444	432
40.4444444444444	464
40.4444444444444	575
40.4444444444444	562
40.4444444444444	426
40.4444444444444	382
40.4444444444444	482
40.4444444444444	468
40.4444444444444	481
40.4444444444444	582
40.4444444444444	457
40.4444444444444	621
40.4444444444444	298
40.4444444444444	544
40.4444444444444	442
40.4444444444444	449
40.4444444444444	411
40.4444444444444	449
40.4444444444444	463
40.4444444444444	511
40.4444444444444	825
40.4444444444444	837
40.4444444444444	629
40.4444444444444	494
40.4444444444444	399
40.4444444444444	418
40.4444444444444	476
40.4444444444444	549
40.4444444444444	546
40.4444444444444	556
40.4444444444444	719
40.4444444444444	459
40.4444444444444	666
40.4444444444444	504
40.4444444444444	501
40.4444444444444	961
40.4444444444444	766
40.4444444444444	417
40.4444444444444	597
40.4444444444444	431
40.4444444444444	363
40.4444444444444	420
40.4444444444444	357
40.4444444444444	449
40.4444444444444	298
30.6666666666667	540
30.6666666666667	476
30.6666666666667	500
30.6666666666667	446
30.6666666666667	495
30.6666666666667	520
30.6666666666667	447
30.6666666666667	492
30.6666666666667	565
30.6666666666667	425
30.6666666666667	642
30.6666666666667	570
30.6666666666667	591
30.6666666666667	516
30.6666666666667	517
30.6666666666667	756
30.6666666666667	743
30.6666666666667	540
30.6666666666667	568
30.6666666666667	660
30.6666666666667	602
30.6666666666667	681
30.6666666666667	558
30.6666666666667	457
30.6666666666667	483
30.6666666666667	612
30.6666666666667	483
30.6666666666667	555
30.6666666666667	443
30.6666666666667	459
30.6666666666667	439
30.6666666666667	453
30.6666666666667	485
30.6666666666667	655
30.6666666666667	422
30.6666666666667	509
30.6666666666667	459
30.6666666666667	571
30.6666666666667	754
30.6666666666667	398
30.6666666666667	470
30.6666666666667	619
30.6666666666667	489
30.6666666666667	747
30.6666666666667	494
30.6666666666667	518
30.6666666666667	1075
30.6666666666667	468
30.6666666666667	691
30.6666666666667	641
30.6666666666667	533
30.6666666666667	622
30.6666666666667	673
30.6666666666667	556
30.6666666666667	534
30.6666666666667	467
30.6666666666667	694
30.6666666666667	481
30.6666666666667	564
30.6666666666667	659
30.6666666666667	460
30.6666666666667	401
30.6666666666667	319
30.6666666666667	464
30.6666666666667	456
30.6666666666667	525
30.6666666666667	576
30.6666666666667	373
30.6666666666667	450
30.6666666666667	482
30.6666666666667	492
30.6666666666667	467
30.6666666666667	414
[truncated: 126,775 more rows]
