# Supplementary material for: Initial conditions combine with sensory evidence to induce decision-related dynamics in premotor cortex
Source: Nat Commun. 2023 Oct 16;14:6510. doi: 10.1038/s41467-023-41752-2 (PMC10579235; doi:10.1038/s41467-023-41752-2)
Supplement: Supplementary file 4 — Source Data [file 41467_2023_41752_MOESM4_ESM.zip › SourceData_MainFigs.xlsx]

## Sheet: fig.2d-top
SC	pRed	CI
-90.2222	0.606568	0.3043
-60	0.357371	0.15491
-40.4444	0.622389	0.203464
-30.6667	1.39988	0.324795
-20	5.83767	0.793486
-10.2222	19.7586	1.41117
-4	36.0953	1.72276
4	61.8402	1.856
10.2222	79.659	1.62143
20	93.8177	0.944782
30.6667	98.5202	0.289791
40.4444	99.4298	0.188158
60	99.7536	0.0993007
90.2222	99.6965	0.132797

## Sheet: fig.2d-bottom
SC	pRed	CI
-90.2222	3.12546	0.493839
-60	2.48629	0.539081
-40.4444	3.77858	0.662981
-30.6667	5.81632	0.774612
-20	11.461	1.18691
-10.2222	22.5923	1.60978
-4	34.0599	1.85045
4	52.6718	2.0905
10.2222	66.1756	2.08292
20	82.251	1.56202
30.6667	92.4377	0.793356
40.4444	95.7649	0.700542
60	98.0744	0.375459
90.2222	98.3293	0.330046

## Sheet: fig.2e-top
SC	pRed	CI
-90.2222	438.388	6.14993
-60	436.766	6.4255
-40.4444	453.166	6.7504
-30.6667	468.634	7.51504
-20	499.271	8.79816
-10.2222	535.512	9.60506
-4	551.235	9.83662
4	549.612	11.1774
10.2222	529.152	9.91624
20	489.06	9.45117
30.6667	455.669	7.57237
40.4444	438.001	6.86208
60	420.206	5.98942
90.2222	421.332	6.08814

## Sheet: fig.2e-bottom
SC	pRed	CI
-90.2222	437.803	6.0548
-60	432.249	6.1748
-40.4444	440.97	6.64883
-30.6667	442.841	6.55607
-20	450.222	7.34957
-10.2222	454.144	7.17626
-4	453.561	7.22015
4	449.622	6.55176
10.2222	446.487	6.55218
20	435.432	5.76912
30.6667	427.004	5.02117
40.4444	417.977	4.73221
60	413.118	4.17809
90.2222	421.946	4.46506

## Sheet: Fig.3a
Unit1
Time	Coh90_left	Coh60_left	Coh40_left	Coh30_left	Coh20_left	Coh10_left	Coh4_left	sem90_left	sem60_left	sem40_left	sem30_left	sem20_left	sem10_left	sem4_left	Coh90_right	Coh60_right	Coh40_right	Coh30_right	Coh20_right	Coh10_right	Coh4_right	sem90_right	sem60_right	sem40_right	sem30_right	sem20_right	sem10_right	sem4_right
-100	18.0067	18.7955	17.8998	18.402	20.0073	18.2641	15.6798	1.59083	1.58847	1.39125	1.37632	1.38823	1.43844	1.43046	19.7268	17.1837	17.7292	18.199	17.9761	17.0583	16.4076	1.4051	1.34661	1.19942	1.28857	1.40402	1.31815	1.38117
-99	18.0119	18.8086	17.8718	18.415	20.0151	18.2822	15.6948	1.58814	1.58915	1.38734	1.37802	1.38985	1.44075	1.43088	19.73	17.2033	17.7602	18.1954	17.9751	17.0518	16.4426	1.40564	1.35003	1.20119	1.28923	1.40551	1.3193	1.37976
-98	18.0113	18.8137	17.8434	18.4319	20.0133	18.3043	15.7072	1.58459	1.58905	1.38346	1.3795	1.39086	1.44313	1.43095	19.7294	17.224	17.7937	18.1963	17.9755	17.0406	16.4732	1.40595	1.35383	1.20358	1.29007	1.40707	1.31996	1.37789
-97	18.0133	18.8263	17.8173	18.4507	20.0115	18.3271	15.7226	1.58132	1.58948	1.37959	1.38102	1.39196	1.44532	1.43102	19.7298	17.2456	17.829	18.1985	17.9753	17.0264	16.5035	1.40631	1.35773	1.20556	1.29088	1.40854	1.32072	1.37649
-96	18.0214	18.839	17.79	18.4654	20.0064	18.3419	15.7391	1.57771	1.59056	1.37516	1.38268	1.39299	1.44702	1.43147	19.7273	17.2619	17.8659	18.2009	17.9805	17.0169	16.5312	1.40658	1.36145	1.20771	1.29154	1.41038	1.32153	1.37484
-95	18.0249	18.848	17.7658	18.4841	20.0042	18.3611	15.7574	1.57426	1.59131	1.37132	1.38505	1.39455	1.44893	1.43209	19.7249	17.282	17.9013	18.2057	17.9844	17.0092	16.5633	1.40652	1.36545	1.20982	1.29237	1.41256	1.32242	1.37359
-94	18.0319	18.8575	17.7361	18.5009	19.9977	18.3843	15.7763	1.57111	1.59174	1.36676	1.38717	1.39604	1.45082	1.43226	19.7215	17.3007	17.9312	18.2107	17.986	16.9983	16.5908	1.40641	1.36932	1.21173	1.29361	1.41437	1.32323	1.37173
-93	18.0315	18.8694	17.7169	18.5135	19.994	18.407	15.7989	1.56721	1.59123	1.36284	1.38879	1.39736	1.45318	1.43277	19.718	17.3224	17.9603	18.2177	17.9908	16.9949	16.6236	1.40637	1.37309	1.21365	1.29413	1.41634	1.32452	1.37065
-92	18.0415	18.8806	17.6956	18.5291	19.9861	18.4318	15.8181	1.56347	1.59133	1.35841	1.39123	1.39895	1.45484	1.43331	19.7136	17.3439	17.9939	18.2237	17.9929	16.9861	16.6477	1.40648	1.37688	1.21572	1.29467	1.41788	1.32525	1.36873
-91	18.0555	18.8931	17.6755	18.5466	19.9789	18.4597	15.837	1.56092	1.59143	1.35399	1.39387	1.40092	1.45695	1.43348	19.7033	17.3643	18.0228	18.2298	17.9946	16.9773	16.6758	1.40589	1.38037	1.21767	1.29563	1.41976	1.32651	1.36738
-90	18.0662	18.9079	17.6535	18.5608	19.9673	18.4837	15.8554	1.55737	1.59138	1.34971	1.3964	1.40224	1.45858	1.43356	19.6971	17.3826	18.0523	18.2399	18.0006	16.9658	16.7007	1.40564	1.38409	1.21945	1.29639	1.42183	1.32764	1.36614
-89	18.0757	18.9177	17.6348	18.583	19.9621	18.5117	15.8788	1.55392	1.59095	1.34544	1.39945	1.40428	1.46011	1.43363	19.6921	17.3975	18.0771	18.2509	18.0081	16.9529	16.7295	1.40519	1.38793	1.22125	1.29706	1.42402	1.32842	1.36483
-88	18.0842	18.931	17.617	18.6021	19.95	18.544	15.9054	1.55007	1.59096	1.34115	1.40263	1.40603	1.46148	1.43443	19.6864	17.4142	18.1041	18.2611	18.0175	16.9442	16.7521	1.40443	1.3915	1.22284	1.29766	1.42553	1.32995	1.36341
-87	18.0914	18.948	17.5981	18.6169	19.934	18.5728	15.9318	1.54631	1.5907	1.33689	1.40543	1.40737	1.46332	1.43482	19.6774	17.4326	18.13	18.2735	18.019	16.9386	16.7706	1.40381	1.39511	1.22463	1.29815	1.42759	1.3313	1.36192
-86	18.106	18.9582	17.5825	18.6255	19.9244	18.6071	15.9589	1.54337	1.58997	1.33301	1.40832	1.40923	1.46504	1.4351	19.6659	17.4497	18.1562	18.2848	18.0302	16.9302	16.7946	1.40274	1.39886	1.22617	1.29863	1.42959	1.33263	1.36063
-85	18.1177	18.9751	17.5651	18.6422	19.9148	18.6338	15.9813	1.54015	1.58975	1.32862	1.41145	1.41147	1.46658	1.43521	19.6556	17.4709	18.1833	18.2959	18.0378	16.9268	16.8132	1.40182	1.40258	1.22788	1.29882	1.43115	1.33426	1.35916
-84	18.1318	18.9912	17.5501	18.6555	19.8972	18.6714	16.0065	1.53675	1.58932	1.32419	1.41429	1.41318	1.46824	1.43516	19.6439	17.489	18.2084	18.3086	18.0488	16.919	16.8332	1.40045	1.40629	1.22956	1.29911	1.43311	1.33539	1.3578
-83	18.1513	19.0121	17.5385	18.6707	19.8807	18.7031	16.0311	1.53369	1.58888	1.32007	1.41754	1.41526	1.46978	1.43521	19.635	17.5088	18.2305	18.3248	18.0635	16.9148	16.8479	1.39987	1.40984	1.23088	1.29918	1.43487	1.33649	1.35613
-82	18.1695	19.0285	17.5295	18.6846	19.8655	18.7376	16.0606	1.53062	1.58803	1.31609	1.42072	1.41726	1.47109	1.43539	19.6217	17.5257	18.2528	18.3375	18.071	16.9075	16.86	1.39885	1.41272	1.23221	1.29968	1.4366	1.33771	1.35456
-81	18.1842	19.0455	17.523	18.6971	19.8482	18.7707	16.0918	1.52774	1.58706	1.31203	1.42394	1.41915	1.47266	1.43565	19.6079	17.5468	18.2772	18.3579	18.085	16.9035	16.8737	1.39767	1.41625	1.23371	1.29968	1.43846	1.33924	1.3534
-80	18.2021	19.0609	17.5106	18.7107	19.8258	18.8055	16.1202	1.52481	1.58618	1.30758	1.42665	1.42066	1.47438	1.43573	19.5958	17.5661	18.2999	18.3769	18.0927	16.8954	16.8857	1.39663	1.41985	1.23508	1.29959	1.44018	1.34035	1.35192
-79	18.2217	19.0766	17.5028	18.7232	19.808	18.8418	16.1499	1.5219	1.58508	1.30385	1.42959	1.42205	1.47567	1.43566	19.5803	17.5844	18.3196	18.3954	18.1089	16.8927	16.8978	1.39532	1.42317	1.23638	1.29972	1.44243	1.34167	1.35053
-78	18.2408	19.0969	17.4956	18.7373	19.7907	18.8775	16.179	1.51941	1.58389	1.29974	1.43315	1.42393	1.47744	1.43545	19.5665	17.6015	18.3364	18.4164	18.1249	16.8917	16.9123	1.39392	1.42648	1.23765	1.29979	1.44428	1.34307	1.34948
-77	18.2621	19.1137	17.4931	18.7492	19.7718	18.9164	16.2094	1.51641	1.58271	1.29609	1.43654	1.42557	1.47907	1.43569	19.5541	17.6187	18.3562	18.4336	18.1398	16.8874	16.9184	1.39259	1.42973	1.23888	1.29956	1.44594	1.34431	1.34794
-76	18.2812	19.131	17.4876	18.7623	19.7495	18.9495	16.2381	1.51356	1.58106	1.29232	1.43956	1.42698	1.48057	1.43537	19.5403	17.6322	18.3761	18.4512	18.1559	16.8856	16.93	1.39113	1.43271	1.24017	1.29933	1.44757	1.34542	1.3473
-75	18.3031	19.154	17.4889	18.7765	19.731	18.9876	16.2694	1.51088	1.57951	1.28884	1.44313	1.42893	1.4823	1.43528	19.5243	17.6511	18.3952	18.4699	18.1718	16.8852	16.9352	1.38997	1.4361	1.24153	1.29923	1.44928	1.34648	1.3462
-74	18.3234	19.1732	17.4906	18.7883	19.7102	19.0272	16.3023	1.50844	1.57769	1.28555	1.44626	1.43081	1.48382	1.43559	19.511	17.6645	18.4093	18.4868	18.1875	16.8856	16.9349	1.38876	1.43854	1.24244	1.29874	1.45097	1.3478	1.34479
-73	18.3464	19.1951	17.4924	18.806	19.6868	19.0657	16.3331	1.50647	1.57589	1.2819	1.44964	1.4324	1.48538	1.43537	19.4985	17.6802	18.4235	18.5073	18.206	16.8887	16.9411	1.38732	1.44088	1.24349	1.29875	1.45303	1.34906	1.34424
-72	18.3709	19.2196	17.4946	18.8164	19.6706	19.1065	16.3639	1.50443	1.5742	1.27836	1.45238	1.43434	1.48712	1.43537	19.4869	17.7013	18.44	18.5269	18.2273	16.8888	16.9419	1.38586	1.44335	1.24494	1.29875	1.45478	1.35014	1.34344
-71	18.3979	19.2448	17.4971	18.8294	19.6458	19.1467	16.4003	1.50276	1.57259	1.27511	1.45555	1.43586	1.48916	1.43563	19.4723	17.7216	18.4537	18.5449	18.2454	16.8926	16.938	1.38436	1.4461	1.24599	1.29833	1.4567	1.35133	1.34199
-70	18.4254	19.2698	17.5019	18.8432	19.6219	19.1849	16.4338	1.50124	1.57095	1.2721	1.45899	1.43742	1.49078	1.43579	19.4599	17.7402	18.4649	18.5662	18.2641	16.8983	16.9354	1.38329	1.44906	1.24696	1.29839	1.45821	1.35251	1.34118
-69	18.4512	19.2952	17.5059	18.8546	19.5991	19.222	16.4673	1.49964	1.56876	1.26856	1.46187	1.43878	1.4921	1.43568	19.4467	17.7602	18.4766	18.586	18.2864	16.9028	16.9251	1.38196	1.4515	1.24813	1.29818	1.45983	1.35332	1.34001
-68	18.4743	19.3222	17.5156	18.8677	19.5765	19.2647	16.4966	1.49767	1.56662	1.26583	1.46478	1.44032	1.4935	1.43536	19.4326	17.7824	18.4854	18.6067	18.3106	16.9062	16.918	1.38061	1.45397	1.24957	1.29778	1.46141	1.35402	1.33941
-67	18.5023	19.3479	17.5288	18.8804	19.5559	19.3041	16.5304	1.4962	1.56393	1.26307	1.46793	1.44179	1.49523	1.4354	19.4179	17.8048	18.4936	18.6232	18.3339	16.9077	16.9093	1.37882	1.45627	1.25078	1.29748	1.46269	1.35449	1.33864
-66	18.5287	19.3712	17.5394	18.8918	19.5352	19.3411	16.5599	1.49511	1.56129	1.25984	1.47071	1.44318	1.49669	1.43551	19.406	17.8244	18.503	18.6445	18.3573	16.919	16.9052	1.37724	1.45835	1.25189	1.29715	1.46408	1.35555	1.33805
-65	18.5552	19.3971	17.5545	18.9007	19.5148	19.3812	16.5938	1.49384	1.55903	1.25755	1.47318	1.44459	1.49846	1.43564	19.3945	17.8515	18.5118	18.6626	18.3797	16.9266	16.8939	1.37587	1.4605	1.25307	1.29662	1.46528	1.35618	1.33727
-64	18.5819	19.4237	17.5698	18.9102	19.4905	19.4209	16.6275	1.49279	1.55674	1.25534	1.47568	1.44562	1.50019	1.43568	19.3832	17.8721	18.5202	18.6796	18.404	16.9369	16.8836	1.37456	1.4623	1.25486	1.29628	1.46642	1.35707	1.3367
-63	18.6078	19.4508	17.5863	18.9173	19.4719	19.4637	16.6609	1.4918	1.55402	1.25303	1.47805	1.44696	1.50189	1.43545	19.3683	17.8971	18.5302	18.7004	18.431	16.9523	16.873	1.3733	1.46445	1.25634	1.29596	1.46766	1.35777	1.33616
-62	18.6349	19.4782	17.6053	18.9301	19.4548	19.4995	16.6908	1.49119	1.55128	1.25099	1.48051	1.44817	1.50355	1.43515	19.3571	17.9227	18.5425	18.719	18.4559	16.9626	16.8603	1.3723	1.46676	1.25786	1.29559	1.46882	1.35808	1.33573
-61	18.6589	19.5039	17.6244	18.9385	19.4299	19.5394	16.7225	1.49036	1.54756	1.24923	1.48307	1.44896	1.50536	1.43511	19.3474	17.946	18.5485	18.7415	18.485	16.9759	16.8464	1.37142	1.46839	1.25908	1.29563	1.47032	1.35848	1.33515
-60	18.6859	19.5341	17.6393	18.9467	19.4138	19.5778	16.7521	1.48992	1.54528	1.24734	1.4855	1.45022	1.50691	1.43473	19.3394	17.9717	18.5538	18.7583	18.5118	16.9891	16.8304	1.37076	1.47011	1.26058	1.2953	1.47153	1.35872	1.33458
-59	18.7163	19.5592	17.6585	18.9547	19.393	19.6171	16.7826	1.49014	1.54247	1.24591	1.48757	1.45126	1.50838	1.43421	19.3286	17.995	18.5606	18.7791	18.5452	17.0052	16.8134	1.36989	1.47139	1.26231	1.29496	1.47298	1.35922	1.33404
-58	18.7479	19.5916	17.6821	18.9615	19.3737	19.6569	16.8116	1.49019	1.54008	1.24463	1.48939	1.45212	1.51054	1.43383	19.3181	18.0188	18.5641	18.7955	18.5744	17.0225	16.7952	1.3695	1.47307	1.26394	1.29463	1.47458	1.36002	1.33319
-57	18.7785	19.6241	17.7017	18.9713	19.358	19.6897	16.8412	1.49025	1.5372	1.24345	1.49132	1.45319	1.51227	1.43381	19.3053	18.0419	18.5735	18.8128	18.6043	17.0416	16.7739	1.36878	1.4745	1.26572	1.29432	1.47592	1.36046	1.33299
-56	18.8008	19.6512	17.73	18.9821	19.342	19.7286	16.8683	1.48984	1.53422	1.24294	1.49347	1.45398	1.51401	1.4332	19.2984	18.0654	18.5827	18.832	18.6339	17.0616	16.7528	1.36831	1.47551	1.26752	1.29401	1.47694	1.36106	1.33255
-55	18.8271	19.6836	17.7605	18.9906	19.3245	19.7631	16.8981	1.48994	1.53178	1.24242	1.49526	1.45489	1.51546	1.43307	19.293	18.0925	18.5875	18.8489	18.667	17.0788	16.7331	1.36804	1.4764	1.2693	1.29433	1.47825	1.36108	1.33231
-54	18.8565	19.7172	17.7848	18.9986	19.3099	19.7946	16.9263	1.49059	1.52921	1.24209	1.49698	1.45543	1.5167	1.43296	19.2869	18.1191	18.5961	18.866	18.6978	17.0979	16.7077	1.36772	1.47781	1.27177	1.29397	1.47921	1.36111	1.33161
-53	18.8859	19.7456	17.809	19.0072	19.297	19.8301	16.9549	1.4907	1.5261	1.24208	1.49866	1.45657	1.51856	1.43262	19.2813	18.147	18.6012	18.883	18.7305	17.118	16.6867	1.3676	1.47956	1.27389	1.29406	1.48034	1.36115	1.33127
-52	18.914	19.7792	17.8383	19.0176	19.2839	19.8582	16.9863	1.49107	1.52344	1.24219	1.50046	1.45676	1.51986	1.43208	19.2751	18.1724	18.6111	18.8987	18.7619	17.1343	16.6635	1.36756	1.48036	1.2763	1.29414	1.48149	1.36109	1.33095
-51	18.9382	19.8087	17.8631	19.0238	19.2716	19.8909	17.0099	1.49128	1.52055	1.24218	1.50172	1.45767	1.52204	1.43137	19.2712	18.2044	18.6118	18.9133	18.7991	17.1584	16.6408	1.36776	1.48145	1.27844	1.29421	1.48226	1.36168	1.33066
-50	18.969	19.8391	17.8898	19.028	19.2612	19.9202	17.0351	1.49179	1.5176	1.24246	1.50284	1.45791	1.52352	1.43084	19.2669	18.2313	18.6176	18.9339	18.8354	17.1806	16.6149	1.36834	1.4824	1.28082	1.29472	1.48325	1.36177	1.3304
-49	18.9952	19.8703	17.9225	19.0396	19.2506	19.9494	17.0583	1.49219	1.51481	1.24365	1.50432	1.4582	1.52485	1.43067	19.2613	18.2617	18.6216	18.9513	18.8773	17.2048	16.5907	1.3686	1.48328	1.28333	1.29508	1.48472	1.36198	1.32989
-48	19.0244	19.8983	17.958	19.0445	19.2429	19.975	17.0839	1.49254	1.51176	1.24506	1.5054	1.45886	1.52621	1.43023	19.2582	18.2924	18.6279	18.9715	18.9158	17.2311	16.5674	1.3689	1.48408	1.28635	1.29556	1.48592	1.36224	1.32961
-47	19.0545	19.9231	17.9908	19.0516	19.2329	20.0026	17.1087	1.49337	1.50859	1.24672	1.50659	1.45933	1.52733	1.43042	19.2535	18.3254	18.629	18.9908	18.956	17.2537	16.5452	1.36951	1.48488	1.2888	1.29607	1.48694	1.36256	1.32939
-46	19.0823	19.9526	18.0232	19.0548	19.2229	20.0256	17.1285	1.49397	1.50554	1.24828	1.50721	1.45972	1.52846	1.43004	19.2528	18.3528	18.6328	19.0091	18.9979	17.2858	16.5204	1.37029	1.48557	1.29148	1.29646	1.48815	1.36269	1.32914
-45	19.1079	19.9797	18.0594	19.0665	19.2161	20.0552	17.1476	1.49456	1.50273	1.25065	1.50833	1.45978	1.53043	1.42956	19.2527	18.3839	18.6363	19.0246	19.0397	17.314	16.5	1.37122	1.48601	1.2943	1.29681	1.48936	1.36295	1.32908
-44	19.1336	20.0083	18.0963	19.0692	19.2086	20.0781	17.1693	1.4953	1.49951	1.25309	1.50892	1.45985	1.53161	1.42965	19.2498	18.4146	18.6385	19.0435	19.0773	17.3428	16.4794	1.37226	1.48636	1.29731	1.29771	1.49007	1.36296	1.32925
-43	19.157	20.0335	18.134	19.0756	19.2074	20.102	17.1914	1.49608	1.49655	1.25573	1.50933	1.4605	1.53285	1.42938	19.2514	18.4478	18.6415	19.0605	19.1204	17.375	16.4567	1.37384	1.48675	1.30047	1.29854	1.49109	1.36309	1.32943
-42	19.1856	20.0582	18.1679	19.0876	19.199	20.1238	17.2104	1.49699	1.49335	1.25834	1.51002	1.46026	1.53425	1.42908	19.2525	18.48	18.6456	19.0779	19.1669	17.4067	16.4347	1.37539	1.48742	1.30384	1.29913	1.4921	1.36326	1.32937
-41	19.2131	20.0804	18.2045	19.0979	19.1981	20.1421	17.2308	1.49816	1.49025	1.26131	1.51081	1.4604	1.53534	1.42871	19.2509	18.5103	18.6499	19.0957	19.2112	17.4372	16.4126	1.3768	1.48786	1.30716	1.29989	1.49297	1.36331	1.32925
-40	19.2396	20.1021	18.2372	19.1084	19.1951	20.1579	17.2525	1.4994	1.4871	1.26426	1.5117	1.46049	1.53582	1.42862	19.2518	18.5481	18.6512	19.1128	19.2583	17.4649	16.3958	1.37831	1.4886	1.31032	1.30081	1.494	1.36271	1.32942
-39	19.2682	20.1274	18.2705	19.119	19.1941	20.1756	17.2691	1.50065	1.48437	1.26839	1.51233	1.46052	1.53693	1.42835	19.2532	18.5831	18.6523	19.1312	19.3043	17.4964	16.3781	1.37973	1.48911	1.31385	1.30198	1.49498	1.36228	1.32939
-38	19.2958	20.1532	18.313	19.1259	19.1949	20.1885	17.2871	1.50224	1.48178	1.27273	1.51277	1.46052	1.5374	1.4286	19.2527	18.6161	18.6544	19.1487	19.3469	17.5306	16.3655	1.38123	1.48935	1.31713	1.30309	1.49591	1.3626	1.32953
-37	19.318	20.1721	18.3495	19.1388	19.1965	20.2056	17.3	1.50323	1.47885	1.27695	1.5131	1.46054	1.53846	1.42817	19.2541	18.6508	18.6571	19.1699	19.3899	17.5626	16.3454	1.38349	1.48952	1.32047	1.30401	1.49708	1.3625	1.32911
-36	19.3475	20.1945	18.3885	19.1543	19.1972	20.2192	17.3177	1.50475	1.47634	1.2815	1.5135	1.46029	1.5394	1.42808	19.253	18.6797	18.6585	19.1886	19.4374	17.6009	16.332	1.38528	1.48963	1.3236	1.30504	1.49828	1.36311	1.32959
-35	19.3718	20.2162	18.4267	19.1651	19.198	20.2274	17.3335	1.50608	1.47425	1.28638	1.51408	1.46013	1.54003	1.42802	19.2567	18.7119	18.6649	19.2071	19.4784	17.6351	16.3211	1.38755	1.49007	1.32739	1.30636	1.49897	1.36303	1.32951
-34	19.3943	20.2417	18.4632	19.1793	19.2021	20.2425	17.3474	1.50795	1.47203	1.29122	1.51422	1.45989	1.54166	1.42771	19.26	18.7443	18.665	19.2264	19.527	17.6709	16.3148	1.38996	1.48967	1.3307	1.30734	1.50071	1.36293	1.33032
-33	19.4201	20.2616	18.4979	19.19	19.2093	20.2509	17.3585	1.50946	1.46983	1.29639	1.51464	1.4599	1.54248	1.42707	19.2667	18.7798	18.6689	19.2445	19.5755	17.7037	16.3052	1.39247	1.48998	1.334	1.30891	1.50218	1.36266	1.33053
-32	19.4458	20.2821	18.5406	19.2015	19.2142	20.265	17.3734	1.51087	1.46746	1.30235	1.51467	1.45954	1.54365	1.42719	19.2736	18.8131	18.6689	19.2672	19.6257	17.7417	16.2982	1.39503	1.48978	1.33724	1.31031	1.50325	1.36258	1.3309
-31	19.4815	20.2999	18.5836	19.2155	19.2261	20.2717	17.3854	1.51276	1.46495	1.30831	1.51493	1.45931	1.54453	1.42677	19.2811	18.8452	18.6698	19.2916	19.6753	17.7782	16.2901	1.39742	1.48955	1.34044	1.3119	1.50432	1.36284	1.33095
-30	19.506	20.3213	18.6191	19.2299	19.2328	20.2828	17.4002	1.51375	1.46297	1.31425	1.51511	1.45892	1.54561	1.42664	19.2859	18.8783	18.6749	19.3181	19.725	17.8148	16.2879	1.40009	1.48906	1.3438	1.31386	1.50537	1.36285	1.33148
-29	19.5359	20.3369	18.6579	19.2472	19.2423	20.2854	17.4146	1.51599	1.46077	1.32044	1.51496	1.45864	1.54605	1.42673	19.292	18.91	18.6789	19.3442	19.7733	17.8562	16.2855	1.40272	1.48871	1.34738	1.31566	1.50645	1.36316	1.33196
-28	19.5605	20.3605	18.6954	19.2642	19.2493	20.2904	17.4266	1.51774	1.45926	1.32692	1.51515	1.45802	1.54684	1.42671	19.2997	18.9439	18.6792	19.3688	19.825	17.8977	16.2868	1.40524	1.48835	1.35034	1.31755	1.5076	1.36327	1.33258
-27	19.5882	20.3744	18.7393	19.284	19.2592	20.2933	17.4369	1.51953	1.45697	1.33418	1.51527	1.45755	1.54753	1.427	19.3009	18.9763	18.6836	19.394	19.8739	17.9347	16.2929	1.4073	1.48821	1.35335	1.31951	1.50887	1.36336	1.33368
-26	19.6167	20.3933	18.7811	19.2986	19.2669	20.2975	17.449	1.52164	1.45507	1.34078	1.51558	1.45707	1.54839	1.42671	19.3119	19.0103	18.6863	19.4198	19.9257	17.9709	16.2974	1.40983	1.48785	1.35649	1.32134	1.51034	1.36342	1.33445
-25	19.644	20.4112	18.8177	19.316	19.2824	20.3008	17.461	1.52376	1.45359	1.34729	1.51558	1.4566	1.54956	1.42668	19.322	19.0429	18.691	19.4471	19.9757	18.0045	16.309	1.41262	1.48736	1.35951	1.32355	1.51152	1.36296	1.33562
-24	19.6703	20.4258	18.8588	19.333	19.2945	20.3008	17.4697	1.52603	1.4517	1.35493	1.51573	1.45584	1.55042	1.4266	19.3282	19.073	18.699	19.4748	20.0267	18.0428	16.316	1.41534	1.4867	1.36298	1.32569	1.51278	1.36306	1.33638
-23	19.6999	20.4411	18.8965	19.3537	19.3084	20.3036	17.4822	1.52837	1.45026	1.36232	1.51632	1.45536	1.55125	1.42637	19.3419	19.1024	18.7032	19.4998	20.0788	18.081	16.3312	1.41796	1.48601	1.36592	1.32793	1.51411	1.36354	1.33741
-22	19.7284	20.4635	18.936	19.3729	19.3219	20.3013	17.4922	1.53035	1.44925	1.36961	1.51638	1.45468	1.55207	1.42603	19.3478	19.1321	18.7108	19.5277	20.1269	18.1171	16.3446	1.4201	1.48515	1.36888	1.33038	1.51528	1.3638	1.33849
-21	19.759	20.4816	18.9733	19.3957	19.337	20.2983	17.4965	1.53265	1.44826	1.37658	1.51679	1.45424	1.55281	1.42542	19.3552	19.163	18.7175	19.556	20.181	18.1549	16.3593	1.42216	1.48468	1.37181	1.33255	1.517	1.36396	1.33932
-20	19.7832	20.4952	19.0149	19.4157	19.3466	20.2982	17.5092	1.53489	1.44704	1.38421	1.51663	1.45339	1.55376	1.42561	19.3639	19.1874	18.7195	19.5879	20.232	18.1954	16.3764	1.42446	1.48388	1.37447	1.33505	1.5184	1.36385	1.34032
-19	19.8159	20.5159	19.052	19.4403	19.3612	20.3	17.5143	1.53764	1.44638	1.39144	1.51695	1.45271	1.55496	1.42505	19.3751	19.2172	18.7247	19.6245	20.279	18.2347	16.3965	1.42711	1.48322	1.37704	1.33778	1.51966	1.3644	1.34164
-18	19.8411	20.5332	19.0951	19.462	19.3796	20.297	17.5222	1.54002	1.44568	1.39931	1.51722	1.4519	1.55591	1.42462	19.3897	19.2453	18.7272	19.6543	20.329	18.27	16.4179	1.42987	1.48203	1.37928	1.34019	1.52095	1.36498	1.34312
-17	19.8705	20.5492	19.1359	19.4853	19.3951	20.2954	17.5297	1.54255	1.44475	1.40695	1.5175	1.4511	1.55674	1.42423	19.3994	19.2725	18.7327	19.6823	20.3751	18.309	16.4445	1.43237	1.48117	1.38208	1.3425	1.52254	1.3654	1.34475
-16	19.8976	20.5682	19.1743	19.5071	19.406	20.2911	17.5389	1.54533	1.44414	1.41431	1.51777	1.45064	1.55751	1.42402	19.4108	19.2997	18.7407	19.7159	20.4251	18.3475	16.4712	1.43433	1.4803	1.38427	1.34525	1.52391	1.36615	1.34629
-15	19.9258	20.5812	19.2155	19.5294	19.4226	20.2877	17.5456	1.54829	1.44335	1.42222	1.5179	1.4498	1.55862	1.42333	19.4213	19.3217	18.748	19.7519	20.4786	18.3837	16.4998	1.43654	1.47905	1.3862	1.34786	1.52567	1.36651	1.34789
-14	19.952	20.5985	19.2546	19.5529	19.4394	20.2875	17.551	1.55104	1.44309	1.43007	1.51823	1.44891	1.55965	1.42245	19.4322	19.3397	18.7505	19.7851	20.5267	18.4167	16.5305	1.43861	1.47804	1.38813	1.35029	1.5274	1.36676	1.34983
-13	19.9771	20.6128	19.2913	19.5756	19.4577	20.286	17.5592	1.55342	1.44278	1.43761	1.51839	1.44792	1.56089	1.42216	19.4447	19.3586	18.7565	19.8195	20.5734	18.4538	16.5673	1.44126	1.47709	1.38971	1.3528	1.52932	1.36756	1.35174
-12	20.0039	20.6272	19.3264	19.6031	19.4775	20.2842	17.565	1.55601	1.4422	1.44486	1.51885	1.44666	1.56198	1.42147	19.4566	19.3814	18.765	19.8522	20.6187	18.4878	16.5989	1.44323	1.47587	1.39149	1.35503	1.53095	1.36762	1.35326
-11	20.0283	20.6459	19.3612	19.6296	19.4977	20.2799	17.5705	1.55858	1.4426	1.45185	1.51946	1.44565	1.56273	1.42079	19.4689	19.398	18.7758	19.8871	20.6665	18.5204	16.6361	1.44539	1.47462	1.39332	1.35758	1.53258	1.36808	1.35552
-10	20.0546	20.6617	19.4001	19.6577	19.5169	20.2767	17.5791	1.56117	1.44288	1.45899	1.51952	1.44475	1.56384	1.42046	19.4815	19.4164	18.7833	19.9211	20.7148	18.5523	16.674	1.4471	1.47368	1.39501	1.36018	1.53433	1.36874	1.35743
-9	20.0794	20.6764	19.4365	19.6824	19.5383	20.2733	17.5824	1.56406	1.44307	1.46614	1.51997	1.44399	1.56483	1.41933	19.4933	19.4315	18.7945	19.954	20.7663	18.5892	16.7136	1.44868	1.47233	1.3967	1.36255	1.53627	1.36985	1.35993
-8	20.1057	20.6942	19.478	19.7085	19.5537	20.2714	17.5866	1.56716	1.44357	1.47329	1.52054	1.44272	1.56612	1.41853	19.5112	19.4454	18.8034	19.9849	20.8182	18.6225	16.7536	1.45028	1.47102	1.39795	1.36503	1.53836	1.37097	1.36225
-7	20.1335	20.7108	19.5137	19.7398	19.5726	20.2667	17.5908	1.57001	1.44435	1.48032	1.52135	1.44187	1.5667	1.41795	19.5261	19.4623	18.817	20.0179	20.8674	18.6542	16.7958	1.45195	1.47051	1.40011	1.36762	1.54012	1.37167	1.36478
-6	20.1573	20.7336	19.5447	19.7691	19.5907	20.2657	17.5971	1.5729	1.44575	1.48662	1.52217	1.44085	1.56804	1.41712	19.54	19.4771	18.8246	20.052	20.9159	18.6854	16.8412	1.45363	1.46942	1.40121	1.37018	1.542	1.3728	1.36701
-5	20.1813	20.7527	19.5786	19.7946	19.6069	20.264	17.6021	1.57567	1.44695	1.49245	1.52239	1.43983	1.5691	1.41631	19.553	19.4879	18.8351	20.0842	20.9599	18.7167	16.889	1.45479	1.46832	1.40268	1.37229	1.5437	1.37364	1.36975
-4	20.2055	20.7712	19.6165	19.8233	19.6306	20.2624	17.6114	1.57849	1.44828	1.49889	1.52336	1.43877	1.57022	1.41585	19.5654	19.4966	18.8474	20.1174	21.0053	18.746	16.934	1.45602	1.46722	1.40369	1.37458	1.5458	1.37458	1.37249
-3	20.2257	20.791	19.6506	19.8564	19.6564	20.2566	17.6142	1.58099	1.4499	1.50473	1.52469	1.43821	1.57115	1.41459	19.5803	19.5032	18.8642	20.1522	21.0498	18.7754	16.9811	1.45736	1.46609	1.4051	1.37707	1.54742	1.37534	1.3751
-2	20.2483	20.8101	19.6854	19.8863	19.6772	20.2556	17.6233	1.58389	1.45175	1.51026	1.52596	1.43752	1.57242	1.41387	19.5955	19.5087	18.8818	20.1868	21.0894	18.8059	17.0259	1.45869	1.46517	1.40622	1.37956	1.54887	1.3762	1.37755
-1	20.2691	20.8282	19.7219	19.9142	19.6979	20.2541	17.6268	1.58696	1.45346	1.51612	1.52642	1.43627	1.57387	1.41285	19.6142	19.5158	18.8983	20.2192	21.1292	18.8337	17.0733	1.45992	1.46443	1.4077	1.38199	1.55046	1.37715	1.38062
0	20.2881	20.8455	19.7537	19.9399	19.7156	20.2513	17.6356	1.58957	1.45533	1.52099	1.52767	1.43454	1.57548	1.41226	19.631	19.5214	18.9197	20.2512	21.1713	18.8636	17.125	1.46118	1.46375	1.40902	1.38405	1.55234	1.37841	1.38401
1	20.3053	20.8681	19.7849	19.9685	19.7304	20.2522	17.6457	1.59207	1.45779	1.52592	1.52875	1.433	1.5768	1.4115	19.6489	19.5275	18.9371	20.2816	21.2124	18.8869	17.1733	1.46212	1.46297	1.41001	1.38603	1.55386	1.37938	1.38701
2	20.3226	20.8838	19.8155	19.9939	19.7533	20.2536	17.6507	1.59476	1.46018	1.53072	1.5297	1.43194	1.57811	1.41058	19.6661	19.5306	18.9563	20.3144	21.2445	18.9105	17.2219	1.46327	1.46242	1.41105	1.38798	1.55525	1.38064	1.39008
3	20.341	20.9018	19.8461	20.0232	19.7759	20.2574	17.6518	1.59711	1.4623	1.53524	1.53131	1.43133	1.57966	1.40932	19.6837	19.5296	18.975	20.3446	21.2836	18.9364	17.2718	1.46419	1.46168	1.41217	1.38945	1.55681	1.38186	1.39339
4	20.3566	20.9213	19.8804	20.0503	19.7941	20.2563	17.6584	1.59981	1.46514	1.53984	1.53308	1.43003	1.58057	1.40853	19.7017	19.5368	18.9965	20.3741	21.321	18.9561	17.3208	1.46518	1.46184	1.41332	1.39117	1.55845	1.38301	1.39653
5	20.3749	20.943	19.911	20.0781	19.8118	20.2546	17.6639	1.60199	1.46773	1.5439	1.53467	1.42858	1.58153	1.40769	19.7232	19.5383	19.018	20.4049	21.3566	18.9806	17.3688	1.46619	1.4617	1.41455	1.3924	1.55984	1.3843	1.39971
6	20.3892	20.9615	19.941	20.1099	19.8314	20.2534	17.6704	1.60429	1.47083	1.54773	1.5365	1.42724	1.58264	1.40712	19.7392	19.5417	19.0439	20.435	21.394	19.0002	17.4188	1.46663	1.46177	1.41561	1.39378	1.56144	1.38566	1.40275
7	20.4006	20.984	19.9703	20.1363	19.8537	20.255	17.6771	1.60641	1.47437	1.55127	1.53798	1.42604	1.58373	1.4061	19.7558	19.545	19.0706	20.4632	21.4304	19.0226	17.4739	1.46707	1.46204	1.4169	1.39485	1.56272	1.387	1.40638
8	20.4157	21.0067	20.001	20.1653	19.8735	20.2572	17.6831	1.60883	1.47791	1.55466	1.53963	1.42492	1.58476	1.40535	19.7706	19.5413	19.0962	20.4914	21.4629	19.0442	17.5237	1.46734	1.46201	1.41828	1.39595	1.56423	1.38862	1.40981
9	20.4259	21.0287	20.028	20.1899	19.8927	20.2621	17.6892	1.61104	1.48163	1.55781	1.54117	1.42358	1.58596	1.40488	19.7867	19.5357	19.1237	20.5155	21.4924	19.065	17.5741	1.46774	1.462	1.41961	1.3969	1.56509	1.38994	1.41338
10	20.4403	21.0491	20.0512	20.2152	19.9072	20.2673	17.6974	1.61372	1.48526	1.56027	1.5429	1.42225	1.58703	1.40425	19.8116	19.5292	19.1482	20.5397	21.5228	19.0887	17.6238	1.46826	1.46212	1.42079	1.39764	1.56612	1.39206	1.41676
11	20.4506	21.0739	20.0784	20.241	19.9245	20.272	17.7014	1.61605	1.48929	1.56252	1.54485	1.4208	1.58811	1.40345	19.8341	19.5239	19.1766	20.5597	21.5522	19.1049	17.6697	1.46928	1.46234	1.42212	1.39792	1.56687	1.3935	1.41994
12	20.4641	21.0915	20.1041	20.2654	19.9401	20.2785	17.7133	1.61838	1.49311	1.56436	1.54632	1.41892	1.58888	1.40316	19.8547	19.5178	19.2048	20.5817	21.5782	19.1153	17.7197	1.46963	1.46245	1.42339	1.39826	1.5677	1.39469	1.42366
13	20.4704	21.1114	20.1268	20.2928	19.9583	20.2857	17.7188	1.62037	1.49726	1.56616	1.548	1.41747	1.59016	1.40248	19.875	19.5072	19.2338	20.6045	21.608	19.1305	17.7678	1.46985	1.46275	1.4242	1.39849	1.5683	1.39642	1.4274
14	20.4765	21.1332	20.1529	20.3163	19.9727	20.2901	17.7255	1.62242	1.50163	1.56782	1.54928	1.41594	1.59091	1.40188	19.8965	19.504	19.2608	20.6263	21.633	19.1465	17.8093	1.46993	1.46345	1.42528	1.39848	1.56838	1.39789	1.43056
15	20.486	21.1593	20.1738	20.3447	19.9895	20.2994	17.731	1.62489	1.50631	1.5688	1.55114	1.41456	1.59172	1.40136	19.9195	19.4932	19.2869	20.6441	21.6638	19.1632	17.8558	1.47043	1.46393	1.4263	1.39798	1.56929	1.39963	1.43388
16	20.4946	21.1789	20.1972	20.3668	20.0069	20.3057	17.7375	1.62734	1.51057	1.56959	1.55325	1.4134	1.59278	1.40088	19.9429	19.4805	19.3178	20.6607	21.6899	19.1772	17.9022	1.47074	1.4646	1.42791	1.39778	1.56963	1.40143	1.43768
17	20.4974	21.1973	20.2218	20.3916	20.0197	20.3113	17.7431	1.6294	1.51498	1.56999	1.55519	1.41186	1.59352	1.39987	19.9637	19.4702	19.3492	20.6791	21.7192	19.1904	17.9491	1.47101	1.46483	1.42914	1.39674	1.57009	1.4033	1.44131
18	20.5038	21.2133	20.2479	20.4146	20.0349	20.3196	17.7579	1.63151	1.51958	1.57057	1.5572	1.41045	1.59435	1.3997	19.9867	19.4614	19.3833	20.6923	21.7447	19.2017	17.992	1.4712	1.46573	1.43075	1.39592	1.57023	1.40518	1.44458
19	20.5059	21.2375	20.2662	20.4403	20.0452	20.3373	17.7613	1.63361	1.52445	1.5706	1.55947	1.40875	1.59558	1.39924	20.0098	19.451	19.4202	20.7033	21.7703	19.213	18.0337	1.47105	1.46669	1.43239	1.39491	1.57033	1.40697	1.44785
20	20.5074	21.2646	20.2839	20.4586	20.058	20.3457	17.7674	1.63593	1.52992	1.57015	1.56103	1.40717	1.59644	1.39878	20.0309	19.4417	19.4519	20.7163	21.7932	19.2202	18.0752	1.47099	1.46756	1.43355	1.39344	1.57054	1.40877	1.45139
21	20.5082	21.2833	20.3052	20.4797	20.0702	20.3625	17.7772	1.63733	1.53447	1.56982	1.56284	1.40536	1.59813	1.39888	20.0519	19.431	19.4905	20.726	21.8154	19.2285	18.1105	1.47085	1.46813	1.43504	1.39167	1.57056	1.41078	1.45445
22	20.507	21.3081	20.3226	20.5005	20.0839	20.3742	17.785	1.63895	1.53954	1.56869	1.56459	1.40414	1.59873	1.39869	20.0749	19.4264	19.5229	20.7353	21.837	19.2351	18.1515	1.47107	1.4695	1.43681	1.38993	1.57024	1.41281	1.45776
23	20.5096	21.3272	20.3435	20.5209	20.0959	20.384	17.7931	1.64137	1.54416	1.56776	1.56632	1.40235	1.5996	1.3985	20.0987	19.419	19.5612	20.7418	21.8581	19.2392	18.1873	1.47084	1.47022	1.43858	1.38824	1.5699	1.41452	1.46088
24	20.5073	21.345	20.3636	20.544	20.1062	20.394	17.8047	1.64319	1.54883	1.56666	1.56848	1.40061	1.59998	1.39883	20.1234	19.4105	19.5991	20.745	21.8777	19.2406	18.2197	1.47091	1.47094	1.43989	1.38649	1.56935	1.41626	1.46384
25	20.5066	21.3643	20.381	20.5627	20.1126	20.4122	17.8144	1.64491	1.55388	1.56516	1.56975	1.39865	1.60081	1.39895	20.1462	19.3949	19.6366	20.7544	21.8988	19.2498	18.2536	1.47091	1.47158	1.44133	1.38392	1.56888	1.41861	1.4667
26	20.5042	21.3842	20.4024	20.5875	20.1202	20.4232	17.8245	1.64669	1.55858	1.56359	1.57166	1.39693	1.60099	1.39931	20.1659	19.3785	19.6706	20.7605	21.9205	19.2556	18.2872	1.47054	1.47223	1.44254	1.38134	1.56822	1.42104	1.46942
27	20.5023	21.3985	20.4189	20.6061	20.1268	20.4379	17.8337	1.64856	1.56316	1.56183	1.5732	1.39521	1.6016	1.39991	20.1876	19.3725	19.7102	20.7665	21.9378	19.2597	18.3147	1.47	1.47295	1.44427	1.37869	1.56722	1.42315	1.47142
28	20.4957	21.4187	20.4337	20.6256	20.1381	20.4504	17.8457	1.65019	1.56777	1.55984	1.5748	1.39367	1.60225	1.40099	20.2091	19.3646	19.7474	20.7725	21.9567	19.2629	18.3408	1.46963	1.47376	1.44588	1.37583	1.56671	1.42546	1.47368
29	20.4951	21.4378	20.4469	20.646	20.1426	20.464	17.8563	1.65195	1.57262	1.55756	1.57591	1.39212	1.60299	1.40179	20.2324	19.359	19.7894	20.7762	21.9766	19.2646	18.3676	1.46935	1.47463	1.44733	1.37277	1.56576	1.42771	1.47593
30	20.4937	21.4565	20.466	20.6673	20.1452	20.4777	17.8683	1.65358	1.57737	1.5553	1.57718	1.39022	1.6037	1.40293	20.2526	19.3475	19.8299	20.7772	21.9961	19.2628	18.3941	1.46866	1.47515	1.44914	1.36948	1.5651	1.42939	1.47814
31	20.4907	21.4715	20.485	20.6883	20.148	20.4962	17.8829	1.65486	1.58171	1.55306	1.57845	1.38841	1.6043	1.4042	20.274	19.3382	19.869	20.7798	22.0153	19.2702	18.4193	1.46765	1.4757	1.45108	1.36629	1.56403	1.43161	1.48038
32	20.4852	21.4892	20.5007	20.7045	20.1532	20.5097	17.897	1.6563	1.58637	1.5503	1.57943	1.3866	1.60492	1.40559	20.2956	19.3311	19.9138	20.7771	22.039	19.2736	18.4373	1.46683	1.47631	1.45319	1.36276	1.56369	1.43455	1.48194
33	20.484	21.5065	20.5109	20.7298	20.1576	20.5226	17.9114	1.65792	1.59081	1.54758	1.58055	1.38505	1.60522	1.40717	20.3166	19.3248	19.9549	20.7774	22.0553	19.2767	18.4619	1.46622	1.4769	1.45493	1.35926	1.56292	1.43702	1.48378
34	20.484	21.5215	20.5186	20.752	20.1635	20.5341	17.9242	1.6591	1.59516	1.54451	1.58156	1.38348	1.60628	1.40858	20.3398	19.3161	19.9984	20.7735	22.0778	19.2795	18.4813	1.46573	1.4773	1.45653	1.35547	1.56182	1.43964	1.48565
35	20.4805	21.535	20.5311	20.7721	20.1666	20.5485	17.94	1.66026	1.59955	1.54154	1.58273	1.38192	1.60681	1.41044	20.3637	19.3139	20.0423	20.7687	22.0988	19.2774	18.4994	1.46529	1.47802	1.45813	1.35121	1.56072	1.44196	1.48681
36	20.4789	21.5505	20.542	20.7921	20.1655	20.5665	17.9566	1.66201	1.60364	1.5389	1.5836	1.38032	1.60762	1.41256	20.3846	19.3062	20.0874	20.7634	22.12	19.2778	18.5173	1.46466	1.47823	1.45993	1.34728	1.55965	1.44427	1.48806
37	20.4762	21.5657	20.5496	20.8069	20.1666	20.58	17.9706	1.66303	1.60771	1.5357	1.58348	1.37878	1.60828	1.41433	20.4055	19.2991	20.1339	20.7575	22.1409	19.2821	18.5373	1.46378	1.47836	1.46166	1.34286	1.55897	1.44691	1.48962
38	20.4744	21.5808	20.5597	20.8279	20.1638	20.5968	17.9894	1.66438	1.61193	1.53258	1.58383	1.37692	1.60885	1.41703	20.4297	19.2929	20.1778	20.7528	22.1656	19.2788	18.5554	1.46323	1.47814	1.46321	1.33861	1.55843	1.44935	1.4905
39	20.4672	21.5938	20.5702	20.848	20.1581	20.6112	18.0066	1.66518	1.61527	1.52921	1.58435	1.37544	1.60936	1.41963	20.455	19.2926	20.2243	20.7475	22.1881	19.2773	18.5732	1.46256	1.47841	1.46494	1.33432	1.55753	1.45226	1.49212
40	20.4622	21.6111	20.5824	20.8672	20.1623	20.6258	18.0252	1.66616	1.61935	1.52666	1.5844	1.37425	1.61013	1.42239	20.4806	19.2894	20.2714	20.7395	22.2113	19.2795	18.5886	1.46219	1.47816	1.46701	1.32961	1.55674	1.45502	1.49316
41	20.4583	21.6243	20.593	20.8846	20.1578	20.6406	18.0398	1.6672	1.62312	1.52362	1.58431	1.37295	1.61093	1.42495	20.5075	19.2912	20.3132	20.7256	22.235	19.2789	18.602	1.46153	1.47887	1.46886	1.32477	1.55595	1.45735	1.49419
42	20.4494	21.6358	20.604	20.903	20.1548	20.6657	18.058	1.66789	1.62633	1.52042	1.58431	1.37177	1.61216	1.4282	20.5304	19.2883	20.3605	20.7195	22.2563	19.2795	18.6133	1.46063	1.47878	1.47101	1.32026	1.55497	1.46042	1.49475
43	20.4458	21.6506	20.6153	20.9268	20.1494	20.6866	18.0779	1.66852	1.62971	1.51737	1.58421	1.37055	1.61293	1.43159	20.5547	19.2894	20.4092	20.7097	22.2774	19.2834	18.6267	1.45974	1.47863	1.4732	1.31539	1.55399	1.4635	1.49564
44	20.4391	21.6684	20.6274	20.9507	20.1447	20.7043	18.0959	1.66871	1.63309	1.51422	1.58392	1.36936	1.61372	1.43488	20.577	19.2872	20.4604	20.6984	22.3045	19.2859	18.6426	1.45889	1.4785	1.47528	1.31056	1.5533	1.46629	1.49609
45	20.4368	21.6853	20.636	20.975	20.1384	20.7167	18.122	1.66926	1.63624	1.51113	1.58352	1.36767	1.61454	1.43882	20.5997	19.2924	20.5131	20.6856	22.3309	19.2869	18.6538	1.45825	1.4783	1.47795	1.30514	1.55263	1.46903	1.49633
46	20.4324	21.7007	20.6431	20.9989	20.1339	20.734	18.1388	1.66943	1.63912	1.50772	1.58284	1.36615	1.61543	1.44217	20.6247	19.298	20.5603	20.6738	22.3543	19.2913	18.6631	1.45768	1.47802	1.48014	1.30037	1.55219	1.47218	1.49636
47	20.4281	21.7165	20.6477	21.0191	20.1271	20.7491	18.1604	1.66931	1.64225	1.50444	1.58219	1.36448	1.61627	1.4463	20.6519	19.3038	20.61	20.6639	22.3844	19.2899	18.6707	1.45738	1.47818	1.48252	1.29553	1.55164	1.47474	1.49633
48	20.424	21.7399	20.6565	21.0469	20.1254	20.7666	18.1837	1.66923	1.6454	1.50155	1.5818	1.36322	1.61707	1.45026	20.6793	19.3089	20.6591	20.6516	22.4204	19.2948	18.6848	1.45711	1.47807	1.4847	1.29069	1.55119	1.47804	1.4964
49	20.419	21.7554	20.6684	21.0688	20.1174	20.7817	18.2041	1.66965	1.64774	1.49933	1.58134	1.36182	1.61786	1.45388	20.7017	19.3124	20.7088	20.6383	22.4569	19.2983	18.6947	1.45673	1.47733	1.48707	1.28566	1.55061	1.48093	1.49629
50	20.4164	21.7734	20.6762	21.0882	20.1114	20.7958	18.2259	1.66917	1.65033	1.49655	1.58033	1.36062	1.61855	1.45737	20.7295	19.3174	20.7601	20.625	22.4897	19.3026	18.7002	1.45656	1.47669	1.48923	1.2804	1.55015	1.48371	1.49607
51	20.4151	21.7902	20.683	21.1135	20.1077	20.8167	18.2495	1.66949	1.65285	1.49392	1.57906	1.35967	1.61958	1.46163	20.7598	19.3288	20.8129	20.6128	22.5194	19.3059	18.7064	1.45665	1.4764	1.492	1.27536	1.54957	1.48618	1.49551
52	20.413	21.8109	20.6928	21.1363	20.1029	20.8366	18.2756	1.66937	1.65513	1.49134	1.57765	1.35818	1.62081	1.46611	20.7878	19.3395	20.8604	20.5998	22.554	19.3131	18.7178	1.4568	1.47558	1.49438	1.27014	1.54935	1.48873	1.49516
53	20.4133	21.8301	20.6975	21.1616	20.0994	20.853	18.2988	1.66903	1.65724	1.4888	1.57659	1.35677	1.62193	1.4704	20.8152	19.3549	20.9188	20.5902	22.5895	19.3242	18.7261	1.45688	1.47499	1.49777	1.26545	1.54937	1.49183	1.49469
54	20.4121	21.8543	20.7033	21.1906	20.0943	20.8749	18.3232	1.66885	1.65972	1.48631	1.57523	1.3558	1.62373	1.47468	20.8419	19.3698	20.9738	20.5759	22.626	19.3338	18.7336	1.45694	1.47464	1.50095	1.26086	1.54937	1.49432	1.49393
55	20.4115	21.8785	20.7162	21.2173	20.096	20.8947	18.3499	1.66855	1.6617	1.48445	1.57415	1.35543	1.62491	1.4794	20.8712	19.3872	21.0244	20.5673	22.6653	19.34	18.7423	1.4569	1.47428	1.50378	1.2569	1.54938	1.4971	1.49316
56	20.4114	21.9062	20.7232	21.2419	20.0952	20.9145	18.3782	1.66808	1.66429	1.4821	1.5724	1.35468	1.62592	1.48386	20.9	19.4022	21.0815	20.5574	22.7057	19.3491	18.7523	1.4571	1.4735	1.50693	1.25202	1.54991	1.50001	1.49233
57	20.4065	21.9287	20.7335	21.2732	20.0898	20.9344	18.4046	1.66702	1.66624	1.47977	1.57141	1.35335	1.62718	1.48833	20.9294	19.4218	21.1381	20.5504	22.7493	19.3604	18.7636	1.45752	1.47316	1.50982	1.24741	1.54999	1.50236	1.49151
58	20.4065	21.9501	20.7453	21.3052	20.0918	20.9529	18.4246	1.66637	1.66714	1.47757	1.57036	1.35287	1.62836	1.49227	20.9591	19.445	21.1917	20.5411	22.7931	19.3747	18.7721	1.45811	1.47292	1.51292	1.24319	1.55026	1.50503	1.49058
59	20.4051	21.9737	20.7578	21.3339	20.0949	20.9714	18.45	1.66552	1.66896	1.47558	1.56918	1.35224	1.62988	1.49693	20.9905	19.4677	21.244	20.5356	22.8364	19.391	18.7827	1.45912	1.47248	1.51596	1.23915	1.55095	1.50782	1.48932
60	20.4149	21.9996	20.7664	21.3676	20.0887	20.9942	18.4755	1.66512	1.67064	1.4734	1.56788	1.35136	1.63165	1.50134	21.0198	19.4871	21.3007	20.5328	22.8821	19.4038	18.7936	1.4594	1.47186	1.51882	1.23554	1.55147	1.50989	1.4886
61	20.4178	22.0287	20.7785	21.397	20.0897	21.0067	18.5001	1.66452	1.67219	1.4719	1.56663	1.3508	1.63215	1.50553	21.0562	19.5114	21.3595	20.5299	22.928	19.4257	18.8048	1.46022	1.47144	1.52182	1.23172	1.55187	1.51283	1.48776
62	20.4246	22.0601	20.7912	21.4268	20.0958	21.0262	18.5249	1.66386	1.67375	1.47066	1.56509	1.35047	1.63332	1.50972	21.0872	19.541	21.4186	20.527	22.9706	19.4472	18.8131	1.46109	1.4712	1.52505	1.22819	1.5522	1.51525	1.48674
63	20.4301	22.0939	20.8013	21.4564	20.1009	21.0459	18.5529	1.66369	1.67506	1.4691	1.56401	1.35035	1.63412	1.51417	21.1178	19.5736	21.4751	20.5264	23.0186	19.4701	18.828	1.46214	1.47079	1.5281	1.22496	1.55292	1.51782	1.48612
64	20.4331	22.126	20.8097	21.4933	20.1051	21.0718	18.5735	1.66254	1.67618	1.46739	1.56244	1.3503	1.63529	1.5181	21.1524	19.6076	21.5295	20.5232	23.0753	19.4916	18.8365	1.46361	1.47056	1.53092	1.22154	1.55403	1.52036	1.48505
65	20.4375	22.1618	20.8188	21.532	20.1091	21.094	18.6027	1.66189	1.67804	1.46615	1.56122	1.35067	1.63646	1.52265	21.1882	19.6433	21.589	20.5223	23.1258	19.5136	18.8483	1.46492	1.47032	1.53399	1.21857	1.55461	1.52247	1.48416
66	20.4415	22.1993	20.8298	21.5685	20.1211	21.1155	18.6299	1.66135	1.67974	1.46487	1.55988	1.35061	1.6375	1.52702	21.225	19.677	21.6499	20.5259	23.1797	19.543	18.864	1.46609	1.46991	1.53704	1.21633	1.55583	1.52439	1.48352
67	20.4481	22.2385	20.8437	21.6028	20.1284	21.1398	18.6594	1.66047	1.68149	1.46396	1.55844	1.35109	1.63875	1.53139	21.2648	19.7179	21.7092	20.5302	23.2323	19.5684	18.8775	1.46789	1.4703	1.54045	1.21393	1.55707	1.52637	1.48284
68	20.4554	22.2774	20.8605	21.6382	20.1426	21.1593	18.6864	1.65952	1.68298	1.46273	1.55698	1.35162	1.63939	1.53543	21.2977	19.7617	21.7697	20.5351	23.2882	19.602	18.8929	1.46967	1.47059	1.54392	1.21208	1.55822	1.52897	1.4822
69	20.469	22.321	20.8779	21.6737	20.1552	21.1817	18.7124	1.65893	1.68462	1.4623	1.55556	1.35213	1.64026	1.53884	21.3387	19.8018	21.8281	20.5416	23.3446	19.6322	18.9084	1.47126	1.47044	1.54692	1.21022	1.55935	1.5309	1.48131
70	20.4781	22.3651	20.8973	21.7163	20.1716	21.2069	18.7379	1.65803	1.68627	1.46166	1.55445	1.3527	1.64169	1.54259	21.3849	19.8448	21.8872	20.5548	23.4033	19.6647	18.9258	1.4735	1.47049	1.54994	1.20918	1.56048	1.53276	1.48038
71	20.4835	22.4115	20.9144	21.7599	20.1835	21.2318	18.7691	1.65692	1.68804	1.46118	1.55345	1.35312	1.64284	1.54646	21.4274	19.8948	21.9479	20.5657	23.4645	19.7004	18.944	1.47517	1.4711	1.55285	1.20792	1.56201	1.5347	1.48055
72	20.4982	22.4561	20.931	21.7992	20.2058	21.2587	18.7896	1.65611	1.6895	1.46098	1.55237	1.35385	1.64369	1.54985	21.4741	19.9449	22.0114	20.5742	23.523	19.7366	18.9633	1.4771	1.47161	1.55598	1.20657	1.56332	1.53654	1.4802
73	20.5108	22.5084	20.9444	21.8402	20.2232	21.2831	18.8224	1.65486	1.69088	1.46031	1.55112	1.35475	1.64505	1.55374	21.5217	19.9932	22.0689	20.5887	23.5849	19.778	18.9805	1.47962	1.47214	1.55822	1.20632	1.56448	1.53826	1.47926
74	20.5253	22.5573	20.9696	21.8851	20.248	21.3154	18.8502	1.65428	1.6919	1.46032	1.55035	1.35608	1.64639	1.55736	21.568	20.0468	22.1259	20.6066	23.6481	19.8109	19.0035	1.48183	1.47312	1.56073	1.20628	1.56599	1.5396	1.47872
75	20.5442	22.6047	20.9926	21.9318	20.2782	21.3454	18.8762	1.65398	1.69292	1.46012	1.54965	1.3577	1.64723	1.56052	21.6145	20.1016	22.1875	20.6259	23.7136	19.8581	19.0274	1.48341	1.4737	1.56344	1.20634	1.56774	1.54124	1.47856
76	20.5622	22.6578	21.0147	21.9772	20.3025	21.3762	18.9034	1.65344	1.69433	1.46038	1.54906	1.35953	1.64867	1.56382	21.6614	20.1535	22.2448	20.6463	23.7794	19.8978	19.0492	1.48597	1.47453	1.56532	1.20694	1.56932	1.5425	1.47833
77	20.5793	22.7075	21.0432	22.0255	20.336	21.4102	18.932	1.65271	1.69585	1.46064	1.54818	1.36179	1.64983	1.56702	21.7125	20.2114	22.3038	20.6692	23.8444	19.9391	19.071	1.488	1.47596	1.56741	1.20721	1.57091	1.54344	1.47791
78	20.5932	22.7683	21.0652	22.0727	20.3727	21.4422	18.9618	1.652	1.6982	1.46036	1.54769	1.36373	1.65105	1.56937	21.7627	20.2745	22.3594	20.6995	23.9137	19.9841	19.0939	1.49004	1.47772	1.56902	1.20869	1.57283	1.54454	1.47799
79	20.612	22.831	21.0948	22.1178	20.4078	21.472	18.9963	1.6512	1.70004	1.4608	1.54693	1.36563	1.65189	1.57244	21.8174	20.3378	22.4139	20.7228	23.985	20.0268	19.1178	1.49238	1.4793	1.57066	1.21009	1.57471	1.54557	1.47789
80	20.6335	22.8911	21.1244	22.1625	20.4485	21.5062	19.0222	1.65082	1.7013	1.46145	1.54642	1.36776	1.65309	1.57496	21.8712	20.4004	22.472	20.7506	24.0564	20.073	19.145	1.4949	1.48069	1.57215	1.21228	1.57642	1.54654	1.47824
81	20.6537	22.9518	21.1541	22.2092	20.4865	21.5437	19.0483	1.65017	1.70279	1.46245	1.5456	1.37044	1.65444	1.57752	21.9241	20.4721	22.5305	20.7818	24.1269	20.1178	19.1703	1.49701	1.48253	1.57351	1.21444	1.5779	1.54744	1.47848
82	20.6801	23.0134	21.1861	22.2598	20.5216	21.5872	19.08	1.64955	1.70443	1.46304	1.54501	1.37281	1.65575	1.57984	21.9752	20.5418	22.5869	20.8153	24.2034	20.1651	19.1976	1.49927	1.48431	1.57478	1.21671	1.58012	1.54834	1.47922
83	20.7084	23.0766	21.2139	22.308	20.5704	21.6265	19.1131	1.64907	1.70642	1.46384	1.54451	1.37609	1.65734	1.58239	22.0293	20.6108	22.6437	20.8499	24.2767	20.2183	19.226	1.50141	1.48616	1.57505	1.21955	1.58213	1.54924	1.47984
84	20.7372	23.1423	21.242	22.3613	20.6197	21.6673	19.1424	1.64867	1.70798	1.46407	1.5444	1.37939	1.65859	1.58469	22.0907	20.6817	22.6952	20.8889	24.3549	20.2744	19.2585	1.50397	1.48819	1.57616	1.22274	1.58428	1.54998	1.48019
85	20.7604	23.2074	21.2778	22.4135	20.6713	21.714	19.17	1.64845	1.70951	1.46496	1.5441	1.38274	1.65979	1.58631	22.1525	20.7626	22.7482	20.9281	24.4311	20.3296	19.2931	1.50599	1.49058	1.57696	1.22652	1.58631	1.5509	1.48112
86	20.7938	23.274	21.3128	22.4679	20.7198	21.7611	19.2069	1.64848	1.71123	1.46629	1.54375	1.38589	1.6611	1.58846	22.2135	20.8406	22.7945	20.9673	24.5045	20.3879	19.3248	1.5082	1.49283	1.57715	1.23011	1.58795	1.55157	1.48164
87	20.8235	23.3473	21.3521	22.5224	20.7755	21.8051	19.2392	1.64813	1.71332	1.46798	1.54352	1.38936	1.66284	1.5903	22.2745	20.9203	22.8456	21.0115	24.5858	20.4432	19.3566	1.51066	1.49564	1.57719	1.23421	1.58972	1.55206	1.48287
88	20.8591	23.4188	21.3884	22.5766	20.8325	21.8503	19.2732	1.64819	1.71532	1.469	1.54403	1.39313	1.66422	1.5919	22.3408	20.9991	22.8987	21.0566	24.6656	20.5015	19.3873	1.51304	1.49816	1.57729	1.23868	1.59189	1.55233	1.48371
89	20.8945	23.4927	21.4283	22.6389	20.8929	21.8981	19.3061	1.64853	1.71706	1.47036	1.54397	1.39711	1.66587	1.59386	22.4013	21.0819	22.9458	21.1078	24.7492	20.5553	19.4249	1.5154	1.50106	1.57661	1.2433	1.59396	1.55263	1.48503
90	20.9323	23.5679	21.4686	22.6963	20.9523	21.9464	19.3464	1.64795	1.71926	1.47144	1.54439	1.40088	1.66773	1.59582	22.4678	21.1697	22.9941	21.1589	24.8327	20.6153	19.4592	1.518	1.50439	1.57629	1.24817	1.59633	1.55308	1.4863
91	20.9734	23.6443	21.5092	22.7565	21.0189	22.0006	19.3833	1.64845	1.72154	1.47269	1.545	1.40495	1.66999	1.59765	22.5311	21.2596	23.0405	21.2131	24.9179	20.674	19.5036	1.52027	1.50762	1.57583	1.25318	1.59881	1.5532	1.48816
92	21.0189	23.7228	21.5516	22.8126	21.0786	22.0552	19.4212	1.64859	1.7233	1.4741	1.54483	1.40899	1.67175	1.59878	22.5965	21.3542	23.0879	21.2661	25	20.7353	19.5393	1.52282	1.51115	1.57508	1.25832	1.6005	1.55324	1.48947
93	21.0687	23.8003	21.5984	22.8732	21.1435	22.1074	19.4551	1.64961	1.72522	1.47564	1.54607	1.41356	1.6736	1.59997	22.6686	21.4496	23.1361	21.3178	25.0791	20.7974	19.5798	1.52525	1.515	1.57418	1.26338	1.60289	1.55323	1.49108
94	21.1175	23.8769	21.644	22.9356	21.2168	22.1648	19.496	1.65043	1.72725	1.47709	1.5471	1.41862	1.67577	1.60142	22.7375	21.5426	23.1802	21.3754	25.1618	20.8601	19.6222	1.52744	1.51875	1.57295	1.26888	1.60489	1.55327	1.49289
95	21.1674	23.9641	21.6883	22.9977	21.2869	22.2196	19.5373	1.65089	1.72934	1.47857	1.54821	1.423	1.67766	1.60325	22.813	21.6372	23.2254	21.4368	25.249	20.9254	19.6613	1.53027	1.52237	1.57161	1.2749	1.6069	1.553	1.49463
96	21.2188	24.0474	21.7325	23.0635	21.3601	22.2819	19.5845	1.65118	1.73124	1.47998	1.54905	1.42772	1.67985	1.60488	22.8865	21.7293	23.2656	21.4988	25.3347	20.9884	19.7053	1.53286	1.52645	1.56994	1.28102	1.60893	1.55256	1.49698
97	21.2714	24.1329	21.7829	23.1304	21.4428	22.3402	19.631	1.65178	1.73303	1.48226	1.55024	1.43306	1.68184	1.60645	22.9582	21.8311	23.3068	21.5664	25.4174	21.0491	19.7502	1.53547	1.5307	1.56796	1.28742	1.61054	1.55228	1.49882
98	21.323	24.2157	21.83	23.1951	21.5222	22.4056	19.6778	1.65261	1.73471	1.48402	1.55173	1.43771	1.68447	1.60783	23.0291	21.9293	23.3471	21.6336	25.5006	21.1122	19.7942	1.538	1.53486	1.56632	1.29417	1.61272	1.5521	1.50081
99	21.3819	24.3105	21.8794	23.2607	21.6024	22.4714	19.7264	1.65375	1.73727	1.48539	1.55335	1.44264	1.6868	1.60943	23.1063	22.031	23.3896	21.7025	25.5881	21.1779	19.843	1.54073	1.53932	1.5648	1.30041	1.6151	1.55148	1.50322
100	21.4428	24.3996	21.9288	23.328	21.6851	22.5376	19.7736	1.65478	1.73914	1.48714	1.55533	1.44788	1.68962	1.61069	23.1845	22.1301	23.4276	21.7698	25.6758	21.2468	19.8867	1.5433	1.54337	1.56332	1.30679	1.61713	1.55077	1.50534
101	21.5046	24.4885	21.9813	23.3943	21.7735	22.6085	19.827	1.65548	1.74123	1.48859	1.55742	1.45296	1.69227	1.61191	23.2639	22.2345	23.4661	21.839	25.7614	21.3153	19.9373	1.54572	1.54792	1.56114	1.31357	1.61919	1.55005	1.50783
102	21.5717	24.5812	22.038	23.4657	21.854	22.6797	19.8777	1.65646	1.74335	1.49049	1.55964	1.45813	1.69492	1.61331	23.3422	22.3401	23.5061	21.914	25.8459	21.3773	19.989	1.54834	1.55266	1.55937	1.32016	1.62055	1.54893	1.51028
103	21.6441	24.6762	22.0926	23.5349	21.9402	22.7513	19.9322	1.65768	1.74531	1.49216	1.56147	1.46326	1.69764	1.61495	23.4236	22.4454	23.5455	21.9918	25.9283	21.4415	20.0373	1.551	1.55755	1.55769	1.32714	1.6219	1.54796	1.51238
104	21.7118	24.7727	22.1505	23.6082	22.0237	22.8189	19.9909	1.6589	1.74709	1.49421	1.56382	1.46858	1.69999	1.61643	23.508	22.5481	23.5813	22.0682	26.0127	21.5085	20.0931	1.55411	1.56206	1.55593	1.3335	1.62375	1.54724	1.51473
105	21.7883	24.8694	22.2094	23.6755	22.1137	22.8911	20.0507	1.66001	1.74947	1.49632	1.56623	1.474	1.70287	1.61797	23.5884	22.6542	23.6208	22.148	26.095	21.5744	20.1373	1.55639	1.56682	1.55439	1.34022	1.62548	1.54661	1.51666
106	21.8638	24.9663	22.2673	23.7426	22.2009	22.9643	20.1071	1.66126	1.75145	1.49765	1.56867	1.47881	1.70571	1.61935	23.6707	22.759	23.6584	22.2312	26.1767	21.6393	20.1925	1.5593	1.57184	1.55221	1.34715	1.62665	1.54613	1.51982
107	21.9424	25.0679	22.3273	23.8217	22.2978	23.0407	20.1699	1.66274	1.75327	1.49967	1.5716	1.48416	1.70862	1.62082	23.7581	22.8682	23.6968	22.3137	26.2627	21.7042	20.2478	1.56229	1.57706	1.55025	1.35436	1.62784	1.54524	1.52244
108	22.021	25.1678	22.3907	23.8907	22.3886	23.1169	20.2382	1.66406	1.75499	1.50162	1.57425	1.48952	1.7116	1.62264	23.8425	22.9798	23.734	22.3903	26.3431	21.7684	20.2961	1.56502	1.58227	1.54821	1.36101	1.62885	1.54426	1.5249
109	22.1016	25.2694	22.4509	23.9656	22.4815	23.1916	20.3053	1.66542	1.75659	1.50404	1.57725	1.49478	1.71455	1.62458	23.9303	23.087	23.7702	22.4784	26.4269	21.8353	20.3491	1.568	1.58715	1.54607	1.36769	1.63025	1.54347	1.52755
110	22.19	25.3654	22.5162	24.0443	22.5766	23.2698	20.3727	1.66753	1.75797	1.50598	1.58004	1.50053	1.71773	1.62638	24.0193	23.1985	23.8055	22.5586	26.5079	21.8993	20.4088	1.57097	1.59184	1.54437	1.37447	1.63126	1.54263	1.53053
111	22.2812	25.4658	22.5804	24.1209	22.6766	23.35	20.4437	1.66879	1.75985	1.50806	1.58302	1.50556	1.72048	1.6281	24.1053	23.3031	23.8409	22.6448	26.5888	21.9644	20.4653	1.57399	1.59652	1.54248	1.38111	1.63228	1.54216	1.53316
112	22.3708	25.5728	22.6434	24.2005	22.7693	23.4286	20.5191	1.67056	1.76157	1.51029	1.58597	1.51062	1.72357	1.63005	24.1911	23.4094	23.8784	22.7328	26.6654	22.0282	20.5243	1.57696	1.60148	1.54084	1.38773	1.63303	1.54129	1.53605
113	22.4659	25.6772	22.7062	24.2746	22.8703	23.5137	20.5991	1.67294	1.76355	1.51198	1.58881	1.51586	1.72645	1.63229	24.2806	23.5175	23.9171	22.8142	26.7378	22.0965	20.5808	1.58008	1.60636	1.53871	1.39409	1.63378	1.54059	1.53881
114	22.5583	25.7856	22.7712	24.3588	22.9723	23.5942	20.6784	1.6749	1.76534	1.51341	1.59239	1.52133	1.72929	1.63458	24.371	23.6263	23.9561	22.9011	26.8121	22.1617	20.6388	1.58364	1.61103	1.53753	1.40027	1.63395	1.53967	1.5413
115	22.6606	25.8989	22.8398	24.4421	23.0753	23.681	20.759	1.67662	1.76748	1.51587	1.59608	1.52592	1.7324	1.6369	24.4614	23.7305	23.9964	22.9863	26.8882	22.2221	20.6968	1.58667	1.61569	1.53641	1.4065	1.63451	1.53907	1.54375
116	22.7632	26.0107	22.9076	24.5252	23.1787	23.7674	20.8452	1.67911	1.76886	1.51744	1.59928	1.53133	1.73485	1.63916	24.5558	23.8342	24.0301	23.0731	26.9662	22.286	20.754	1.5905	1.62034	1.53489	1.41251	1.63471	1.53844	1.54637
117	22.8628	26.12	22.9765	24.609	23.2809	23.8524	20.9294	1.68137	1.77069	1.51881	1.60251	1.53623	1.73747	1.64159	24.6488	23.9415	24.0706	23.1601	27.041	22.3496	20.8161	1.59391	1.62519	1.53379	1.41866	1.63488	1.53762	1.54878
118	22.9688	26.2427	23.0442	24.6912	23.3819	23.9313	21.0191	1.68401	1.77276	1.51995	1.60541	1.54121	1.73996	1.64445	24.7465	24.044	24.1122	23.2432	27.1152	22.4095	20.8771	1.59796	1.62952	1.53288	1.42438	1.63549	1.53693	1.55143
119	23.0781	26.3656	23.1243	24.7741	23.4894	24.0207	21.1144	1.68672	1.77463	1.52143	1.60833	1.54622	1.74285	1.64768	24.843	24.1436	24.1559	23.3285	27.1883	22.4752	20.9378	1.60169	1.63338	1.53231	1.43012	1.63545	1.53647	1.55372
120	23.1908	26.4875	23.2031	24.8599	23.5914	24.1063	21.2089	1.68916	1.77661	1.52358	1.61149	1.55081	1.74492	1.6507	24.9413	24.2452	24.1958	23.4171	27.2603	22.5427	21.0023	1.60557	1.63725	1.53184	1.43574	1.63558	1.53633	1.556
121	23.3024	26.6094	23.2822	24.9455	23.6951	24.196	21.3047	1.69189	1.77796	1.52556	1.61431	1.55538	1.7472	1.65377	25.0395	24.3509	24.2414	23.5048	27.3309	22.61	21.0643	1.60955	1.64169	1.53144	1.44091	1.6355	1.53588	1.55847
122	23.4166	26.7376	23.3583	25.034	23.8014	24.2809	21.4074	1.69455	1.77943	1.5273	1.61741	1.56015	1.74938	1.65743	25.1402	24.4556	24.285	23.5894	27.3947	22.6714	21.1318	1.61367	1.64619	1.53085	1.44613	1.63513	1.53533	1.56074
123	23.529	26.8617	23.4391	25.1212	23.9116	24.3721	21.508	1.69704	1.78059	1.52895	1.62033	1.56499	1.75184	1.66089	25.2391	24.5604	24.3307	23.6824	27.4587	22.7343	21.1967	1.61784	1.65049	1.53088	1.45117	1.63485	1.53526	1.56293
124	23.6459	26.9868	23.5241	25.206	24.0185	24.4605	21.6127	1.70012	1.78223	1.5307	1.62302	1.5697	1.75336	1.66444	25.3362	24.664	24.3738	23.7706	27.5292	22.7999	21.266	1.62176	1.65445	1.53077	1.45639	1.63496	1.53532	1.56495
125	23.7691	27.1171	23.6023	25.2927	24.1242	24.5493	21.7174	1.70328	1.78405	1.53239	1.62565	1.5744	1.75527	1.66774	25.4334	24.7632	24.4215	23.8578	27.5941	22.8633	21.3317	1.62558	1.65831	1.53066	1.46142	1.63487	1.53506	1.5672
126	23.8943	27.2498	23.6799	25.3841	24.2369	24.6369	21.8262	1.70638	1.78525	1.53415	1.62832	1.57875	1.75724	1.67123	25.5308	24.8579	24.4704	23.9447	27.6605	22.9263	21.401	1.62966	1.66194	1.53093	1.46618	1.63495	1.53545	1.569
127	24.0173	27.3809	23.7701	25.4738	24.3452	24.7302	21.9361	1.70922	1.78712	1.53567	1.63117	1.58332	1.75902	1.67505	25.6301	24.9552	24.5206	24.0329	27.7195	22.9908	21.477	1.63356	1.66507	1.53156	1.4706	1.63467	1.53579	1.57084
128	24.1459	27.5196	23.8622	25.5672	24.4598	24.8163	22.0489	1.71304	1.78878	1.53801	1.63369	1.5878	1.75985	1.67927	25.7328	25.0522	24.5712	24.1242	27.7767	23.0529	21.5479	1.63772	1.66806	1.53229	1.47514	1.63409	1.53588	1.57262
129	24.2723	27.6524	23.9584	25.655	24.5747	24.9151	22.1574	1.71643	1.79001	1.54049	1.63573	1.59194	1.76124	1.6832	25.8323	25.1458	24.6232	24.21	27.8362	23.1164	21.6185	1.64177	1.67133	1.53257	1.47916	1.63364	1.53617	1.57448
130	24.403	27.796	24.0537	25.7464	24.6886	25.0065	22.2755	1.71985	1.79175	1.54272	1.63838	1.59611	1.76211	1.68734	25.9304	25.233	24.6806	24.2974	27.8851	23.1756	21.6894	1.6459	1.67381	1.53338	1.48303	1.63322	1.53642	1.57611
131	24.5425	27.9389	24.1487	25.8371	24.8002	25.0981	22.393	1.72346	1.7933	1.54473	1.64031	1.60047	1.7632	1.69147	26.024	25.3238	24.7335	24.3846	27.9394	23.2352	21.7628	1.64989	1.67637	1.53435	1.48694	1.63306	1.53688	1.57782
132	24.678	28.0853	24.2445	25.9199	24.9182	25.1966	22.5139	1.72728	1.79494	1.54659	1.64161	1.60413	1.76391	1.6956	26.1213	25.4131	24.7901	24.4748	27.9852	23.2953	21.8335	1.65407	1.67923	1.53536	1.49085	1.63238	1.53721	1.57933
133	24.8186	28.2355	24.3448	26.0166	25.0309	25.2922	22.6376	1.73138	1.79655	1.54873	1.64331	1.60846	1.76438	1.69977	26.2188	25.5018	24.8471	24.5588	28.0363	23.3561	21.9022	1.65804	1.68204	1.53641	1.49442	1.6321	1.53788	1.58068
134	24.9595	28.3881	24.4421	26.1086	25.1518	25.3859	22.7585	1.73535	1.79858	1.55056	1.64494	1.61251	1.76499	1.70373	26.3179	25.5849	24.9104	24.6478	28.0858	23.4185	21.9731	1.6623	1.6839	1.53748	1.4977	1.63179	1.53843	1.58165
135	25.107	28.5475	24.5425	26.2029	25.2696	25.4798	22.8817	1.7394	1.80042	1.55264	1.64633	1.61622	1.76492	1.70826	26.4105	25.6713	24.9729	24.738	28.1278	23.4768	22.0433	1.66569	1.68581	1.5387	1.50109	1.63113	1.5393	1.58288
136	25.2559	28.7121	24.6462	26.3021	25.3876	25.5768	23.0128	1.74296	1.80217	1.55434	1.6473	1.62071	1.76471	1.71268	26.5043	25.75	25.0374	24.8209	28.1723	23.5337	22.1138	1.66959	1.68755	1.54009	1.50413	1.63055	1.54001	1.58352
137	25.405	28.8714	24.7526	26.3999	25.5089	25.6701	23.1389	1.74657	1.80413	1.55537	1.64857	1.62472	1.76442	1.71694	26.5988	25.8289	25.101	24.9044	28.2193	23.5956	22.1826	1.67329	1.68945	1.54129	1.50711	1.63075	1.54149	1.58434
138	25.5605	29.0376	24.864	26.4941	25.6328	25.7614	23.2652	1.75079	1.80616	1.55781	1.64924	1.62877	1.76373	1.72146	26.6871	25.9039	25.1658	24.9894	28.2617	23.6521	22.2547	1.67658	1.69096	1.54293	1.51011	1.63109	1.54277	1.58515
139	25.7143	29.2057	24.9815	26.5901	25.7612	25.8567	23.3957	1.75467	1.80837	1.56016	1.65013	1.63293	1.76312	1.72599	26.7761	25.985	25.2277	25.0751	28.2984	23.7099	22.3287	1.68004	1.69237	1.54412	1.5128	1.63111	1.54396	1.58587
140	25.8627	29.3744	25.0974	26.6876	25.8839	25.9629	23.5216	1.75808	1.81068	1.56188	1.65094	1.6366	1.76328	1.73068	26.8667	26.0614	25.2929	25.1617	28.3337	23.7632	22.3995	1.68349	1.69333	1.54545	1.51561	1.63144	1.54491	1.58662
141	26.0207	29.5532	25.2158	26.7855	26.012	26.0609	23.6585	1.76206	1.81263	1.56395	1.65139	1.64082	1.76244	1.73547	26.9568	26.1312	25.361	25.248	28.3696	23.8154	22.4716	1.68723	1.69415	1.5472	1.51808	1.63204	1.5462	1.58691
142	26.1787	29.7355	25.3401	26.8858	26.1401	26.1629	23.7878	1.76608	1.81444	1.56646	1.65227	1.64462	1.76126	1.73984	27.0383	26.2024	25.4308	25.334	28.4032	23.8667	22.5426	1.69053	1.69513	1.54853	1.52065	1.63229	1.54756	1.58722
143	26.3469	29.9162	25.4634	26.9825	26.277	26.2634	23.9187	1.76977	1.81656	1.5685	1.65253	1.64917	1.76074	1.74429	27.1214	26.2737	25.5026	25.4173	28.4392	23.9211	22.6135	1.6936	1.69585	1.55009	1.52297	1.63329	1.5485	1.58782
144	26.5121	30.1021	25.5909	27.0807	26.4073	26.3659	24.0534	1.77395	1.81927	1.57064	1.65303	1.65315	1.7592	1.74896	27.2049	26.3421	25.5741	25.5004	28.4725	23.9757	22.6863	1.69705	1.69649	1.55171	1.52516	1.63406	1.55001	1.58785
145	26.6751	30.2878	25.7236	27.1786	26.5422	26.4615	24.19	1.77757	1.82166	1.57306	1.65315	1.65735	1.75785	1.75409	27.2887	26.4075	25.6463	25.5834	28.5032	24.0228	22.7569	1.69991	1.69717	1.55378	1.52752	1.63533	1.55075	1.58762
146	26.8446	30.4788	25.8629	27.2854	26.6757	26.5624	24.3241	1.78127	1.82388	1.57526	1.65319	1.66183	1.7566	1.75845	27.3698	26.4659	25.7163	25.6694	28.5322	24.0707	22.8261	1.70267	1.69716	1.55533	1.52988	1.63661	1.5519	1.58793
147	27.0153	30.6746	26.0037	27.391	26.8204	26.6621	24.455	1.78452	1.82697	1.57747	1.65347	1.66588	1.75464	1.76283	27.448	26.5251	25.7898	25.7511	28.5578	24.1185	22.8961	1.70546	1.69751	1.557	1.53236	1.63776	1.55322	1.58737
148	27.1905	30.8754	26.149	27.4965	26.9567	26.7614	24.5882	1.78838	1.82951	1.57978	1.65314	1.66943	1.75288	1.76725	27.523	26.5803	25.8628	25.8355	28.5793	24.1681	22.9689	1.70815	1.69712	1.5591	1.53421	1.63892	1.5542	1.58725
149	27.3648	31.0768	26.2925	27.6017	27.1008	26.8595	24.7215	1.79191	1.83225	1.58138	1.65385	1.67334	1.75106	1.77099	27.5959	26.6384	25.9364	25.9164	28.6056	24.2177	23.0391	1.71055	1.69678	1.56066	1.53644	1.64069	1.55589	1.58693
150	27.5364	31.2856	26.4385	27.714	27.2437	26.9642	24.8549	1.79474	1.83506	1.58363	1.6541	1.6776	1.74897	1.77516	27.671	26.6946	26.0135	25.9958	28.6309	24.2644	23.1119	1.71346	1.6969	1.5626	1.53844	1.64268	1.55687	1.58641
151	27.7194	31.4884	26.5955	27.819	27.3864	27.0665	24.9908	1.79857	1.83805	1.58544	1.65432	1.68161	1.74706	1.77948	27.7432	26.7469	26.085	26.0752	28.658	24.3136	23.1772	1.71614	1.69653	1.56393	1.54058	1.64476	1.55804	1.58567
152	27.9048	31.7037	26.7537	27.9208	27.5359	27.1779	25.1228	1.80164	1.84141	1.58677	1.6544	1.68555	1.74494	1.78371	27.811	26.8002	26.1579	26.1598	28.6803	24.354	23.2476	1.71875	1.69597	1.56517	1.54286	1.64726	1.55882	1.58535
153	28.0917	31.9144	26.912	28.0231	27.6849	27.2849	25.2581	1.80494	1.84392	1.58858	1.6547	1.6895	1.74263	1.78723	27.8777	26.846	26.2351	26.2408	28.7008	24.393	23.3194	1.72109	1.69508	1.56737	1.54522	1.64991	1.56008	1.58471
154	28.2819	32.1326	27.0749	28.1239	27.8378	27.3998	25.3921	1.80842	1.84746	1.58987	1.6553	1.69358	1.74042	1.79084	27.9388	26.8896	26.3105	26.3256	28.721	24.4325	23.3807	1.72336	1.69405	1.56905	1.54788	1.65224	1.5607	1.58365
155	28.4756	32.3574	27.244	28.2337	27.9926	27.5141	25.5259	1.81172	1.85044	1.59151	1.65551	1.69787	1.73813	1.79414	27.9963	26.9332	26.3862	26.4091	28.739	24.4742	23.4484	1.72564	1.69328	1.57032	1.5506	1.65494	1.56172	1.5826
156	28.6707	32.5775	27.4114	28.3431	28.1451	27.63	25.6564	1.81492	1.85367	1.59303	1.65613	1.70179	1.73601	1.79785	28.0522	26.9738	26.4619	26.4881	28.756	24.5165	23.5105	1.72765	1.69192	1.5722	1.553	1.65789	1.56225	1.58132
157	28.8608	32.8059	27.5878	28.4523	28.2982	27.7428	25.7943	1.81753	1.85705	1.59429	1.65681	1.70557	1.73412	1.8014	28.1104	27.0154	26.5347	26.5683	28.774	24.5545	23.577	1.72999	1.69111	1.57338	1.55558	1.66079	1.56275	1.58028
158	29.0642	33.0362	27.7657	28.5665	28.453	27.8582	25.9288	1.82044	1.86046	1.59628	1.65791	1.70933	1.73141	1.80495	28.1588	27.058	26.6135	26.6479	28.7934	24.593	23.6398	1.73172	1.68982	1.5751	1.5581	1.66401	1.56351	1.57918
159	29.2695	33.2665	27.9502	28.6788	28.6136	27.9787	26.0595	1.8235	1.86357	1.59791	1.65936	1.71281	1.72901	1.80812	28.2066	27.0915	26.6842	26.7271	28.8091	24.6302	23.7039	1.73311	1.68839	1.57663	1.56061	1.6672	1.56365	1.578
160	29.4702	33.5009	28.1342	28.7941	28.7749	28.1009	26.1948	1.82605	1.86713	1.60005	1.66021	1.71715	1.72654	1.81172	28.2556	27.1238	26.7574	26.8044	28.819	24.6621	23.767	1.73485	1.68662	1.57823	1.56311	1.6702	1.5637	1.57657
161	29.6808	33.7421	28.3274	28.9106	28.9345	28.2204	26.3208	1.82902	1.87102	1.60167	1.66208	1.72097	1.72406	1.81454	28.3009	27.1528	26.8329	26.8822	28.832	24.6955	23.8313	1.73665	1.68482	1.57985	1.56583	1.67354	1.56401	1.57552
162	29.8901	33.982	28.5212	29.0197	29.0967	28.3409	26.4559	1.83124	1.8747	1.60336	1.66347	1.72472	1.72145	1.81755	28.3393	27.1805	26.9075	26.9545	28.8462	24.7228	23.8917	1.73769	1.68246	1.58152	1.56833	1.67661	1.56354	1.57383
163	30.1043	34.2255	28.7153	29.1335	29.2647	28.47	26.5892	1.83359	1.87879	1.6042	1.66546	1.72816	1.71952	1.82043	28.3727	27.2052	26.9774	27.0366	28.8546	24.7495	23.952	1.73894	1.68032	1.58249	1.57131	1.67994	1.56312	1.57212
164	30.3212	34.4701	28.9118	29.2461	29.4377	28.5964	26.7219	1.83619	1.88282	1.60523	1.66772	1.73161	1.71772	1.82342	28.4063	27.2359	27.0432	27.1149	28.8643	24.7765	24.0074	1.74034	1.67841	1.58344	1.57417	1.6829	1.56274	1.57068
165	30.541	34.7225	29.1148	29.3607	29.6017	28.7281	26.854	1.83825	1.88708	1.60674	1.66981	1.73491	1.71597	1.82604	28.4348	27.2586	27.112	27.1893	28.8752	24.805	24.0676	1.74106	1.67601	1.58482	1.57709	1.6861	1.56225	1.56893
166	30.758	34.9766	29.3268	29.4782	29.773	28.8608	26.9844	1.84018	1.89132	1.60766	1.67225	1.73852	1.71393	1.82889	28.4675	27.2808	27.1805	27.2609	28.8855	24.8273	24.1237	1.74214	1.67361	1.58605	1.57991	1.68925	1.56163	1.56727
167	30.9842	35.2353	29.5329	29.602	29.9425	28.9891	27.1185	1.84205	1.89599	1.60873	1.67535	1.74186	1.71203	1.8315	28.4921	27.2984	27.2473	27.3346	28.8953	24.8536	24.1767	1.74318	1.67093	1.58714	1.58279	1.69258	1.56117	1.56549
168	31.2154	35.492	29.7451	29.7262	30.1133	29.1191	27.2444	1.8441	1.90002	1.61031	1.67822	1.74512	1.71007	1.83367	28.5118	27.3144	27.3177	27.4064	28.9045	24.8697	24.2338	1.74374	1.66817	1.58799	1.58617	1.69584	1.55997	1.56362
169	31.4483	35.7515	29.96	29.8417	30.2855	29.259	27.3784	1.84686	1.90407	1.61104	1.6813	1.74835	1.70818	1.83561	28.5305	27.3291	27.3797	27.478	28.914	24.8869	24.2867	1.7444	1.66557	1.589	1.58969	1.69912	1.55931	1.56181
170	31.6796	36.0174	30.1808	29.9632	30.4623	29.3965	27.5076	1.84885	1.90823	1.61234	1.68425	1.75105	1.70637	1.8373	28.5451	27.3437	27.4401	27.5454	28.9201	24.9033	24.3422	1.74486	1.66269	1.58997	1.59273	1.70184	1.55811	1.55963
171	31.9133	36.2843	30.397	30.0905	30.6393	29.5347	27.6366	1.85113	1.91249	1.61331	1.68822	1.75426	1.7047	1.83924	28.5629	27.3519	27.4987	27.6123	28.9254	24.9217	24.3926	1.74582	1.65954	1.59071	1.5959	1.7047	1.55696	1.55775
172	32.1515	36.5507	30.6279	30.2166	30.8142	29.6759	27.7653	1.85339	1.91689	1.61427	1.69139	1.75689	1.70328	1.84114	28.5768	27.3588	27.5555	27.6773	28.9304	24.932	24.4428	1.74641	1.65605	1.59139	1.59909	1.70785	1.55544	1.55566
173	32.3889	36.8195	30.8533	30.3536	30.9955	29.8182	27.8945	1.85527	1.9218	1.61493	1.69514	1.75962	1.70128	1.8427	28.5815	27.361	27.6103	27.7459	28.9322	24.9414	24.4937	1.74686	1.65257	1.59191	1.60237	1.71063	1.5538	1.55351
174	32.6284	37.0885	31.0824	30.4821	31.1736	29.965	28.0223	1.85713	1.9265	1.6159	1.69873	1.76208	1.70039	1.84417	28.5896	27.3578	27.6632	27.81	28.9344	24.9532	24.5422	1.74738	1.64855	1.59229	1.60548	1.713	1.55199	1.55146
175	32.8732	37.3609	31.318	30.6155	31.359	30.1107	28.1474	1.85929	1.93165	1.61665	1.70249	1.76449	1.69902	1.84558	28.5959	27.3575	27.717	27.8714	28.9361	24.9646	24.5864	1.74754	1.64499	1.59301	1.60844	1.71546	1.55075	1.54931
176	33.1223	37.6287	31.5525	30.7528	31.5393	30.2595	28.2753	1.86162	1.93602	1.61783	1.70629	1.76669	1.69811	1.84677	28.5975	27.354	27.7698	27.929	28.9455	24.9757	24.6336	1.74758	1.64117	1.5936	1.61137	1.71796	1.54893	1.5478
177	33.3661	37.906	31.7904	30.8889	31.7192	30.4122	28.3965	1.86342	1.94072	1.61876	1.7098	1.76865	1.69719	1.84735	28.5934	27.3501	27.8216	27.9888	28.9518	24.9855	24.6788	1.74754	1.63728	1.59438	1.61459	1.7203	1.54725	1.54542
178	33.6157	38.1791	32.027	31.0227	31.9001	30.5691	28.5248	1.86549	1.9451	1.61948	1.71384	1.77048	1.69669	1.84825	28.5866	27.345	27.8669	28.0466	28.9568	24.9891	24.7227	1.74754	1.63335	1.59506	1.61756	1.72257	1.54543	1.54306
179	33.8628	38.4539	32.2675	31.1625	32.083	30.7256	28.6508	1.86687	1.94945	1.62067	1.71778	1.77208	1.69601	1.84903	28.5749	27.3386	27.9059	28.095	28.9611	24.9905	24.7672	1.74715	1.62907	1.59549	1.62031	1.72487	1.54359	1.54116
180	34.1136	38.7322	32.512	31.3051	32.2685	30.8809	28.7744	1.86846	1.95393	1.62154	1.7221	1.77371	1.69527	1.84964	28.5615	27.3248	27.9443	28.1463	28.9626	24.9915	24.806	1.74672	1.62464	1.5956	1.62333	1.72707	1.54151	1.53878
181	34.3693	39.0076	32.756	31.4569	32.4534	31.0473	28.8941	1.87026	1.95812	1.6226	1.72638	1.77522	1.69512	1.85013	28.5486	27.3114	27.9832	28.1951	28.9646	24.9903	24.8422	1.74606	1.62019	1.59634	1.62604	1.72895	1.53902	1.53588
182	34.6245	39.2797	33.0044	31.6026	32.6441	31.2054	29.0148	1.87209	1.96257	1.62423	1.73085	1.7767	1.69466	1.85072	28.5321	27.2936	28.0219	28.2422	28.9692	24.9906	24.881	1.74524	1.61539	1.59673	1.62886	1.73034	1.53684	1.53345
183	34.883	39.5546	33.255	31.7491	32.8278	31.3753	29.1355	1.87388	1.96701	1.6258	1.73512	1.77761	1.69483	1.85077	28.5143	27.2728	28.0569	28.2832	28.972	24.9868	24.9196	1.74452	1.61056	1.59713	1.6315	1.73189	1.53442	1.53149
184	35.1451	39.8248	33.5053	31.8995	33.0117	31.5452	29.2612	1.87585	1.97118	1.62726	1.739	1.77852	1.69475	1.85101	28.4911	27.2506	28.0868	28.3225	28.9741	24.9789	24.9528	1.74338	1.60585	1.59747	1.63427	1.73328	1.53195	1.52907
185	35.4035	40.0961	33.7523	32.0509	33.1999	31.7171	29.3823	1.87755	1.97519	1.62871	1.74302	1.77954	1.69569	1.8509	28.4664	27.2171	28.1157	28.362	28.9708	24.9754	24.9856	1.74211	1.60076	1.59745	1.63663	1.73402	1.52966	1.5271
186	35.6611	40.3688	34.0056	32.2055	33.3903	31.8965	29.503	1.87931	1.97933	1.63036	1.74716	1.7801	1.69661	1.85084	28.4341	27.1907	28.1356	28.3932	28.9709	24.9699	25.021	1.74061	1.59596	1.59728	1.63867	1.73498	1.52737	1.52517
187	35.9249	40.6393	34.2564	32.3615	33.5734	32.0745	29.6252	1.88152	1.98347	1.63167	1.7509	1.78055	1.69777	1.85082	28.4035	27.1622	28.1525	28.4221	28.9673	24.9659	25.0469	1.73949	1.59115	1.59739	1.64074	1.73578	1.52485	1.52319
188	36.1875	40.9083	34.5099	32.5229	33.7574	32.2508	29.7442	1.88285	1.98679	1.63329	1.7549	1.78108	1.69907	1.85044	28.3713	27.1296	28.1671	28.452	28.9648	24.9582	25.0707	1.73832	1.58608	1.59735	1.64253	1.73619	1.52279	1.5207
189	36.4454	41.1729	34.7592	32.6856	33.9489	32.4276	29.8629	1.88418	1.99035	1.63487	1.75854	1.78125	1.70054	1.85034	28.3374	27.0969	28.1823	28.4754	28.9596	24.9517	25.099	1.73696	1.58124	1.59739	1.64426	1.73679	1.52008	1.51886
190	36.7143	41.4295	35.0106	32.8475	34.1373	32.6058	29.9867	1.8859	1.99379	1.63653	1.76225	1.78248	1.70213	1.85018	28.2996	27.0649	28.1922	28.4972	28.9573	24.9406	25.1228	1.73507	1.57649	1.59705	1.64577	1.73726	1.51756	1.51674
191	36.975	41.6914	35.2629	33.0155	34.3244	32.7852	30.1095	1.887	1.99734	1.63863	1.76566	1.78285	1.70366	1.84985	28.2556	27.0277	28.2017	28.5188	28.9488	24.9269	25.1513	1.73306	1.5715	1.59705	1.64671	1.73728	1.51491	1.51527
192	37.2377	41.949	35.5095	33.1815	34.5113	32.9625	30.2276	1.88876	2.0006	1.64062	1.76887	1.78289	1.70544	1.84937	28.2094	26.9861	28.2045	28.5348	28.94	24.917	25.1743	1.73097	1.56663	1.59668	1.6479	1.73739	1.51282	1.51336
193	37.5068	42.2085	35.7654	33.3528	34.6989	33.1419	30.3434	1.89011	2.00403	1.64272	1.77156	1.78307	1.70811	1.84871	28.1668	26.9401	28.2055	28.5458	28.9315	24.9078	25.1968	1.72914	1.56186	1.59622	1.64897	1.7375	1.51063	1.51149
194	37.7751	42.4666	36.0164	33.5226	34.8852	33.3187	30.4666	1.89119	2.00705	1.64462	1.77426	1.78232	1.71083	1.84846	28.1245	26.8959	28.2007	28.5543	28.9227	24.8947	25.2161	1.72688	1.55699	1.59566	1.65011	1.73772	1.50849	1.50981
195	38.0406	42.7166	36.2719	33.696	35.0722	33.4993	30.5851	1.89235	2.00947	1.64672	1.77685	1.78191	1.71378	1.84787	28.0717	26.8477	28.1963	28.5552	28.9088	24.8798	25.234	1.72468	1.55177	1.59566	1.65065	1.73743	1.50633	1.50818
196	38.3046	42.9682	36.5236	33.8685	35.2555	33.6824	30.7121	1.89353	2.01277	1.64887	1.77941	1.78149	1.71661	1.84739	28.0241	26.8024	28.187	28.5545	28.8921	24.862	25.2493	1.72218	1.54684	1.59534	1.6511	1.7369	1.50424	1.50671
197	38.566	43.2179	36.7698	34.0482	35.4365	33.8658	30.8337	1.89445	2.01512	1.65081	1.78141	1.78116	1.71987	1.84698	27.9684	26.756	28.1737	28.5551	28.8794	24.8474	25.2653	1.71957	1.54188	1.59478	1.65132	1.73638	1.50196	1.50521
198	38.8232	43.4655	37.0125	34.2278	35.6178	34.0551	30.953	1.8954	2.01793	1.65306	1.78327	1.78098	1.72383	1.84587	27.9135	26.7058	28.1574	28.5415	28.8656	24.8304	25.2756	1.71685	1.53693	1.59439	1.65124	1.73597	1.50008	1.50365
199	39.0823	43.7108	37.2516	34.4134	35.8014	34.2392	31.0683	1.8964	2.02057	1.65495	1.78535	1.7806	1.72776	1.84522	27.8531	26.6518	28.1322	28.5311	28.8505	24.8116	25.2877	1.71404	1.53222	1.59376	1.65124	1.73521	1.49798	1.50258
200	39.3428	43.9486	37.4936	34.5959	35.9854	34.4191	31.1937	1.89721	2.02237	1.65685	1.7872	1.7798	1.7314	1.84425	27.7911	26.5969	28.1062	28.5125	28.834	24.7919	25.2982	1.71118	1.52733	1.59363	1.65068	1.73486	1.49623	1.50163
201	39.6042	44.1793	37.7449	34.7834	36.1622	34.6047	31.3182	1.89756	2.02381	1.65902	1.78893	1.7791	1.7356	1.84348	27.7317	26.5391	28.0774	28.4897	28.8129	24.7749	25.3094	1.70824	1.52253	1.59311	1.65028	1.73405	1.49443	1.50038
202	39.8596	44.4083	37.9841	34.9749	36.3411	34.7859	31.4433	1.89793	2.02582	1.66035	1.79027	1.77831	1.74064	1.84242	27.6701	26.4775	28.0396	28.467	28.793	24.7562	25.3203	1.70527	1.51825	1.59221	1.64932	1.73329	1.49263	1.49961
203	40.1138	44.6335	38.2192	35.1674	36.5204	34.9689	31.5653	1.8984	2.02756	1.66235	1.79121	1.77737	1.7458	1.84141	27.6008	26.4106	28.0007	28.4402	28.7745	24.7381	25.3249	1.70167	1.51401	1.59171	1.6484	1.73307	1.49119	1.49889
204	40.3651	44.8591	38.4531	35.3597	36.6957	35.1591	31.6827	1.89858	2.02973	1.66376	1.79223	1.7763	1.75157	1.84057	27.529	26.3444	27.9556	28.408	28.7517	24.7185	25.3302	1.69818	1.51014	1.59097	1.64729	1.73228	1.48984	1.49839
205	40.6174	45.0784	38.6848	35.5548	36.8752	35.344	31.7997	1.89814	2.03162	1.66584	1.79291	1.77554	1.75758	1.83979	27.4557	26.2807	27.9094	28.3707	28.7249	24.6991	25.3402	1.69443	1.50652	1.5904	1.6457	1.73146	1.4885	1.49797
206	40.8641	45.2932	38.9121	35.7507	37.0492	35.5214	31.9199	1.89868	2.03326	1.66854	1.79338	1.77444	1.76304	1.83922	27.3811	26.2153	27.8591	28.3276	28.7004	24.6713	25.345	1.69024	1.50288	1.58953	1.64431	1.73055	1.48703	1.49751
207	41.1093	45.5017	39.1339	35.9485	37.2226	35.6988	32.0423	1.89823	2.03459	1.67015	1.79305	1.77356	1.76909	1.83879	27.3031	26.147	27.8044	28.2797	28.6692	24.6447	25.3447	1.68638	1.49935	1.58887	1.64243	1.73002	1.48515	1.49737
208	41.3539	45.712	39.3606	36.1481	37.3934	35.8767	32.1692	1.89765	2.03607	1.6716	1.79327	1.77264	1.77594	1.83876	27.2214	26.0753	27.7443	28.2301	28.6388	24.619	25.3462	1.68247	1.49569	1.5881	1.64083	1.72937	1.48391	1.49755
209	41.5923	45.9095	39.5826	36.3557	37.5641	36.0517	32.2879	1.89657	2.03693	1.67343	1.79312	1.77108	1.78242	1.83778	27.1411	26.0085	27.678	28.1749	28.6023	24.5934	25.3472	1.67825	1.49279	1.58714	1.63906	1.7284	1.4827	1.4977
210	41.8298	46.1049	39.7994	36.5621	37.7369	36.2314	32.4124	1.89545	2.03731	1.67477	1.79245	1.77047	1.79021	1.83725	27.0543	25.9347	27.6076	28.118	28.5656	24.5688	25.3461	1.67412	1.48968	1.58608	1.63715	1.72786	1.48169	1.49798
211	42.0597	46.3022	40.0099	36.765	37.9048	36.4012	32.5404	1.89451	2.03846	1.6763	1.79184	1.76947	1.7977	1.83694	26.9659	25.8636	27.5392	28.0569	28.5287	24.5413	25.346	1.66963	1.48677	1.58543	1.63499	1.72696	1.48081	1.49865
212	42.2871	46.4972	40.2211	36.9742	38.0721	36.5656	32.6602	1.8928	2.03857	1.67692	1.79112	1.76853	1.80532	1.83669	26.8752	25.7888	27.4608	27.9911	28.4898	24.5095	25.343	1.66474	1.48419	1.58439	1.63288	1.72613	1.47997	1.49942
213	42.5096	46.6783	40.4275	37.1854	38.2388	36.7334	32.7869	1.89137	2.03916	1.67792	1.79064	1.76772	1.81302	1.83677	26.7823	25.7095	27.3795	27.9225	28.4411	24.482	25.3451	1.65993	1.48116	1.58314	1.63095	1.72514	1.4795	1.5006
214	42.7253	46.8601	40.6394	37.3917	38.4019	36.8954	32.9162	1.88955	2.03907	1.67915	1.78971	1.76704	1.821	1.837	26.6885	25.6291	27.2972	27.8473	28.4017	24.4521	25.3393	1.65501	1.4789	1.58221	1.628	1.72461	1.47911	1.50168
215	42.9393	47.032	40.8459	37.6035	38.5647	37.0593	33.0362	1.88818	2.03911	1.68015	1.78889	1.76501	1.82939	1.83706	26.5924	25.5557	27.21	27.7694	28.3543	24.4234	25.3337	1.65014	1.47681	1.58121	1.62576	1.72391	1.47882	1.50254
216	43.1547	47.201	41.0523	37.8123	38.726	37.2126	33.1561	1.88633	2.03918	1.68074	1.78829	1.76416	1.83766	1.83711	26.493	25.4753	27.12	27.6869	28.3079	24.3968	25.3313	1.64561	1.47507	1.58048	1.62335	1.72302	1.4786	1.50347
217	43.3627	47.3618	41.2513	38.0238	38.8883	37.3716	33.2784	1.8842	2.03879	1.68177	1.78697	1.76342	1.84597	1.83759	26.3912	25.3959	27.0264	27.6022	28.2575	24.3676	25.3241	1.64057	1.47334	1.57895	1.62055	1.72199	1.47833	1.50458
218	43.5688	47.5197	41.4506	38.2377	39.0433	37.5287	33.4007	1.88226	2.0379	1.68219	1.78584	1.76241	1.85474	1.83809	26.287	25.312	26.9273	27.5144	28.2061	24.336	25.3145	1.63566	1.4716	1.578	1.61783	1.72082	1.47847	1.50602
219	43.7706	47.6749	41.6487	38.4532	39.1971	37.6781	33.524	1.87966	2.03693	1.68251	1.78491	1.76093	1.86296	1.83894	26.1764	25.2279	26.8258	27.4254	28.1466	24.3066	25.3054	1.6306	1.47045	1.57652	1.61535	1.72021	1.47837	1.50726
220	43.9678	47.8221	41.8417	38.6653	39.3528	37.8271	33.6472	1.87734	2.03626	1.68302	1.78321	1.75974	1.87147	1.83931	26.0656	25.1398	26.7179	27.3326	28.093	24.2781	25.3018	1.6255	1.46892	1.57512	1.61246	1.71906	1.4785	1.50871
221	44.1591	47.9665	42.0262	38.8809	39.4982	37.9729	33.777	1.87447	2.03491	1.68242	1.78256	1.7586	1.8801	1.84042	25.9485	25.0516	26.611	27.2378	28.0333	24.2472	25.2916	1.62025	1.4677	1.57426	1.61013	1.71859	1.47873	1.51041
222	44.3424	48.1084	42.213	39.0924	39.6445	38.1155	33.9002	1.87146	2.03388	1.68218	1.78125	1.75742	1.88843	1.84134	25.8365	24.9624	26.5	27.1421	27.9752	24.2136	25.2828	1.6153	1.46624	1.573	1.60794	1.71769	1.47894	1.51202
223	44.5214	48.2414	42.3978	39.3035	39.7928	38.2471	34.0208	1.86813	2.03241	1.68187	1.77982	1.75689	1.89677	1.84249	25.7194	24.8732	26.3859	27.0405	27.9126	24.1802	25.2722	1.60992	1.46521	1.57169	1.60535	1.71683	1.47953	1.51401
224	44.6961	48.3725	42.572	39.5197	39.9379	38.38	34.1468	1.86459	2.03119	1.68119	1.77867	1.75526	1.90557	1.84375	25.6043	24.788	26.2679	26.9373	27.8496	24.1395	25.2581	1.60527	1.464	1.57013	1.60273	1.71587	1.4798	1.51584
225	44.8722	48.4985	42.744	39.7277	40.0808	38.5128	34.274	1.86184	2.02988	1.68084	1.77721	1.75406	1.91425	1.84572	25.484	24.7018	26.1473	26.8315	27.7796	24.1047	25.2427	1.59997	1.46311	1.56889	1.60002	1.71446	1.48014	1.518
226	45.0357	48.619	42.9174	39.9363	40.2235	38.6385	34.3971	1.85911	2.02813	1.6803	1.77587	1.75294	1.92251	1.84768	25.3615	24.6077	26.0214	26.7262	27.7074	24.0692	25.2319	1.59484	1.46169	1.56721	1.59752	1.7132	1.48029	1.52013
227	45.1949	48.7293	43.0865	40.1422	40.3618	38.7614	34.5293	1.85616	2.02641	1.67925	1.77462	1.75208	1.93102	1.85026	25.2358	24.5161	25.8979	26.6136	27.6369	24.03	25.2215	1.58977	1.46123	1.566	1.59474	1.71216	1.48073	1.52268
228	45.3474	48.8441	43.2535	40.3598	40.4967	38.884	34.6564	1.85304	2.02472	1.67874	1.77355	1.75111	1.9391	1.85217	25.1101	24.4235	25.7699	26.4997	27.565	23.9909	25.2097	1.58414	1.46065	1.56499	1.5924	1.71096	1.48139	1.52504
229	45.4987	48.9449	43.4142	40.5686	40.6207	39.0017	34.7783	1.84946	2.02242	1.67757	1.77277	1.7495	1.94767	1.85435	24.9794	24.3312	25.6407	26.3847	27.4811	23.9527	25.1937	1.57868	1.45964	1.56356	1.59032	1.70959	1.48204	1.5276
230	45.6401	49.0479	43.5721	40.7807	40.7522	39.1178	34.9088	1.84587	2.02063	1.67642	1.77198	1.7483	1.95585	1.85733	24.8507	24.2389	25.5064	26.2686	27.3962	23.9135	25.1818	1.57344	1.45919	1.56198	1.58801	1.70779	1.48256	1.5304
231	45.777	49.1461	43.7262	40.9862	40.8748	39.228	35.034	1.84236	2.01836	1.67518	1.77104	1.74735	1.96368	1.85986	24.7159	24.1467	25.3742	26.1507	27.3153	23.8724	25.1705	1.56833	1.45839	1.56042	1.58544	1.70613	1.48314	1.53293
232	45.9118	49.2355	43.8839	41.1869	40.9978	39.3277	35.1583	1.8381	2.01627	1.67355	1.76984	1.74606	1.97122	1.86299	24.5785	24.0528	25.2363	26.0309	27.2328	23.8325	25.1559	1.56267	1.45816	1.55905	1.58295	1.70461	1.48393	1.53561
233	46.0345	49.322	44.0345	41.3975	41.1201	39.4246	35.2826	1.83444	2.0141	1.67196	1.76896	1.74457	1.97889	1.86644	24.4416	23.9542	25.0979	25.9075	27.1509	23.788	25.1392	1.55778	1.45759	1.55761	1.58042	1.70265	1.48479	1.53819
234	46.1559	49.4036	44.1821	41.5994	41.2324	39.5265	35.409	1.83014	2.01172	1.67073	1.76795	1.74348	1.98632	1.87004	24.3073	23.858	24.956	25.7825	27.0639	23.7398	25.1264	1.55302	1.45699	1.55611	1.57829	1.70074	1.48502	1.54064
235	46.271	49.4792	44.3324	41.8017	41.3502	39.6219	35.5295	1.82669	2.00899	1.66905	1.7673	1.74221	1.99373	1.87387	24.1682	23.7603	24.8152	25.6613	26.9768	23.6926	25.1095	1.54791	1.45609	1.55483	1.57631	1.69887	1.48545	1.54372
236	46.3784	49.5461	44.4708	42.0014	41.4627	39.7129	35.6494	1.82302	2.00573	1.66754	1.7662	1.74104	2.00071	1.87766	24.0266	23.6609	24.6753	25.534	26.8857	23.6474	25.0933	1.5429	1.45545	1.55344	1.57356	1.69691	1.48606	1.54672
237	46.4866	49.6137	44.6098	42.196	41.5694	39.7982	35.7735	1.81991	2.00294	1.66584	1.76573	1.74034	2.00743	1.88203	23.8845	23.567	24.5313	25.4047	26.7938	23.6029	25.0758	1.53785	1.45478	1.55197	1.57143	1.69453	1.48674	1.54966
238	46.5872	49.6786	44.749	42.3924	41.6772	39.8882	35.8954	1.81672	2.00014	1.66408	1.76531	1.74021	2.01361	1.88579	23.7399	23.4653	24.3897	25.2744	26.6983	23.5536	25.0581	1.53279	1.45371	1.55065	1.56914	1.69237	1.48741	1.55302
239	46.679	49.7439	44.8771	42.5846	41.7827	39.9704	36.021	1.81269	1.9978	1.66258	1.76426	1.74009	2.01932	1.89031	23.5958	23.3651	24.2448	25.1495	26.6044	23.5022	25.0472	1.52771	1.45284	1.5491	1.5668	1.69002	1.48807	1.55634
240	46.7684	49.795	45.0045	42.7787	41.8804	40.0449	36.1414	1.80955	1.99422	1.66078	1.76405	1.73988	2.02509	1.89465	23.4474	23.2654	24.1024	25.0186	26.5041	23.4555	25.0342	1.52265	1.45182	1.54783	1.56455	1.68751	1.48893	1.56001
241	46.8473	49.8452	45.1355	42.9666	41.9846	40.1156	36.2601	1.80679	1.99098	1.65922	1.76317	1.73934	2.0303	1.89934	23.2978	23.1691	23.9586	24.8892	26.4041	23.4061	25.0211	1.51759	1.45065	1.54637	1.56221	1.68507	1.48959	1.56337
242	46.924	49.8918	45.2695	43.156	42.0782	40.1868	36.3826	1.80346	1.98797	1.65778	1.76293	1.73897	2.0355	1.90405	23.1452	23.0654	23.8144	24.7584	26.3036	23.3484	25.0048	1.51278	1.44907	1.54484	1.56001	1.6823	1.48969	1.56638
243	46.991	49.9307	45.3926	43.3402	42.1785	40.257	36.5069	1.80035	1.98448	1.65608	1.76275	1.7385	2.04015	1.90916	22.9988	22.9615	23.6703	24.6304	26.2026	23.2957	24.989	1.50809	1.44719	1.54281	1.55783	1.67925	1.49012	1.56966
244	47.0558	49.9662	45.5176	43.5247	42.2722	40.322	36.6221	1.79733	1.98096	1.65481	1.76266	1.73842	2.04489	1.91399	22.8492	22.8583	23.5254	24.494	26.0982	23.2422	24.9677	1.50294	1.44605	1.54138	1.55553	1.67639	1.49034	1.57287
245	47.1172	49.996	45.6365	43.7016	42.3645	40.3766	36.744	1.79437	1.97694	1.6536	1.76237	1.73809	2.04875	1.91895	22.6968	22.7544	23.3823	24.3635	25.9856	23.1879	24.9571	1.49812	1.44454	1.53993	1.55368	1.67296	1.49068	1.5764
246	47.1784	50.018	45.7502	43.8767	42.4524	40.4353	36.8598	1.79186	1.97284	1.65232	1.76275	1.7379	2.05234	1.92392	22.5417	22.6511	23.2353	24.2326	25.8788	23.1347	24.9434	1.49315	1.44297	1.53818	1.55185	1.66981	1.49098	1.57952
247	47.2279	50.0387	45.8632	44.0489	42.5369	40.4984	36.9774	1.78962	1.96819	1.65097	1.76268	1.73767	2.05538	1.92873	22.388	22.5464	23.0901	24.0985	25.7738	23.0753	24.9236	1.48833	1.44139	1.53668	1.54954	1.66574	1.49072	1.58271
248	47.2798	50.054	45.977	44.219	42.6233	40.5563	37.0945	1.78752	1.96429	1.64938	1.7628	1.73758	2.05807	1.93373	22.2349	22.4415	22.9449	23.9655	25.6679	23.0209	24.9089	1.48321	1.43961	1.53529	1.54769	1.66243	1.49124	1.58628
249	47.3172	50.07	46.0887	44.3891	42.7018	40.611	37.2143	1.7848	1.95981	1.64895	1.76305	1.7371	2.06096	1.93881	22.0836	22.3334	22.8045	23.8304	25.5569	22.9652	24.8899	1.47849	1.43775	1.5335	1.54559	1.6587	1.49162	1.58954
250	47.3465	50.0722	46.1972	44.5475	42.7821	40.6682	37.328	1.78279	1.95518	1.64722	1.76391	1.73724	2.06284	1.94397	21.9307	22.2331	22.6629	23.7027	25.4487	22.9139	24.8707	1.47369	1.43619	1.53199	1.54339	1.65534	1.49225	1.59278
251	47.3782	50.0802	46.3026	44.7098	42.858	40.717	37.4423	1.78114	1.95041	1.64622	1.76409	1.73708	2.06511	1.94944	21.7696	22.1285	22.5219	23.568	25.3345	22.8584	24.8499	1.4688	1.43414	1.53054	1.54108	1.65134	1.49248	1.59616
252	47.4092	50.0775	46.4036	44.8627	42.9322	40.7675	37.5516	1.7792	1.94548	1.64517	1.76467	1.73719	2.06648	1.95483	21.6125	22.0237	22.3808	23.4346	25.2224	22.8026	24.8296	1.46349	1.43204	1.529	1.539	1.64747	1.49238	1.59921
253	47.4338	50.0731	46.4972	45.0192	43.0034	40.8156	37.672	1.77849	1.94102	1.64456	1.76533	1.73746	2.06795	1.95972	21.4562	21.9147	22.2378	23.3052	25.1114	22.7425	24.8107	1.45845	1.42939	1.52706	1.53702	1.64322	1.49238	1.60191
254	47.4511	50.0634	46.5966	45.1699	43.0705	40.8612	37.7811	1.7768	1.93661	1.64375	1.76588	1.73721	2.06891	1.96486	21.3007	21.8146	22.1012	23.1731	24.9966	22.6781	24.7924	1.45317	1.42718	1.52567	1.53503	1.6391	1.49244	1.60491
255	47.4643	50.0463	46.6928	45.3148	43.1353	40.9023	37.8919	1.77529	1.93107	1.64325	1.76674	1.73706	2.06932	1.9697	21.1492	21.7073	21.9656	23.0375	24.8841	22.619	24.7724	1.44804	1.4248	1.52448	1.53229	1.63571	1.49228	1.60793
256	47.4702	50.0268	46.7783	45.4519	43.1952	40.9494	38.005	1.77416	1.92611	1.64264	1.76768	1.73696	2.06924	1.97467	20.9938	21.5999	21.8283	22.9045	24.7711	22.5532	24.7489	1.44319	1.42211	1.52277	1.52996	1.63129	1.49201	1.61025
257	47.4768	50.0016	46.8689	45.5912	43.2591	40.9991	38.1218	1.77308	1.9206	1.6423	1.76882	1.73684	2.06944	1.97966	20.8386	21.496	21.6933	22.775	24.6558	22.4939	24.7308	1.43805	1.41947	1.52142	1.52799	1.62726	1.49159	1.61307
258	47.4806	49.9795	46.954	45.7268	43.3178	41.0406	38.2361	1.77204	1.91497	1.64114	1.77034	1.73704	2.06902	1.9838	20.6855	21.3896	21.5588	22.642	24.54	22.4331	24.7091	1.43304	1.41659	1.5203	1.52562	1.62278	1.49141	1.61511
259	47.4818	49.9433	47.0399	45.8547	43.378	41.0839	38.3443	1.77122	1.90865	1.64051	1.77145	1.73706	2.06792	1.98815	20.5307	21.281	21.4277	22.5105	24.4236	22.3752	24.6865	1.42745	1.41359	1.51842	1.52342	1.61777	1.49158	1.61728
260	47.4754	49.9021	47.1247	45.9868	43.4337	41.1265	38.4518	1.77026	1.90268	1.64043	1.77315	1.7372	2.0667	1.99235	20.3753	21.1745	21.2973	22.3816	24.305	22.3152	24.6642	1.42224	1.41017	1.51704	1.52138	1.61316	1.49147	1.61944
261	47.4625	49.8642	47.202	46.1108	43.4824	41.1686	38.5661	1.7692	1.89657	1.6393	1.77446	1.73729	2.06565	1.99688	20.2223	21.0678	21.1685	22.253	24.1901	22.2568	24.6342	1.41667	1.40721	1.51574	1.51884	1.60874	1.49153	1.62125
262	47.4529	49.8172	47.2745	46.2296	43.5343	41.2116	38.6751	1.76861	1.89027	1.63888	1.77599	1.73697	2.06386	2.00082	20.0717	20.9589	21.0453	22.1238	24.0721	22.1973	24.6101	1.41121	1.40442	1.5142	1.51693	1.604	1.49158	1.62306
263	47.4364	49.7705	47.3522	46.3422	43.585	41.2482	38.7799	1.7677	1.88353	1.63795	1.77773	1.73659	2.06163	2.00491	19.9214	20.851	20.9207	21.9972	23.954	22.1358	24.5851	1.40567	1.40124	1.51249	1.5146	1.59898	1.49126	1.62433
264	47.4196	49.7223	47.4266	46.4547	43.634	41.2883	38.8907	1.76705	1.87736	1.63757	1.77935	1.7361	2.05931	2.00933	19.7713	20.7439	20.7927	21.8721	23.8367	22.0771	24.5613	1.40022	1.39823	1.5114	1.51189	1.59407	1.4912	1.62584
265	47.3968	49.6683	47.5006	46.5582	43.6765	41.3319	38.9944	1.76642	1.87076	1.63735	1.7809	1.73549	2.05669	2.01272	19.6166	20.6406	20.6724	21.7478	23.7163	22.0177	24.5298	1.39442	1.39503	1.51015	1.50916	1.58941	1.49117	1.62683
266	47.3788	49.6107	47.5638	46.6588	43.7216	41.3679	39.1014	1.76568	1.86448	1.6363	1.78225	1.73533	2.05394	2.01647	19.4626	20.5324	20.5518	21.622	23.6003	21.9586	24.4994	1.38881	1.39143	1.50862	1.50643	1.58439	1.49115	1.62799
267	47.3553	49.5442	47.6322	46.7575	43.7747	41.4076	39.2013	1.76495	1.85771	1.63519	1.78366	1.73567	2.05131	2.01967	19.3124	20.4266	20.4375	21.5041	23.4835	21.8981	24.467	1.38316	1.38816	1.50707	1.50364	1.57928	1.4908	1.62896
268	47.3283	49.4828	47.693	46.8482	43.8173	41.4544	39.3071	1.76405	1.85059	1.63436	1.78537	1.73539	2.04887	2.02244	19.1626	20.3207	20.3203	21.3797	23.3639	21.8467	24.4404	1.37754	1.38479	1.5056	1.50078	1.57443	1.49117	1.6297
269	47.3015	49.4143	47.7536	46.9386	43.8545	41.4992	39.4102	1.76338	1.8437	1.63358	1.78712	1.73474	2.046	2.02518	19.0093	20.2139	20.2066	21.2577	23.2475	21.7835	24.4077	1.37172	1.38163	1.50428	1.49786	1.56905	1.49145	1.62992
270	47.2709	49.3429	47.8086	47.0199	43.8958	41.5401	39.5116	1.76317	1.83685	1.63267	1.78875	1.73495	2.0431	2.02801	18.8627	20.1071	20.0936	21.1323	23.1286	21.7293	24.3769	1.36583	1.37798	1.50273	1.4955	1.56296	1.49166	1.63013
271	47.2347	49.2676	47.8612	47.0982	43.9349	41.5883	39.6114	1.76249	1.82966	1.63247	1.79012	1.73496	2.04009	2.03004	18.7145	19.9965	19.981	21.013	23.0103	21.6745	24.344	1.35977	1.37424	1.50119	1.49262	1.55774	1.49183	1.63006
272	47.1937	49.1927	47.9144	47.171	43.9698	41.6295	39.7217	1.76139	1.82272	1.63179	1.79152	1.73519	2.03704	2.03306	18.5677	19.8912	19.8708	20.8894	22.8925	21.6193	24.3032	1.35392	1.37098	1.49928	1.48979	1.55236	1.49193	1.62949
273	47.1587	49.112	47.9684	47.2382	44.0036	41.6771	39.8222	1.76022	1.81629	1.63046	1.79324	1.7346	2.03429	2.03536	18.4225	19.7812	19.762	20.7696	22.7755	21.5629	24.2697	1.34776	1.3671	1.49768	1.4867	1.54692	1.49199	1.62934
274	47.1222	49.0322	48.018	47.3051	44.0468	41.7204	39.9289	1.75952	1.80959	1.62962	1.79488	1.73429	2.0311	2.03787	18.2713	19.6746	19.6514	20.6524	22.6609	21.5063	24.2342	1.3414	1.36376	1.49614	1.4836	1.54195	1.49209	1.6288
275	47.0838	48.9523	48.0642	47.371	44.0793	41.7691	40.0278	1.75854	1.80302	1.62886	1.79625	1.73344	2.02754	2.03973	18.1233	19.5682	19.544	20.536	22.5489	21.4505	24.1946	1.3353	1.36024	1.49467	1.48025	1.53633	1.49225	1.6278
276	47.0401	48.8625	48.108	47.4327	44.1175	41.8166	40.1239	1.75732	1.79591	1.62786	1.79791	1.73341	2.02442	2.04131	17.9751	19.4627	19.4357	20.4165	22.4336	21.3957	24.1538	1.32889	1.35695	1.49274	1.47692	1.53058	1.49269	1.62692
277	46.9988	48.7733	48.1558	47.4882	44.1523	41.8629	40.2296	1.75511	1.78899	1.62679	1.8003	1.73326	2.02116	2.04311	17.8306	19.3582	19.3357	20.2999	22.32	21.3428	24.1126	1.32292	1.35369	1.49129	1.47361	1.52509	1.49294	1.62557
278	46.9623	48.6835	48.1905	47.5378	44.1884	41.9157	40.3288	1.75408	1.78227	1.62538	1.80244	1.73332	2.01822	2.0444	17.6888	19.2499	19.2318	20.1811	22.212	21.2936	24.0707	1.31754	1.35037	1.4898	1.47037	1.51999	1.49346	1.62459
279	46.9253	48.5915	48.2294	47.5854	44.2248	41.9684	40.4298	1.75281	1.77576	1.62447	1.8042	1.73284	2.01494	2.04568	17.5476	19.145	19.1299	20.0645	22.0988	21.2395	24.0331	1.31131	1.34707	1.48785	1.46669	1.51406	1.49363	1.6235
280	46.8892	48.4891	48.2641	47.631	44.2601	42.0178	40.5294	1.75135	1.76878	1.62341	1.80616	1.73303	2.01205	2.04661	17.405	19.0381	19.0252	19.9479	21.9937	21.1863	23.9879	1.30536	1.34369	1.48539	1.46293	1.50797	1.49427	1.62197
281	46.8488	48.4017	48.3001	47.6714	44.2919	42.0751	40.6275	1.74977	1.76198	1.62232	1.8077	1.73273	2.00873	2.04751	17.2621	18.9313	18.9245	19.8322	21.8829	21.1312	23.9479	1.29944	1.34036	1.48337	1.45943	1.50263	1.49422	1.62047
282	46.8062	48.3116	48.3275	47.7113	44.3256	42.1256	40.7273	1.74809	1.75577	1.6209	1.81044	1.73242	2.00566	2.04789	17.1198	18.8267	18.8219	19.7174	21.7771	21.0829	23.9	1.29364	1.33737	1.48116	1.45631	1.49715	1.49446	1.61865
283	46.7658	48.2153	48.3506	47.7457	44.3592	42.1863	40.8278	1.74645	1.74941	1.61997	1.81196	1.73215	2.00252	2.04817	16.9824	18.7204	18.7231	19.6039	21.6744	21.0385	23.8538	1.28786	1.33418	1.47927	1.45302	1.49207	1.49499	1.61664
284	46.7197	48.1188	48.3737	47.7733	44.3926	42.2431	40.9243	1.74409	1.74302	1.61822	1.81344	1.73229	1.99973	2.04815	16.8459	18.618	18.6242	19.4897	21.5719	20.9911	23.8053	1.28204	1.33119	1.47746	1.44893	1.48673	1.49564	1.61412
285	46.6862	48.0281	48.3959	47.7963	44.4312	42.3043	41.0226	1.7424	1.73705	1.61608	1.81545	1.73221	1.99719	2.04867	16.7052	18.5155	18.5291	19.3789	21.4668	20.9464	23.7565	1.27602	1.32808	1.47519	1.44513	1.48129	1.49595	1.61174
286	46.6477	47.9347	48.4219	47.8176	44.4627	42.3689	41.1175	1.74087	1.73115	1.61483	1.81732	1.73175	1.99481	2.04864	16.5683	18.4108	18.4289	19.2692	21.3648	20.9017	23.7182	1.27021	1.32548	1.4731	1.44133	1.47599	1.49621	1.61003
287	46.6146	47.8386	48.442	47.8456	44.4984	42.4346	41.2126	1.73829	1.72528	1.61335	1.81969	1.73139	1.99228	2.04858	16.4331	18.3052	18.3337	19.1597	21.2647	20.8588	23.6728	1.26424	1.32253	1.47071	1.43783	1.47039	1.49645	1.60729
288	46.5817	47.7453	48.4616	47.858	44.5296	42.4984	41.3035	1.73586	1.71968	1.61218	1.82215	1.73131	1.98967	2.04822	16.2979	18.2766	18.2383	19.0504	21.1617	20.8161	23.624	1.2582	1.3224	1.46825	1.43398	1.46442	1.49721	1.60485
289	46.5535	47.6554	48.4787	47.8757	44.5651	42.5667	41.397	1.73343	1.71441	1.61024	1.82428	1.7307	1.98709	2.04803	16.1639	18.1675	18.1423	18.9483	21.0618	20.7745	23.5805	1.25254	1.32004	1.46567	1.43027	1.45868	1.49795	1.60248
290	46.5248	47.5636	48.4976	47.8872	44.5978	42.6304	41.4934	1.73062	1.70818	1.60922	1.82682	1.73041	1.98525	2.04735	16.0279	18.0626	18.05	18.8412	20.9602	20.865	23.5322	1.24717	1.31753	1.46343	1.42649	1.45284	1.49773	1.59996
291	46.4919	47.4795	48.5151	47.8926	44.6361	42.7001	41.5837	1.72701	1.7028	1.60778	1.82941	1.72989	1.9829	2.04649	15.8941	17.9547	18.0864	18.7405	20.8659	20.8256	23.4835	1.24162	1.31479	1.46019	1.42295	1.44709	1.49858	1.59742
292	46.4614	47.3966	48.5326	47.8953	44.6686	42.7654	41.6778	1.72424	1.69768	1.60613	1.83254	1.72947	1.98003	2.04589	15.7665	17.8516	17.9913	18.6377	20.7708	20.7895	23.4345	1.23609	1.31265	1.45786	1.41909	1.44149	1.49909	1.59462
293	46.4341	47.3061	48.5443	47.8973	44.7079	42.8361	41.7771	1.72115	1.69279	1.60487	1.83515	1.72879	1.97787	2.04534	15.6431	17.7492	17.8985	18.5347	20.6789	20.7544	23.384	1.23103	1.31069	1.45526	1.41522	1.43592	1.49942	1.59176
294	46.4011	47.2281	48.5588	47.8931	44.7449	42.899	41.8676	1.71831	1.68831	1.60346	1.83791	1.72843	1.9759	2.04417	15.5168	17.6447	17.8029	18.4366	20.5913	20.7158	23.337	1.22557	1.30842	1.45259	1.41141	1.43013	1.49994	1.58864
295	46.3783	47.1443	48.5644	47.883	44.7861	42.9768	41.9577	1.71525	1.68333	1.60233	1.84141	1.72777	1.97486	2.04268	15.4988	17.5403	17.7086	18.3369	20.4992	20.6791	23.2877	1.21957	1.30656	1.44954	1.4074	1.42466	1.50035	1.58606
296	46.3535	47.0652	48.5665	47.8749	44.8201	43.0436	42.0548	1.71218	1.67866	1.60101	1.84406	1.72732	1.97341	2.04175	15.3722	17.4377	17.6166	18.24	20.4055	20.6445	23.2345	1.21494	1.3049	1.44682	1.40346	1.41892	1.50073	1.58334
297	46.3376	46.9909	48.5772	47.8634	44.8561	43.1161	42.1417	1.70904	1.67439	1.60021	1.84707	1.72672	1.97169	2.03967	15.2448	17.335	17.5312	18.142	20.3135	20.6147	23.1853	1.21002	1.3034	1.44421	1.39935	1.41338	1.50113	1.58035
298	46.3286	46.9216	48.5823	47.8515	44.8991	43.1874	42.2318	1.70612	1.67064	1.59932	1.84982	1.72644	1.96997	2.03785	15.123	17.2284	17.4383	18.0458	20.2272	20.5812	23.1301	1.20504	1.30169	1.44201	1.39556	1.4081	1.50144	1.57698
299	46.3124	46.8428	48.5861	47.8384	44.9417	43.2638	42.3234	1.70239	1.66676	1.59859	1.85318	1.72593	1.9683	2.03606	14.9975	17.1247	17.346	17.9513	20.1396	20.5498	23.0821	1.20004	1.3005	1.43925	1.39142	1.40273	1.50221	1.57454
300	46.2986	46.7772	48.585	47.8188	44.9781	43.3399	42.4149	1.69896	1.66308	1.59711	1.85709	1.72566	1.96675	2.03382	14.8736	17.0227	17.2503	17.8595	20.0508	20.5168	23.0343	1.19488	1.29919	1.43643	1.38758	1.39729	1.50275	1.57146
301	46.2906	46.7123	48.587	47.7961	45.0265	43.4173	42.498	1.69621	1.65932	1.59581	1.86014	1.72539	1.9653	2.03151	14.7513	16.9175	17.1631	17.7659	19.9668	20.484	22.9838	1.19009	1.29826	1.43315	1.38363	1.39235	1.50288	1.56841
302	46.2875	46.6507	48.5862	47.7703	45.0724	43.4913	42.5857	1.69345	1.65643	1.59531	1.86334	1.72498	1.96386	2.02941	14.6317	16.8104	17.074	17.6754	19.8897	20.4533	22.9365	1.18553	1.29761	1.43013	1.37988	1.38706	1.50331	1.56576
303	46.2852	46.5937	48.5964	47.7446	45.1201	43.5731	42.673	1.68983	1.65333	1.59469	1.86672	1.72467	1.96273	2.02672	14.5135	16.7036	16.9821	17.5848	19.8142	20.4274	22.8866	1.18148	1.29673	1.42701	1.37544	1.38198	1.50349	1.56326
304	46.2891	46.5436	48.6001	47.7237	45.1613	43.6468	42.7629	1.68683	1.65011	1.59419	1.86983	1.72417	1.96181	2.02403	14.3957	16.5962	16.8925	17.4881	19.7415	20.4013	22.8422	1.17725	1.29595	1.424	1.37143	1.37702	1.50349	1.56059
305	46.2914	46.4961	48.5973	47.6962	45.2096	43.7303	42.8442	1.68332	1.64755	1.59333	1.87343	1.72345	1.96097	2.02142	14.2834	16.491	16.8032	17.3965	19.6649	20.3733	22.7904	1.17306	1.29534	1.42121	1.36743	1.37189	1.50365	1.55823
306	46.3052	46.4609	48.6014	47.6693	45.2619	43.8099	42.9264	1.68056	1.64501	1.59292	1.87686	1.72326	1.96013	2.01966	14.1693	16.4617	16.7132	17.3089	19.5894	20.3512	22.7419	1.16923	1.29756	1.41813	1.36355	1.36635	1.50382	1.55589
307	46.3149	46.4122	48.6001	47.6435	45.3089	43.893	43.0074	1.67836	1.64234	1.59263	1.88049	1.72265	1.95915	2.01649	14.0587	16.3609	16.6266	17.2222	19.5179	20.3321	22.694	1.16567	1.29717	1.41474	1.35958	1.36149	1.50364	1.55342
308	46.3331	46.38	48.6028	47.6124	45.361	43.9674	43.0906	1.67621	1.64015	1.59224	1.88376	1.72229	1.95774	2.01374	13.9486	16.2602	16.5352	17.1345	19.4537	20.3062	22.6401	1.16217	1.29727	1.41122	1.35577	1.35671	1.50376	1.55099
309	46.346	46.3523	48.5991	47.5772	45.41	44.0582	43.1322	1.67376	1.63774	1.59216	1.88723	1.72121	1.95673	2.01838	13.8363	16.2725	16.4479	17.0458	19.3884	20.2868	22.5921	1.15885	1.29689	1.40784	1.35145	1.35244	1.50387	1.54886
310	46.3703	46.3289	48.5931	47.543	45.457	44.1354	43.2185	1.67103	1.63584	1.59212	1.89008	1.721	1.95526	2.01601	13.7297	16.171	16.3567	16.9639	19.3342	20.2653	22.5478	1.1554	1.29624	1.40428	1.34722	1.35253	1.50376	1.54669
311	46.3924	46.3123	48.5868	47.5131	45.511	44.2258	43.2997	1.66896	1.63416	1.59215	1.89368	1.72063	1.95453	2.01288	13.6257	16.0697	16.2699	16.8786	19.273	20.2524	22.5042	1.15248	1.29627	1.40091	1.34317	1.34812	1.50392	1.54474
312	46.4116	46.2985	48.5852	47.4827	45.5678	44.3124	43.3798	1.66706	1.63267	1.59281	1.8973	1.71968	1.95385	2.00992	13.5253	15.9664	16.2921	16.7951	19.2074	20.2325	22.4634	1.14989	1.29646	1.39863	1.33909	1.3437	1.50397	1.54324
313	46.4444	46.2873	48.5797	47.4527	45.6245	44.394	43.4588	1.66515	1.63062	1.59399	1.90042	1.71879	1.95307	2.00733	13.4255	15.9658	16.2036	16.7138	19.1516	20.2172	22.4204	1.14731	1.29729	1.39527	1.33513	1.33963	1.5042	1.5417
314	46.4729	46.2799	48.5782	47.4152	45.6819	44.483	43.5336	1.66286	1.62936	1.59421	1.90271	1.71839	1.95244	2.00464	13.2853	15.8631	16.1195	16.6335	19.2267	20.1963	22.3827	1.1483	1.29746	1.39192	1.3306	1.33356	1.50426	1.54069
315	46.5144	46.2792	48.5776	47.3851	45.7411	44.568	43.6106	1.66117	1.62782	1.59526	1.90589	1.7185	1.95238	2.00195	13.1784	15.8506	16.0327	16.55	19.168	20.1779	22.5013	1.14613	1.29957	1.38847	1.32618	1.32999	1.50434	1.53663
316	46.5477	46.2782	48.5741	47.35	45.7958	44.6564	43.6283	1.6598	1.62658	1.59628	1.90824	1.71802	1.95206	2.00694	13.0775	15.8657	15.9209	16.4664	19.1161	20.1612	22.4587	1.14383	1.29879	1.38965	1.32128	1.32675	1.50364	1.53522
317	46.5886	46.2825	48.5711	47.3102	45.8487	44.7375	43.6938	1.65851	1.62598	1.59796	1.91104	1.71723	1.95159	2.00424	12.9825	15.7176	15.836	16.3897	19.0589	20.1459	22.4185	1.14166	1.30311	1.38537	1.31711	1.32344	1.50338	1.5344
318	46.6324	46.2992	48.5659	47.2753	45.9048	44.8267	43.7682	1.65734	1.62476	1.59957	1.91338	1.71649	1.95141	2.00202	12.886	15.6177	15.7527	16.3145	19.1811	20.2658	22.378	1.13993	1.30312	1.38187	1.31277	1.32235	1.50209	1.5336
319	46.6804	46.3188	48.5675	47.2407	45.9572	44.9168	43.8449	1.65623	1.6241	1.60174	1.91524	1.71569	1.95166	1.99916	12.8876	15.6399	15.784	16.2409	19.1307	20.304	22.3413	1.13869	1.30326	1.37845	1.30832	1.31924	1.50631	1.53263
320	46.7328	46.3411	48.561	47.2067	46.0132	45.0047	43.9163	1.65517	1.62333	1.60342	1.91729	1.71542	1.95098	1.9968	12.8908	15.6578	15.6998	16.164	19.0797	20.4294	22.3042	1.13749	1.30392	1.37469	1.30415	1.31651	1.50501	1.53211
321	46.7887	46.3701	48.5589	47.1745	46.0737	45.083	43.9854	1.65488	1.62299	1.60506	1.91888	1.71478	1.95063	1.99448	12.8934	15.5584	15.7222	16.088	19.0301	20.5571	22.27	1.13663	1.3039	1.37188	1.30002	1.31393	1.50381	1.53189
322	46.846	46.4451	48.5599	47.1419	46.1322	45.1736	44.0458	1.6551	1.62806	1.60755	1.91994	1.71436	1.95088	1.99198	12.7986	15.462	15.7586	16.1303	18.9808	20.548	22.2305	1.13506	1.30419	1.36811	1.29503	1.31185	1.50379	1.53181
323	46.8994	46.4829	48.5535	47.1112	46.1917	45.2564	44.1173	1.65459	1.62747	1.60927	1.92115	1.71404	1.95118	1.98999	12.711	15.3643	15.6741	16.055	18.9372	20.5359	22.3564	1.13422	1.30406	1.3644	1.29095	1.31016	1.50367	1.52929
324	47.1216	46.3835	48.5506	47.0913	46.2409	45.341	44.1877	1.65328	1.62752	1.61197	1.92129	1.71322	1.95179	1.98803	12.6218	15.2651	15.5871	15.9834	18.8931	20.5191	22.323	1.1327	1.30393	1.36056	1.28689	1.3086	1.50333	1.52929
325	47.1907	46.4296	48.549	46.9063	46.2993	45.4276	44.2529	1.65353	1.62747	1.61397	1.92252	1.71236	1.95259	1.98624	12.5417	15.1688	15.5071	15.9094	18.8492	20.5096	22.2883	1.13664	1.30388	1.35714	1.28249	1.30712	1.50325	1.52955
326	47.2596	46.4843	48.5455	46.8837	46.3565	45.5149	44.314	1.65366	1.62707	1.6167	1.92264	1.71127	1.95356	1.98472	12.4531	15.1881	15.5383	15.8372	18.8075	20.6355	22.2531	1.1359	1.30442	1.35313	1.27846	1.3056	1.50231	1.52998
327	47.3318	46.5339	48.538	46.8527	46.4102	45.6015	44.3832	1.65442	1.6267	1.61959	1.92237	1.7106	1.95426	1.98417	12.3655	15.112	15.455	15.7648	18.769	20.6264	22.2203	1.13521	1.3095	1.34913	1.27446	1.30495	1.50223	1.53048
328	47.4175	46.5913	48.5343	46.8309	46.4604	45.6876	44.4537	1.65539	1.62694	1.62219	1.92203	1.70977	1.95538	1.98295	12.282	15.3676	15.5977	15.692	18.8586	20.6102	22.1859	1.13453	1.31085	1.34668	1.27051	1.30297	1.50212	1.53125
329	47.6747	46.4775	48.53	46.804	46.5166	45.7798	44.5156	1.65215	1.62499	1.62472	1.92121	1.70904	1.95655	1.98176	12.1623	15.3603	15.6316	15.6218	18.8206	20.8059	22.153	1.14204	1.31358	1.34286	1.26629	1.30242	1.5057	1.532
330	47.7559	46.5411	48.5382	46.7828	46.5732	45.8659	44.5741	1.65355	1.62507	1.62784	1.92012	1.70814	1.95751	1.98117	12.0769	15.2213	15.5481	15.8475	18.8611	20.7913	22.1194	1.14109	1.31868	1.33886	1.2645	1.30495	1.50516	1.53286
331	47.8386	46.6014	48.5431	46.7607	46.6241	45.9478	44.636	1.65519	1.62468	1.63092	1.91808	1.707	1.95883	1.98121	11.9859	15.1228	15.4622	15.7763	18.8569	20.7785	22.0841	1.14048	1.31871	1.33495	1.26071	1.3092	1.50522	1.53358
332	47.9149	46.6761	48.5421	46.7491	46.6761	46.0312	44.6929	1.65665	1.62468	1.63434	1.91696	1.70631	1.95998	1.9812	11.9035	15.0221	15.4151	15.8006	18.8153	20.7622	22.0561	1.14404	1.31875	1.33609	1.25801	1.30944	1.5051	1.53494
333	47.9964	46.7439	48.5483	46.7373	46.729	46.0563	44.7526	1.65846	1.62591	1.63814	1.91506	1.7054	1.96821	1.98074	11.9334	15.046	15.4573	15.9176	18.8451	20.7503	22.0241	1.14939	1.31913	1.33235	1.25705	1.31302	1.50521	1.53599
334	48.0808	46.8186	48.553	46.7292	46.7854	46.1383	44.8094	1.65976	1.62563	1.64157	1.91307	1.70518	1.96946	1.98088	11.939	15.1791	15.4932	15.9015	18.8047	20.7365	21.9903	1.1548	1.32771	1.32879	1.25729	1.31413	1.505	1.53738
335	48.1737	46.7191	48.5608	46.7236	46.8295	46.2094	44.8676	1.66077	1.62202	1.64516	1.91015	1.70444	1.9707	1.98175	11.9626	15.0828	15.4151	15.8265	18.7668	20.7249	22.0509	1.15511	1.32728	1.32528	1.25381	1.31536	1.50527	1.54209
336	48.2578	46.79	48.5646	46.7181	46.8797	46.2824	44.9181	1.66326	1.62205	1.64802	1.90759	1.70356	1.9715	1.98244	11.9854	15.0766	15.453	15.7501	18.7284	20.8304	22.1813	1.15517	1.32978	1.32171	1.25045	1.31633	1.50581	1.5468
337	48.35	46.874	48.5724	46.7119	46.93	45.8244	44.972	1.66456	1.62282	1.65171	1.90444	1.70302	1.90773	1.98357	12.0895	14.9788	15.4982	15.6805	18.7823	20.814	22.1515	1.15799	1.32923	1.31819	1.24729	1.32016	1.5055	1.54872
338	48.4503	47.0316	48.5744	46.7088	46.9767	45.8984	45.0229	1.66658	1.63467	1.65498	1.90093	1.70279	1.90838	1.98431	12.1187	14.8808	15.422	15.8441	18.8464	20.8555	22.1154	1.1581	1.32873	1.31447	1.24361	1.32336	1.50956	1.55061
339	48.5417	47.3494	48.586	46.6996	47.0293	45.9755	45.0755	1.66892	1.62564	1.65834	1.89757	1.70188	1.90825	1.98629	12.1513	14.7832	15.3412	15.8953	18.9639	20.8343	22.079	1.15794	1.32812	1.31084	1.24001	1.32781	1.50952	1.55263
340	48.6351	47.4413	48.5944	46.6966	47.0757	46.0443	45.1374	1.67085	1.62566	1.66193	1.89396	1.70202	1.90892	1.98758	12.1908	14.694	15.2692	15.821	18.9245	20.8154	22.0465	1.15758	1.327	1.30724	1.2369	1.32988	1.50931	1.55453
341	48.732	47.5381	48.6017	46.6956	47.1243	46.1162	45.1911	1.673	1.62566	1.66538	1.89061	1.70081	1.90946	1.9899	12.3309	14.7193	15.3193	15.9989	18.8648	20.8008	22.0117	1.1586	1.32699	1.30435	1.23225	1.33776	1.50945	1.5568
342	48.8334	47.632	48.6114	46.7011	47.1717	46.1865	45.244	1.67503	1.62607	1.66812	1.88683	1.70066	1.91002	1.99199	12.3759	14.7562	15.3698	16.0526	18.9668	20.8403	21.98	1.16312	1.32662	1.30096	1.22842	1.33944	1.51346	1.55945
343	48.9288	47.7341	48.6214	46.7127	47.2146	46.2519	45.2997	1.67715	1.62622	1.67125	1.88294	1.70035	1.91881	1.99443	12.5314	14.9201	15.4223	16.1619	18.9327	20.8276	21.9482	1.16324	1.3268	1.29804	1.22856	1.34203	1.51313	1.56184
344	49.0417	47.8445	48.2644	46.7219	47.251	46.3164	45.3522	1.68651	1.62669	1.63939	1.87894	1.69973	1.9194	1.99716	12.6644	14.8326	15.352	16.0821	18.9007	20.817	21.9151	1.16992	1.32516	1.29479	1.22644	1.345	1.51302	1.56396
345	49.1379	47.9461	48.2787	46.7328	47.2896	46.3885	45.4009	1.68916	1.62669	1.64333	1.87452	1.69926	1.91994	1.99954	12.709	14.8524	15.2812	16.1359	18.9693	20.8823	21.8816	1.1691	1.32545	1.29164	1.22331	1.35003	1.51622	1.56627
346	49.2416	48.0523	48.2943	46.7498	47.3342	46.4501	45.4505	1.69172	1.62747	1.64631	1.8702	1.69874	1.92054	2.0031	12.6414	14.7619	15.2148	16.0578	19.0056	20.8599	21.8456	1.16714	1.32393	1.28878	1.22102	1.35394	1.51558	1.5684
347	49.345	48.1626	48.4257	46.7669	47.3744	46.5113	45.5018	1.69408	1.62807	1.65184	1.8658	1.69829	1.92073	2.00663	12.6604	14.9292	15.2044	15.9813	18.9641	20.8393	21.8103	1.16762	1.32401	1.29003	1.21931	1.35685	1.51513	1.57075
348	49.713	48.4181	48.322	46.7813	47.4101	46.5777	45.5507	1.6831	1.62817	1.65667	1.86123	1.69836	1.9214	2.01057	12.5947	14.9768	15.1327	15.9064	18.9238	20.9475	21.7765	1.16489	1.32289	1.28756	1.21808	1.35958	1.51453	1.573
349	49.8079	48.529	48.3428	46.809	47.21	46.6455	45.6085	1.68648	1.62914	1.65893	1.85722	1.68833	1.922	2.01423	12.531	15.2834	15.1076	15.8309	18.8842	20.9287	21.7342	1.16213	1.3237	1.28983	1.21659	1.3618	1.5143	1.57478
350	49.9111	48.6427	48.3598	46.8333	47.2465	46.7097	45.6622	1.68976	1.62985	1.66157	1.85278	1.68801	1.92249	2.01831	12.4706	15.3264	15.0324	15.7549	18.8408	20.9019	21.6974	1.15925	1.32276	1.28751	1.2153	1.36425	1.51337	1.5769
351	50.0137	48.7493	48.3707	46.9291	47.2814	46.7761	45.7174	1.69327	1.63039	1.66384	1.85417	1.68747	1.92293	2.0222	12.4082	15.2381	14.9612	15.6817	18.8017	21.0197	21.6548	1.15621	1.32121	1.28537	1.21463	1.36689	1.51316	1.57871
352	50.121	48.8623	48.3919	46.9489	47.3123	46.8397	45.7653	1.69611	1.63163	1.6662	1.84954	1.68683	1.92304	2.02655	12.4516	15.2847	14.9648	15.6102	18.762	20.9851	21.6157	1.15434	1.31996	1.28669	1.21397	1.36952	1.51252	1.58056
353	50.5613	48.9834	48.4098	46.9755	47.3441	46.9051	45.8165	1.67425	1.63331	1.6681	1.84517	1.68588	1.92357	2.03127	12.492	15.1036	15.0047	15.806	18.8694	20.954	21.577	1.15232	1.32109	1.28589	1.21081	1.36993	1.51198	1.58269
354	50.6652	49.1015	48.4358	47.0298	47.3685	46.9706	45.8643	1.67754	1.63441	1.67032	1.847	1.68554	1.92387	2.03527	12.677	15.0227	15.0583	15.731	18.9514	21.0758	21.5971	1.14996	1.31893	1.28435	1.21034	1.37319	1.50976	1.58927
355	50.7018	49.4529	48.4673	47.0574	47.3936	47.0351	45.9668	1.68567	1.62637	1.67229	1.84271	1.68495	1.92368	2.04668	12.8548	14.9591	15.1052	15.6595	18.9156	21.0377	21.5565	1.14816	1.32258	1.28324	1.21005	1.37548	1.50905	1.5913
356	50.7559	49.5548	48.4946	47.0805	47.4169	47.0972	46.0201	1.69536	1.63333	1.67335	1.83786	1.68483	1.92354	2.05163	12.9953	14.9305	15.2508	15.5376	18.871	21.1133	21.6699	1.14904	1.32569	1.28511	1.21444	1.37712	1.50988	1.59175
357	50.8555	49.5936	48.7332	47.1087	47.4447	47.1649	46.0722	1.69937	1.63916	1.66904	1.83377	1.68416	1.92344	2.05589	13.0903	15.0028	15.4389	15.4661	18.8226	21.0711	21.6234	1.15329	1.32454	1.2837	1.21435	1.37891	1.5088	1.59324
358	50.9639	49.7076	48.7622	47.1421	47.4683	47.228	46.1184	1.70232	1.64032	1.67003	1.82957	1.68362	1.92235	2.0601	12.6633	15.0791	15.3592	15.797	18.7752	21.1869	21.5764	1.13611	1.32233	1.28273	1.21189	1.38065	1.5064	1.59464
359	51.059	49.8265	48.8054	47.1113	47.4931	47.2948	46.1685	1.70559	1.64092	1.67048	1.83096	1.68304	1.92228	2.0644	12.5901	15.2372	15.4123	15.7239	18.7294	21.1422	21.533	1.13123	1.32512	1.28238	1.21189	1.38208	1.5062	1.596
360	51.2025	49.9099	48.8476	47.141	47.2496	47.3621	46.2163	1.71539	1.63542	1.67123	1.82604	1.66826	1.9222	2.06932	12.5171	14.8431	15.4651	15.6592	18.8162	21.099	21.4891	1.12597	1.30098	1.28796	1.21238	1.38335	1.50542	1.5973
361	51.1592	49.9076	48.8832	47.1734	47.2759	47.4251	46.2683	1.72025	1.63942	1.67161	1.82249	1.6682	1.92193	2.07313	12.4427	14.7961	15.5279	15.5929	18.868	21.1959	21.4456	1.12091	1.30428	1.28708	1.21338	1.3948	1.51326	1.59848
362	51.3922	50.1175	48.923	47.2003	47.3019	47.4873	46.3208	1.72546	1.65114	1.67251	1.81856	1.66833	1.92129	2.07684	12.7396	14.8696	15.5661	15.7866	18.8744	21.246	21.4	1.12644	1.30135	1.28835	1.22124	1.40041	1.51556	1.59941
363	51.4872	50.0459	48.9624	47.2353	47.327	47.5544	46.3662	1.72853	1.64514	1.67295	1.81432	1.6688	1.92112	2.08072	12.6516	14.852	15.4797	15.7148	18.9202	21.1938	21.3508	1.12794	1.30423	1.28766	1.22265	1.40403	1.51496	1.60025
364	51.6665	50.2661	49.0059	47.2067	47.4546	47.6162	46.4143	1.73655	1.6502	1.6731	1.81492	1.67226	1.92111	2.08423	12.7123	14.9202	15.7678	15.6451	19.0204	21.1378	21.3685	1.1314	1.3026	1.29214	1.22398	1.4037	1.5141	1.60546
365	51.7523	50.3783	49.0593	47.1263	47.4833	47.6824	46.4632	1.73959	1.65077	1.6728	1.81345	1.67231	1.92023	2.08731	12.6379	15.1555	15.6857	15.7864	18.9627	21.0855	21.3211	1.12619	1.30135	1.29211	1.23596	1.40477	1.51339	1.60646
366	52.1387	50.3706	49.105	47.1707	47.5101	47.7533	46.513	1.74565	1.65524	1.67301	1.80961	1.67213	1.9197	2.09095	12.6263	15.087	15.7449	15.8661	19.0345	21.0319	21.2765	1.12641	1.29782	1.29202	1.23668	1.40607	1.51218	1.60701
367	52.5218	50.4041	48.8704	47.2136	47.6841	47.8139	46.5655	1.75184	1.66188	1.65555	1.80574	1.67214	1.9188	2.09452	13.132	15.1838	15.7716	15.9493	19.0013	20.9728	21.2242	1.12445	1.29536	1.30541	1.23704	1.41233	1.51109	1.60764
368	52.7823	50.5147	48.9251	47.2627	47.7101	47.8787	46.6133	1.76682	1.66288	1.65485	1.8019	1.67244	1.91852	2.09781	13.2032	15.2714	15.6821	15.8855	18.9388	20.91	21.3359	1.11971	1.29287	1.30544	1.23887	1.41254	1.51027	1.60641
369	52.4452	50.6239	49.0263	47.2958	47.7362	47.9438	46.663	1.73782	1.66355	1.66037	1.8051	1.67235	1.91871	2.1013	13.2752	15.3737	15.7511	15.8174	19.0436	20.8471	21.4485	1.11471	1.28983	1.30553	1.24069	1.41068	1.50873	1.6051
370	52.5262	50.7253	48.9608	47.5034	47.754	48.0091	46.7168	1.74069	1.66358	1.66191	1.80104	1.67192	1.91796	2.10457	13.1848	15.3078	15.7496	16.1611	18.9785	20.7833	21.4777	1.11671	1.28682	1.31703	1.25319	1.41048	1.50705	1.6097
371	52.5349	50.846	49.009	47.558	47.5917	48.0745	46.4459	1.75049	1.66271	1.66127	1.79784	1.66767	1.91758	2.0921	13.6182	15.6209	15.6477	16.1375	19.0583	20.7367	21.4313	1.10953	1.2927	1.32411	1.26061	1.41012	1.51202	1.60941
372	52.6108	50.7234	49.0617	47.6085	47.4288	48.1483	46.4932	1.75332	1.65656	1.66086	1.7948	1.66306	1.91748	2.09497	13.5256	15.589	15.5593	16.0975	19.0898	20.6717	21.3816	1.10495	1.29725	1.32445	1.26924	1.41325	1.51094	1.60936
373	52.6811	50.8754	49.2295	47.6679	47.53	48.0399	46.542	1.75667	1.66349	1.66363	1.79111	1.66622	1.91719	2.0979	13.6733	15.5253	15.7828	16.0297	19.354	20.8591	21.3877	1.11062	1.29427	1.33005	1.27202	1.42056	1.51179	1.61411
374	52.7451	50.9748	49.2751	47.72	47.5479	48.1158	46.5925	1.75893	1.66332	1.66281	1.78729	1.66492	1.91713	2.10065	13.7243	15.4646	15.7163	15.96	19.2797	20.794	21.5054	1.11147	1.29131	1.33619	1.27507	1.42005	1.51047	1.61122
375	52.6769	50.9887	49.3356	47.7767	47.5639	48.1941	46.6381	1.76561	1.66884	1.66229	1.78416	1.66332	1.91689	2.10373	13.6233	15.5671	15.6252	15.8899	19.3519	20.998	21.4559	1.1061	1.28976	1.33598	1.27767	1.41947	1.5109	1.61006
376	52.7451	51.091	49.3871	47.837	47.5822	48.2701	46.6831	1.77744	1.66774	1.66105	1.78062	1.66162	1.9169	2.10627	13.5204	15.6043	15.6275	16.1137	19.2674	20.9294	21.4095	1.10035	1.29275	1.341	1.28128	1.41876	1.50959	1.60942
377	52.8247	51.1878	49.4444	47.8961	47.6006	48.3428	46.73	1.78146	1.66716	1.66101	1.77731	1.66009	1.91654	2.10848	13.4157	15.7357	15.703	16.3819	19.1817	20.8192	21.5297	1.0952	1.29836	1.34154	1.28151	1.41781	1.51392	1.60659
378	52.9004	51.2828	49.8127	47.9549	47.5455	48.4194	46.7795	1.78529	1.66678	1.64268	1.77422	1.66363	1.91683	2.11106	13.3171	16.0987	15.7763	16.6111	19.2421	20.7472	21.4802	1.08985	1.30683	1.34211	1.29397	1.41758	1.51237	1.606
379	52.9793	51.3771	49.878	48.0146	47.5788	48.4838	46.8287	1.7892	1.66648	1.64348	1.77074	1.66167	1.91642	2.11285	13.309	16.045	15.8469	16.5385	19.1543	20.8261	21.4332	1.09037	1.31301	1.3429	1.2971	1.41643	1.51143	1.60497
380	53.0633	50.9801	50.1967	48.0803	47.6016	48.566	46.8721	1.79272	1.62508	1.63449	1.76697	1.66009	1.91674	2.11412	13.3894	16.3877	15.7562	16.49	19.067	20.7582	21.3896	1.08497	1.31111	1.34218	1.30728	1.41544	1.51014	1.60385
381	53.136	50.9403	50.2501	48.1414	47.6351	48.6397	46.9163	1.79681	1.62768	1.64567	1.76423	1.65847	1.91665	2.11577	13.2848	16.3293	15.6576	16.4145	19.161	20.6905	21.4818	1.0798	1.3086	1.34108	1.31753	1.41174	1.50854	1.60738
382	52.2966	51.0392	50.1386	48.1981	47.6057	48.7148	46.6758	1.71741	1.62706	1.64597	1.7678	1.66221	1.91701	2.10736	13.1703	16.4483	15.5658	16.554	19.3527	20.6174	21.4292	1.07424	1.30954	1.33992	1.32732	1.41354	1.5069	1.60588
383	52.2414	51.3659	50.3243	48.3586	47.6421	48.7853	46.7209	1.70662	1.6056	1.65082	1.76911	1.65968	1.91673	2.10859	13.2505	16.3916	15.517	16.7381	19.2582	20.5437	21.3801	1.06778	1.30791	1.34603	1.33535	1.41225	1.50528	1.60462
384	52.0917	51.2233	50.4095	48.4279	47.6799	48.8651	46.7673	1.70547	1.59759	1.65239	1.76585	1.65797	1.91703	2.10916	13.3376	16.2692	15.4256	16.8145	19.2434	20.4663	21.3347	1.06152	1.31449	1.34433	1.33989	1.41581	1.50322	1.603
385	52.0935	51.4974	50.4832	48.5658	47.7154	48.9434	46.812	1.7132	1.5964	1.65438	1.76874	1.65582	1.91708	2.10947	13.2291	16.2158	15.3306	16.7292	19.3036	20.5643	21.2897	1.05643	1.31362	1.34291	1.34231	1.4149	1.49977	1.60163
386	52.1337	51.516	50.5593	48.496	47.7529	49.0165	46.8652	1.71313	1.60117	1.65657	1.76752	1.65361	1.9169	2.11045	13.3153	16.3801	15.2339	16.8339	19.2129	20.4879	21.2409	1.05001	1.31121	1.34058	1.34489	1.42027	1.49793	1.59987
387	52.1808	51.609	50.6365	48.5673	47.8015	49.0651	46.9059	1.714	1.59946	1.65896	1.76415	1.65192	1.92471	2.11047	13.245	15.9261	15.1267	16.7461	19.0441	20.531	21.1928	1.05747	1.28262	1.34665	1.34775	1.42516	1.49874	1.59772
388	52.4602	51.655	50.6922	48.6383	47.8489	49.4932	46.9486	1.70905	1.6057	1.67629	1.76099	1.64949	1.9034	2.11058	13.098	15.8546	15.3925	16.6618	18.9517	20.7247	21.1485	1.0612	1.27939	1.34581	1.3506	1.42338	1.50038	1.59572
389	52.0281	51.7396	50.5386	48.71	47.8994	49.576	46.9916	1.6982	1.60322	1.67361	1.75786	1.64699	1.90354	2.11074	13.1114	15.9298	15.4783	16.5724	18.953	20.6504	21.1057	1.06201	1.29492	1.34431	1.35281	1.42641	1.49856	1.59384
390	52.0561	51.8283	50.6097	48.7732	48.195	49.7553	47.0291	1.69762	1.60184	1.67708	1.75512	1.6254	1.90975	2.11072	13	15.8481	15.5681	16.4536	18.8592	20.7955	21.0613	1.05714	1.29121	1.34257	1.36287	1.42475	1.50297	1.59218
391	51.9109	52.2431	50.6811	48.6814	48.2393	49.8334	46.7925	1.70507	1.60216	1.68773	1.75151	1.62358	1.9096	2.10188	12.9309	15.7991	15.494	16.5532	18.7468	20.7115	21.0176	1.0717	1.29705	1.34881	1.36523	1.43057	1.50105	1.59009
392	51.7524	52.3223	50.7636	48.756	48.2879	49.9102	46.8195	1.70421	1.60104	1.69151	1.74947	1.62134	1.90938	2.1004	13.0406	15.9563	15.5829	16.555	18.6433	20.6306	20.9713	1.0659	1.29312	1.34657	1.37362	1.42881	1.49914	1.58807
393	51.7754	52.0443	50.8362	48.3551	48.3374	49.9823	47.3052	1.70339	1.57943	1.69556	1.69715	1.61955	1.91765	2.09149	13.1188	15.8749	15.615	16.5416	18.5206	20.5496	20.9328	1.06222	1.2893	1.34842	1.38196	1.43417	1.49685	1.58578
394	51.8107	52.1297	51.3342	48.4337	48.4863	50.0554	47.3277	1.70105	1.5791	1.66277	1.69592	1.62202	1.9176	2.09084	12.8436	15.7915	15.5069	16.6024	18.4167	20.6444	20.8875	1.06208	1.28653	1.34553	1.39199	1.43222	1.49263	1.58352
395	51.5451	52.2072	51.412	48.5098	48.7206	50.1305	46.8294	1.70389	1.57909	1.6666	1.69564	1.6175	1.91784	2.03565	12.8652	15.9561	15.4174	16.6781	18.3107	20.7444	20.8454	1.06409	1.28231	1.35184	1.39649	1.43012	1.48872	1.58121
396	51.4948	52.288	51.4931	48.5878	48.7769	50.1826	46.8646	1.71058	1.57876	1.67108	1.69492	1.61538	1.92608	2.03612	12.7562	15.8657	15.3088	16.5868	18.3985	20.8399	21.0669	1.06015	1.27851	1.34882	1.39733	1.4265	1.48417	1.58167
397	51.5327	52.3733	51.5738	48.6745	48.8388	50.2586	46.9052	1.70957	1.57861	1.67587	1.69425	1.61315	1.92667	2.03678	12.6484	15.9219	15.3763	16.4928	18.2911	20.7541	21.0285	1.05516	1.28176	1.34802	1.39799	1.42415	1.48188	1.57915
398	51.8252	52.4438	51.6576	48.8562	48.9014	50.3267	46.9396	1.70418	1.58635	1.68082	1.69933	1.61028	1.92667	2.03707	12.7373	15.8223	15.2619	16.3961	18.1906	20.6685	20.99	1.05337	1.2892	1.344	1.39802	1.42212	1.47893	1.57711
399	51.8712	52.7125	51.6726	48.9327	48.9728	50.397	47.1159	1.70226	1.59793	1.69361	1.69973	1.60793	1.92707	2.0497	12.622	16.3225	15.1491	16.3024	18.2307	20.5794	21.1229	1.04933	1.30494	1.34052	1.39786	1.42292	1.47644	1.57326
400	51.9172	52.7728	51.7507	49.0137	49.0426	50.4694	47.1492	1.70171	1.59907	1.69919	1.7004	1.606	1.92715	2.05022	12.5133	16.2117	15.0417	16.8454	18.1307	20.6152	21.0861	1.04542	1.30191	1.33628	1.39796	1.42105	1.47709	1.57094
401	51.8837	52.8336	51.8222	49.1294	48.6692	50.4088	47.1825	1.70841	1.59956	1.71277	1.70042	1.55523	1.93209	2.0512	12.406	15.8419	14.9288	17.1757	18.0256	20.525	21.1017	1.04166	1.30357	1.33203	1.39885	1.41893	1.47396	1.57427
402	51.8479	52.8908	51.629	49.0592	48.7886	50.1052	47.2065	1.71567	1.60032	1.7092	1.70156	1.55677	1.90801	2.05113	12.3001	15.7371	15.0152	17.0803	17.9215	20.621	21.0709	1.03798	1.30065	1.32905	1.39782	1.41676	1.46864	1.57178
403	52.0106	52.7881	51.5211	49.1391	48.8588	50.1712	47.2043	1.7318	1.60417	1.71607	1.70268	1.55252	1.90852	2.05953	12.3624	15.8905	15.1039	16.9766	17.8213	20.7216	21.0383	1.0384	1.29794	1.32579	1.3974	1.41487	1.46373	1.56897
404	52.062	52.5897	51.6136	49.1772	49.1682	50.3629	47.2321	1.73056	1.61365	1.73126	1.7113	1.53779	1.91366	2.05964	12.2549	15.8545	14.9855	16.8739	17.659	20.6322	21.1852	1.03542	1.30691	1.32188	1.39587	1.4194	1.46045	1.5644
405	52.1153	52.8099	52.0056	49.42	49.2387	50.4256	47.256	1.73089	1.6182	1.72329	1.71261	1.53372	1.9137	2.05956	12.1414	15.7344	15.0211	16.7725	17.9478	20.5627	21.1539	1.03277	1.30458	1.32218	1.39373	1.41557	1.46411	1.56191
406	52.1615	53.2413	51.8256	49.619	49.3149	50.493	47.286	1.73004	1.62244	1.72268	1.71818	1.52973	1.91506	2.05938	12.0462	15.6125	14.8563	16.6722	18.045	20.4757	21.1257	1.04091	1.30251	1.33622	1.39169	1.41303	1.46114	1.55907
407	52.136	52.9381	51.2549	49.7306	49.3948	50.1792	47.3153	1.74862	1.6043	1.679	1.72824	1.52678	1.88944	2.05957	11.9396	15.4939	14.739	16.5635	18.1359	20.3883	21.2686	1.03857	1.29978	1.33216	1.38865	1.41154	1.45769	1.55483
408	51.9611	53.1198	50.7502	49.6547	49.767	50.2395	47.3404	1.74771	1.61125	1.66882	1.7338	1.52067	1.88933	2.05919	11.8407	15.6223	15.0343	16.4583	18.0371	20.3015	21.2376	1.03672	1.29978	1.33019	1.386	1.40969	1.4539	1.55221
409	52.1601	53.0033	50.8368	49.7374	49.853	50.2972	47.3721	1.75466	1.62342	1.68763	1.75104	1.51763	1.88932	2.05945	11.9617	15.5082	14.9109	16.3601	17.9894	20.2165	21.2109	1.03632	1.29734	1.32629	1.38247	1.41577	1.45021	1.54999
410	52.2164		50.9335	49.7643	49.9579	50.3547	47.4015	1.75549		1.69712	1.76081	1.522	1.88944	2.05915	11.8624		14.7855	16.2537	17.8967	20.1321	21.3391	1.03468		1.32206	1.3789	1.41446	1.4464	1.5469
411	52.2858		51.0312	49.8223	50.093	50.518	47.4319	1.75592		1.70715	1.76302	1.52577	1.89549	2.05865	11.7627		15.1057	16.227	17.9983	20.0442	21.4675	1.03355		1.32975	1.38404	1.41322	1.44259	1.54392
412	52.3553		51.2076	49.8897	50.1909	50.58	47.4588	1.7563		1.72459	1.76622	1.52324	1.89612	2.05744	11.8936		14.9787	16.1149	17.9031	19.9584	21.4437	1.03409		1.32548	1.38011	1.41189	1.43838	1.54164
413	52.4184		51.3131	50.2828	50.1968	50.4096	47.4906	1.75715		1.7343	1.7528	1.52583	1.89241	2.05761	11.8019		14.8849	16.0005	17.7067	19.8723	21.5971	1.03313		1.33116	1.37574	1.41661	1.4347	1.53653
414	52.2856		51.5829	50.3393	50.2896	50.4743	47.519	1.76085		1.74648	1.7553	1.52467	1.89292	2.05701	11.7867		14.9806	16.0406	17.6167	19.7911	21.5694	1.04323		1.32874	1.3768	1.41572	1.43029	1.53381
415			51.6799	50.4059	50.1926	50.2936	47.2648			1.75598	1.75931	1.51969	1.8885	2.04745			14.8576	16.0491	17.92	19.7133	21.5432			1.32446	1.37937	1.42725	1.42588	1.53124
416			51.7745	50.6457	49.8297	50.3562	47.2927			1.76575	1.76352	1.46733	1.88986	2.04676			14.7328	16.622	18.1107	19.6298	21.5235			1.31967	1.37696	1.43444	1.42111	1.52853
417			51.871	50.7045	50.0283	50.4978	47.3223			1.77566	1.76747	1.46791	1.89862	2.04566			14.8427	16.7483	18.0207	19.5108	21.5057			1.3154	1.37053	1.43409	1.42281	1.52587
418			51.7792	51.3526	50.4601	50.5698	47.3445			1.78689	1.7514	1.44057	1.90017	2.04495			14.8319	16.6252	17.9303	19.4307	21.6665			1.3335	1.36645	1.4338	1.41815	1.52049
419			52.1314	51.095	50.5528	50.632	46.9079			1.79156	1.74338	1.43932	1.9017	2.00421			14.7056	17.0237	17.8398	19.3505	21.8328			1.32939	1.35831	1.43363	1.41358	1.51443
420			52.2282	51.1454	50.6331	50.7062	46.939			1.80038	1.74831	1.43852	1.90375	2.00211			14.8296	16.8881	17.751	19.2726	21.8044			1.32606	1.35328	1.43376	1.40897	1.51171
421			52.3233	51.2195	50.7247	50.7779	46.4556			1.80986	1.76226	1.4387	1.90553	1.94963			14.7143	17.0275	17.6724	19.3611	22.0288			1.32102	1.34668	1.43347	1.40349	1.51163
422			51.9739	51.2662	50.912	50.8508	46.573			1.81836	1.76739	1.45332	1.90764	1.95336			14.5947	17.1504	18.2475	19.2864	22.0038			1.31617	1.34145	1.43184	1.39896	1.50888
423			51.5886	51.3129	50.5479	50.9212	46.6032			1.79229	1.77314	1.40372	1.90925	1.95121			14.4708	17.0195	18.395	19.2106	22.2517			1.31141	1.33641	1.43048	1.39453	1.50861
424			52.0033	51.3635	50.6298	51.2252	46.6295			1.7908	1.79028	1.40521	1.90733	1.94833			14.3453	16.8802	18.3109	19.2563	22.2327			1.30666	1.331	1.43039	1.39364	1.50578
425			52.3284	51.5731	50.7057	51.2958	46.6586			1.79888	1.80917	1.40688	1.9097	1.9455			14.5115	16.7509	18.4716	19.1784	22.2162			1.3143	1.32563	1.429	1.3897	1.50343
426			52.5714	51.7027	50.7816	51.3699	46.693			1.81258	1.82198	1.40929	1.9125	1.94273			14.6527	16.62	18.5921	19.1035	22.1924			1.3104	1.32017	1.43159	1.38595	1.50104
427			52.6572	51.7643	50.863	51.4426	46.7293			1.82123	1.82588	1.4119	1.91512	1.93939			14.5332	16.7262	18.5121	19.033	22.1716			1.3052	1.31624	1.43229	1.38253	1.49807
428			52.7363	51.3146	51.1624	51.5118	46.7567			1.82934	1.8132	1.41017	1.9173	1.93662			14.4077	16.6281	18.4236	18.9602	22.1524			1.30007	1.32145	1.43361	1.3782	1.49556
429			52.7251	51.3214	51.2359	51.5168	46.7845			1.8167	1.82796	1.41424	1.92847	1.93277			14.5176	16.5403	18.5671	18.8917	22.4457			1.29818	1.32196	1.44626	1.37479	1.49274
430			52.6198	51.3767	51.319	51.5524	46.8125			1.82699	1.83311	1.41775	1.9398	1.92936			14.4172	16.5261	18.4806	18.8198	22.4231			1.30462	1.32587	1.44745	1.37111	1.49069
431			53.4547	51.4419	51.4069	51.6588	46.8445			1.79971	1.83832	1.42884	1.95164	1.92559			14.4209	16.557	18.3923	18.75	22.4031			1.30911	1.3283	1.44895	1.36729	1.48828
432				51.4098	51.4858	51.7219	46.8757				1.85236	1.43376	1.9546	1.92231				16.4295	18.312	18.8596	22.8028				1.32163	1.45039	1.36256	1.47765
433				51.2132	51.5612	51.7879	46.8157				1.85467	1.43857	1.9576	1.92524				16.5101	18.2283	18.7955	22.7806				1.32143	1.45149	1.35924	1.47547
434				51.4823	51.3334	51.6812	46.8437				1.85947	1.42666	1.96363	1.92103				16.6658	18.496	18.9125	22.7532				1.3156	1.46248	1.35503	1.473
435				51.5399	51.4115	51.5823	46.8329				1.86362	1.43309	1.97023	1.92555				16.5303	18.5884	19.0389	22.7269				1.31016	1.46989	1.35021	1.4708
436				51.9307	51.4796	51.6452	46.8715				1.85787	1.43943	1.97335	1.92159				16.3988	18.4909	18.9814	22.7017				1.30418	1.48255	1.34772	1.46858
437				52.3134	51.396	51.7118	46.9052				1.87289	1.43934	1.97655	1.91709				16.2713	18.4018	18.927	22.7104				1.2984	1.48407	1.34537	1.47385
438				51.7847	51.4664	51.7643	46.9329				1.86728	1.45375	1.97922	1.91342				16.1429	18.3104	18.8715	22.678				1.29171	1.48531	1.34313	1.47227
439				52.008	51.5581	51.8253	46.9661				1.87592	1.46842	1.9822	1.90926				15.9158	18.1787	18.8178	22.648				1.29685	1.49751	1.341	1.47108
440				52.0535	51.2598	51.8823	47.2307				1.87854	1.45287	1.98515	1.90215				16.1012	18.0877	18.7633	22.6161				1.29031	1.49953	1.33873	1.4698
441					51.3246	51.9464	47.2657					1.45919	1.98842	1.89793					17.9981	18.7148	22.5851					1.50079	1.3374	1.46841
442					51.5235	52.0081	47.2848					1.46945	1.99183	1.90219					18.3202	18.6625	22.5563					1.50986	1.33655	1.46754
443					51.5824	51.961	47.3146					1.47667	2.00193	1.90735					18.2246	18.6147	22.5563					1.512	1.33521	1.47322
444					51.645	51.8841	47.3531					1.48361	2.01069	1.90356					18.1282	18.7303	22.9521					1.51388	1.3347	1.46402
445					51.5106	51.947	47.391					1.48943	2.0136	1.89913					18.0266	19.0865	23.1136					1.51518	1.33731	1.46054
446					51.6781	52.0057	47.4278					1.50301	2.01625	1.89502					17.9221	19.0443	23.0868					1.5166	1.33701	1.46017
447					51.7488	52.0686	47.7256					1.5107	2.01892	1.88502					17.8128	19.0038	23.0579					1.51801	1.3371	1.45935
448					51.5507	52.1326	47.7619					1.51076	2.02133	1.88102					17.7095	18.9638	23.0264					1.51848	1.33773	1.45877
449					51.553	52.1912	47.7161					1.52551	2.02357	1.88367					17.5102	18.9242	22.9925					1.52964	1.33812	1.45829
450					51.4713	52.6136	47.7547					1.53714	2.0095	1.87945					17.4034	18.892	22.9621					1.53051	1.33904	1.45773
451					51.5257	52.7352	47.7997					1.54392	2.02131	1.87538					17.2961	19.048	23.2097					1.53064	1.3377	1.46132
452					51.7357	52.658	47.5414					1.55479	2.03075	1.89523					17.3984	19.014	23.3068					1.55209	1.33802	1.46453
453					51.799	52.6174	47.279					1.56235	2.02134	1.88403					17.3736	18.9829	23.2689					1.56401	1.33903	1.46511
454					51.8698	52.3143	46.7412					1.56976	2.00984	1.82231					17.7925	18.9516	23.3625					1.56974	1.34032	1.46832
455					52.4302	52.3736	46.7485					1.56125	2.01132	1.81669					17.9261	19.0537	23.3171					1.57438	1.34435	1.46961
456					52.1699	52.4601	46.7672					1.55437	2.02365	1.81161					17.7946	19.0209	23.2689					1.57441	1.34561	1.4706
457					52.228	52.5189	46.4866					1.55975	2.02409	1.80099					17.6649	18.9965	23.2201					1.57439	1.34728	1.47156
458					52.2855	52.5981	46.5115					1.56558	2.03654	1.79607					17.5395	18.9677	23.1695					1.57378	1.3493	1.47238
459					52.4454	52.6515	46.5328					1.57861	2.0384	1.79087					17.4091	18.9728	23.1116					1.57352	1.36505	1.47284
460					52.3072	52.7073	46.557					1.58609	2.03898	1.78571					17.2786	19.0626	23.2212					1.57275	1.37155	1.47473
461					52.3179	53.2258	46.5871					1.6074	2.0131	1.78065					17.1433	19.0456	23.1647					1.57177	1.3735	1.47649
462					52.3881	53.5539	46.6133					1.61411	2.01182	1.77604					17.0198	19.1476	23.2415					1.57077	1.37949	1.48075
463					52.6888	53.6132	46.6341					1.62076	2.01371	1.77141					16.8911	19.1243	23.185					1.56906	1.38091	1.48217
464					52.7655	53.6639	46.6528					1.62739	2.01446	1.77528					16.7509	19.2248	23.6346					1.56749	1.38681	1.48521
465					52.8623	54.224	46.68					1.65449	2.02318	1.77129					16.76	19.2096	23.812					1.58827	1.38826	1.48243
466						53.6819	46.9007						1.97354	1.76785						19.2872	23.9492						1.39586	1.48227
467						54.0325	46.9341						1.97127	1.76417						19.2725	23.8738						1.39749	1.48422
468						54.2554	46.9664						1.9788	1.76121						19.2578	23.7952						1.39919	1.48661
469						54.3171	46.999						1.98024	1.75789						19.4473	23.7205						1.39871	1.48863
470						54.3798	47.0356						1.98094	1.75532						19.4309	23.9093						1.39952	1.4847
471						54.4517	47.0605						1.98129	1.75215						19.4127	23.8336						1.4008	1.48711
472						54.5114	47.0933						1.98258	1.74948						19.3894	23.7509						1.41012	1.48991
473						54.5871	47.1178						1.98447	1.74658						19.3601	23.6707						1.41069	1.49258
474						54.6539	47.2678						1.985	1.74964						19.3354	23.5882						1.41122	1.49538
475						54.9495	47.3864						1.99001	1.7553						19.3101	23.4987						1.41219	1.4979
476						55.02	47.4369						1.99103	1.7723						19.2892	23.4088						1.41304	1.50056
477						55.0974	47.4726						1.99163	1.77063						19.263	23.3153						1.41326	1.50263
478						55.1771	47.7395						1.99228	1.76917						19.2333	23.4856						1.4132	1.5
479						55.2627	47.7773						1.99316	1.7684						19.3565	23.5167						1.41742	1.50829
480						55.3385	47.8141						1.9945	1.76826						19.3247	23.4093						1.41858	1.51138
481						55.4148	48.0492						1.99584	1.77046						19.2906	23.2984						1.41905	1.51475
482						55.1383	48.2808						1.98828	1.77349						19.4513	23.1886						1.42026	1.51739
483						54.5913	48.4472						1.97417	1.77266						19.696	23.0768						1.42588	1.52082
484						54.6534	48.4963						1.97537	1.7727						19.6554	22.9632						1.42612	1.5235
485						54.7306	48.5456						1.97793	1.77324						19.5864	22.8481						1.43467	1.52681
486						54.7999	48.6076						1.97972	1.77441						19.553	22.738						1.43507	1.53031
487						54.8735	48.1485						1.98256	1.73465						19.5107	22.7303						1.43547	1.54068
488						55.0536	48.2043						1.99554	1.73621						19.8363	22.6073						1.43867	1.5436
489						55.1253	47.8364						1.99803	1.74087						19.7931	22.4914						1.44731	1.54713
490						55.5183	47.7215						1.99252	1.74792						19.7506	22.3664						1.44722	1.55079
491						55.8855	47.7771						1.99538	1.7508						19.8483	22.2424						1.453	1.55444
492						55.778	47.8354						2.00764	1.75358						19.799	22.1212						1.45259	1.55787
493						55.8494	47.9012						2.01269	1.75688						19.76	22.0975						1.45217	1.56803
494						55.9143	47.9629						2.01785	1.76026						19.994	21.9745						1.45808	1.57135
495						56.2361	47.8106						2.02703	1.7801						19.9488	21.8411						1.45812	1.57434
496						55.8323	47.8767						2.01363	1.78389						19.9032	21.8494						1.45744	1.58408
497						55.887	48.2645						2.01698	1.78049						19.8536	21.7328						1.45782	1.58859
498						56.235	47.927						2.02224	1.79298						20.1138	21.6033						1.4657	1.59232
499						56.2901	47.9989						2.02595	1.79753						20.056	21.4724						1.46586	1.59584
500						56.5568	47.3999						2.03764	1.73716						19.9981	21.3452						1.46615	1.59971
501						56.487	47.4581						2.05527	1.73926						19.9418	21.2152						1.4665	1.60349
502						56.0963	47.512						2.04875	1.74092						19.8836	21.0846						1.46643	1.60669
503						56.3962	47.5762						2.05468	1.74385						20.0958	20.9602						1.46454	1.61036
504						56.4145	47.5781						2.05572	1.76701						20.0416	20.8371						1.46496	1.61456
505						56.4315	47.6429						2.05698	1.76959						19.9819	20.939						1.46569	1.61772
506						56.4496	47.7156						2.05876	1.77227						19.9205	20.8171						1.46588	1.62174
507						56.4665	47.7919						2.05977	1.77511						20.3916	20.7018						1.46257	1.62601
508						56.4885	47.8646						2.06083	1.77858						20.3369	20.5832						1.46357	1.63023
509						56.2858	47.8911						2.07074	1.79399						20.5747	20.4665						1.46121	1.63413
510						55.9518	47.9784						2.07154	1.79766						20.5166	20.4748						1.46229	1.64565
511						55.9869	48.0722						2.07323	1.80127						20.4652	20.3672						1.46335	1.64927
512							48.1595							1.80504							20.2654							1.65414
513							48.2463							1.80858							20.1613							1.65751
514							48.3404							1.81301							20.0582							1.66184
515							48.4493							1.82908							20.0551							1.6748
516							48.8807							1.82895							20.1908							1.67971
517							48.9871							1.83415							20.7222							1.6938
518							49.0926							1.83866							20.6254							1.69832
519							49.1833							1.84298							20.5336							1.7031
520							49.1116							1.85586							20.4428							1.70727
521							48.7327							1.84045							20.3568							1.71206
522							48.8368							1.84564							20.2704							1.71614
523							48.8424							1.86272							20.1877							1.71989
524							48.9398							1.86839							20.1066							1.7238
525							49.0433							1.87354							20.2178							1.73322
526							49.1575							1.87926							20.4141							1.7385
527							49.2561							1.88407							20.3442							1.74232
528							48.6743							1.88474							20.2832							1.74658
529							48.7894							1.89196							20.4388							1.75544
530							48.907							1.89916							20.3846							1.75943
531							49.0255							1.90572							20.3351							1.76363
532							49.157							1.91312							20.2884							1.76759
533							49.2744							1.92028							20.2446							1.77137
534							49.1296							1.93194							20.2039							1.77431
535							49.2366							1.93828							20.1743							1.77862
536							48.8652							1.95646							20.1403							1.78163
537							49.4108							1.9518							20.1073							1.78547
538							49.5042							1.95779							20.0754							1.78869
539							49.6036							1.96367							20.0496							1.79178
540							49.843							1.98298							20.0242							1.79498
541							49.9461							1.98976							20.0073							1.79829
542							49.9212							2.0106							20.1139							1.81168
Unit2
-100	34.9428	36.6962	35.6559	33.3105	33.4219	35.2185	33.3223	1.08956	1.48742	1.36386	1.25033	1.2371	1.48649	1.77764	32.4564	33.3799	32.8711	32.7166	35.0675	32.9708	32.0575	1.18011	1.26533	1.19962	1.25303	1.31134	1.38196	1.25201
-99	34.9522	36.6723	35.676	33.3217	33.4406	35.2503	33.3187	1.09149	1.4876	1.3658	1.25018	1.24003	1.4878	1.78079	32.4823	33.4245	32.853	32.7209	35.0586	32.9371	32.0679	1.18311	1.26699	1.19944	1.25049	1.31065	1.38117	1.25429
-98	34.9647	36.642	35.6967	33.3396	33.4579	35.2938	33.3158	1.09362	1.48831	1.36756	1.25017	1.24295	1.48905	1.78381	32.5061	33.4726	32.8323	32.7252	35.0591	32.9051	32.077	1.1862	1.26894	1.19976	1.24797	1.31001	1.38053	1.25684
-97	34.974	36.6169	35.7171	33.3652	33.4701	35.3345	33.3147	1.09585	1.48825	1.36916	1.24961	1.24607	1.4905	1.78733	32.525	33.5179	32.811	32.7276	35.0497	32.8702	32.0876	1.18926	1.27032	1.20027	1.24558	1.30902	1.37959	1.25925
-96	34.9893	36.5893	35.7384	33.3812	33.4886	35.3678	33.3142	1.09783	1.48849	1.37083	1.24912	1.24929	1.49145	1.79029	32.5522	33.5621	32.781	32.7262	35.0441	32.8333	32.0981	1.19237	1.27172	1.2006	1.24327	1.30793	1.37859	1.26179
-95	35.0059	36.5526	35.7535	33.404	33.5023	35.4071	33.3086	1.09994	1.48868	1.37217	1.24898	1.25195	1.49184	1.79363	32.574	33.6077	32.7598	32.7275	35.0302	32.795	32.1078	1.19523	1.2727	1.20114	1.24084	1.30676	1.37736	1.26379
-94	35.0159	36.5204	35.7612	33.4278	33.519	35.4492	33.2993	1.10206	1.48849	1.37318	1.24886	1.25499	1.49349	1.79625	32.5944	33.6529	32.733	32.727	35.0124	32.7628	32.1245	1.19819	1.27333	1.20237	1.23844	1.30532	1.37628	1.26646
-93	35.0284	36.4862	35.7667	33.4467	33.5402	35.4904	33.2932	1.10423	1.48834	1.37447	1.24838	1.25824	1.49469	1.79814	32.6115	33.6984	32.7002	32.7293	34.9919	32.7261	32.1434	1.20101	1.27392	1.20367	1.23579	1.3042	1.37533	1.2693
-92	35.042	36.4431	35.769	33.467	33.5591	35.534	33.2926	1.10661	1.48778	1.37525	1.24814	1.26121	1.49467	1.80023	32.6313	33.7405	32.6696	32.7301	34.9725	32.695	32.1563	1.20381	1.27468	1.20506	1.2328	1.30334	1.37412	1.27145
-91	35.0532	36.3967	35.7786	33.4867	33.5815	35.5697	33.2904	1.10886	1.48703	1.37605	1.24763	1.26471	1.49482	1.80206	32.6534	33.7857	32.6404	32.7365	34.9522	32.6622	32.1659	1.20702	1.27542	1.20663	1.23039	1.30271	1.37267	1.27344
-90	35.0632	36.3521	35.7813	33.5175	33.6044	35.609	33.2904	1.11101	1.48641	1.37644	1.24759	1.26792	1.49516	1.80335	32.674	33.832	32.6094	32.7353	34.9317	32.6338	32.1836	1.20964	1.27572	1.20862	1.22779	1.30195	1.37134	1.27557
-89	35.0772	36.3079	35.778	33.5429	33.623	35.6477	33.2833	1.11326	1.48618	1.37732	1.2483	1.27057	1.49537	1.80419	32.6966	33.8732	32.5723	32.7407	34.9087	32.6027	32.2	1.21256	1.27598	1.21064	1.22467	1.30112	1.36964	1.27746
-88	35.0873	36.2594	35.7739	33.5653	33.642	35.6814	33.2739	1.11536	1.48522	1.37768	1.24832	1.27377	1.49534	1.80489	32.7151	33.9102	32.537	32.7394	34.881	32.5637	32.2175	1.21505	1.27599	1.21287	1.22229	1.30073	1.36799	1.27995
-87	35.0973	36.2098	35.7695	33.5876	33.659	35.7167	33.2658	1.11727	1.48413	1.3778	1.2488	1.27659	1.49487	1.80536	32.7353	33.9517	32.5001	32.7379	34.8542	32.5285	32.233	1.21766	1.2759	1.21555	1.2192	1.30023	1.36635	1.28194
-86	35.1106	36.1581	35.757	33.6157	33.6816	35.7492	33.2651	1.11947	1.48334	1.37754	1.24976	1.27965	1.49425	1.80603	32.7516	33.9957	32.4616	32.7388	34.8255	32.496	32.249	1.2204	1.27555	1.21851	1.21652	1.29932	1.36438	1.28381
-85	35.1204	36.1031	35.747	33.6408	33.7052	35.7862	33.2576	1.1214	1.48206	1.37763	1.25053	1.28264	1.49367	1.8059	32.77	34.034	32.4297	32.7389	34.7883	32.4671	32.2662	1.22283	1.27541	1.22199	1.21349	1.29897	1.36283	1.28582
-84	35.1318	36.0508	35.7368	33.6608	33.727	35.8197	33.2586	1.12293	1.48094	1.37734	1.25115	1.28588	1.49241	1.80573	32.7848	34.0711	32.3953	32.7417	34.752	32.4293	32.2877	1.22537	1.27536	1.22539	1.21032	1.29834	1.36095	1.28749
-83	35.1413	35.9956	35.7237	33.6889	33.7531	35.8529	33.2502	1.1249	1.47976	1.37751	1.25184	1.28821	1.49107	1.80507	32.7992	34.1084	32.356	32.7353	34.7111	32.397	32.3039	1.22749	1.275	1.22892	1.20771	1.29792	1.35915	1.28929
-82	35.1527	35.9404	35.7116	33.7111	33.7737	35.8764	33.2481	1.12695	1.47836	1.37786	1.25278	1.29074	1.48944	1.80432	32.8097	34.1478	32.3167	32.7334	34.6738	32.3702	32.3245	1.2296	1.27424	1.23303	1.20509	1.29719	1.35716	1.29093
-81	35.1687	35.8837	35.6911	33.7395	33.7893	35.9027	33.2427	1.12893	1.47684	1.37839	1.25399	1.29334	1.48732	1.80313	32.8243	34.1799	32.2779	32.7346	34.6309	32.3401	32.3398	1.23166	1.27371	1.23717	1.20175	1.29593	1.35532	1.29252
-80	35.1826	35.8216	35.6761	33.7629	33.8116	35.9304	33.241	1.13115	1.47482	1.37813	1.25515	1.29615	1.48534	1.80146	32.8345	34.2136	32.2354	32.7344	34.5895	32.3093	32.3604	1.23349	1.27296	1.2418	1.19855	1.29506	1.35323	1.29331
-79	35.1908	35.7666	35.6578	33.7906	33.8369	35.957	33.2385	1.13295	1.473	1.37813	1.25618	1.29889	1.48309	1.79953	32.8415	34.247	32.2002	32.7353	34.5422	32.2804	32.3774	1.23501	1.27278	1.24653	1.19546	1.2946	1.35134	1.29436
-78	35.2013	35.7081	35.6354	33.817	33.8605	35.9801	33.2431	1.13448	1.47136	1.37777	1.25742	1.30083	1.48066	1.79744	32.8512	34.2773	32.1621	32.7265	34.4927	32.2581	32.394	1.23656	1.27207	1.25137	1.19202	1.29406	1.34889	1.29534
-77	35.2162	35.6485	35.6154	33.837	33.8844	35.9965	33.2405	1.13618	1.46964	1.37784	1.25874	1.30341	1.47795	1.7948	32.8599	34.3102	32.1201	32.7258	34.4442	32.2276	32.416	1.23784	1.27109	1.25643	1.18884	1.29375	1.34668	1.29648
-76	35.2252	35.5887	35.5961	33.858	33.9016	36.0145	33.2398	1.13772	1.46789	1.37798	1.26039	1.30586	1.47504	1.79207	32.8632	34.3346	32.0745	32.7254	34.3919	32.2047	32.4383	1.23908	1.27069	1.2614	1.1854	1.29327	1.34458	1.29718
-75	35.2342	35.5346	35.5736	33.8796	33.9305	36.0312	33.2432	1.139	1.46643	1.37831	1.26218	1.30811	1.4717	1.78953	32.8697	34.362	32.0338	32.7219	34.3393	32.1764	32.4594	1.23974	1.26983	1.26634	1.18236	1.29284	1.34226	1.29756
-74	35.2441	35.474	35.5545	33.8969	33.9556	36.048	33.2465	1.13987	1.4646	1.37906	1.26367	1.3102	1.46817	1.78746	32.8729	34.3908	31.9998	32.7202	34.2874	32.1477	32.4801	1.24033	1.26959	1.27181	1.17925	1.29227	1.34018	1.29827
-73	35.2515	35.4215	35.5306	33.914	33.9791	36.058	33.2513	1.14102	1.46347	1.37912	1.26543	1.31228	1.46499	1.78493	32.8747	34.4121	31.9572	32.7106	34.229	32.1242	32.5044	1.24094	1.26874	1.27732	1.17588	1.29154	1.33799	1.29845
-72	35.2581	35.3657	35.5009	33.937	34.0028	36.0684	33.255	1.14198	1.46189	1.37929	1.26764	1.3145	1.46157	1.78203	32.8712	34.443	31.9185	32.7102	34.1699	32.1	32.5294	1.24118	1.26864	1.28301	1.17223	1.29123	1.33603	1.29828
-71	35.2659	35.3119	35.4742	33.95	34.0307	36.0707	33.26	1.14243	1.46009	1.37954	1.26925	1.3173	1.45745	1.77835	32.8731	34.4631	31.8752	32.7034	34.111	32.0781	32.5533	1.24129	1.2685	1.28854	1.16863	1.291	1.33369	1.29874
-70	35.2725	35.2582	35.443	33.9671	34.0549	36.0738	33.2661	1.14351	1.458	1.3797	1.27132	1.31985	1.45301	1.77443	32.8716	34.482	31.8411	32.7017	34.0528	32.05	32.5764	1.241	1.26831	1.29424	1.16533	1.29121	1.33137	1.2986
-69	35.2853	35.2089	35.4108	33.9842	34.0822	36.0729	33.2829	1.14427	1.4555	1.37999	1.27368	1.32196	1.44896	1.7716	32.8657	34.4979	31.8015	32.6961	33.9973	32.0211	32.6008	1.24059	1.26825	1.29963	1.16187	1.29086	1.32878	1.29859
-68	35.2952	35.1491	35.3818	33.9993	34.1049	36.07	33.2937	1.14509	1.45383	1.3804	1.27582	1.32379	1.44466	1.76754	32.8602	34.5169	31.7666	32.6874	33.9365	32.0003	32.6264	1.23993	1.26792	1.30505	1.15847	1.29035	1.32695	1.29827
-67	35.2992	35.0977	35.3486	34.0094	34.1288	36.061	33.3045	1.1455	1.45122	1.3807	1.27775	1.32614	1.44025	1.76421	32.8525	34.5316	31.7327	32.6813	33.8677	31.9847	32.6564	1.23909	1.26784	1.31123	1.15471	1.29016	1.32504	1.29795
-66	35.3135	35.0406	35.3143	34.0244	34.1558	36.0503	33.3143	1.14604	1.44874	1.38057	1.27989	1.32824	1.43527	1.75995	32.8447	34.5473	31.7009	32.6742	33.7999	31.9649	32.6853	1.23799	1.26738	1.31667	1.15089	1.29023	1.3229	1.29766
-65	35.3216	34.99	35.2857	34.0348	34.1789	36.0387	33.3302	1.1464	1.44628	1.38048	1.28181	1.33017	1.43091	1.75562	32.8355	34.5622	31.6701	32.6643	33.7314	31.943	32.714	1.23695	1.26732	1.32241	1.14711	1.29024	1.32034	1.29724
-64	35.3298	34.9364	35.257	34.0482	34.2069	36.0289	33.3428	1.14628	1.44429	1.38067	1.28397	1.33205	1.42668	1.75123	32.8282	34.5756	31.6435	32.6578	33.6691	31.9258	32.7394	1.23536	1.26781	1.32774	1.14403	1.29008	1.31814	1.29633
-63	35.3423	34.8894	35.2233	34.0642	34.2283	36.0134	33.3595	1.14681	1.44202	1.38109	1.28601	1.33402	1.42158	1.74672	32.8204	34.5864	31.6137	32.6566	33.6039	31.9099	32.7644	1.23418	1.26799	1.3332	1.14096	1.28995	1.31619	1.29558
-62	35.3523	34.8377	35.1933	34.0756	34.2537	35.9907	33.3767	1.14721	1.43973	1.38111	1.28807	1.33588	1.41691	1.7422	32.8069	34.5976	31.5876	32.6495	33.5386	31.8958	32.7987	1.23237	1.26837	1.33886	1.13781	1.29022	1.3142	1.29471
-61	35.3639	34.791	35.1608	34.0855	34.2795	35.9706	33.3943	1.14753	1.43771	1.38067	1.29016	1.33804	1.41194	1.73856	32.7914	34.6045	31.5664	32.6431	33.4771	31.8861	32.83	1.23046	1.26894	1.34412	1.13463	1.29037	1.31237	1.29363
-60	35.3771	34.7462	35.1305	34.0918	34.301	35.9442	33.4192	1.1476	1.43552	1.38088	1.29225	1.33999	1.40689	1.73464	32.776	34.6069	31.5495	32.6432	33.4121	31.8741	32.8565	1.22798	1.26972	1.34961	1.13165	1.29062	1.31002	1.29192
-59	35.3886	34.7015	35.0999	34.0953	34.3311	35.9162	33.4406	1.14749	1.43354	1.38069	1.2947	1.34196	1.4023	1.7301	32.7567	34.6132	31.5291	32.6358	33.3449	31.8594	32.89	1.22552	1.27032	1.3545	1.1288	1.2909	1.30786	1.2912
-58	35.4069	34.6601	35.0708	34.1008	34.3509	35.889	33.4645	1.14733	1.43175	1.38103	1.29699	1.34389	1.39737	1.7258	32.7382	34.6153	31.5087	32.631	33.2807	31.8482	32.9197	1.22283	1.27078	1.35948	1.12581	1.29078	1.30557	1.28987
-57	35.4201	34.6161	35.0403	34.1079	34.3748	35.8584	33.4852	1.14725	1.42955	1.38067	1.29926	1.34516	1.39283	1.72105	32.7199	34.6151	31.4877	32.6326	33.2135	31.8338	32.9465	1.22007	1.27122	1.36456	1.12386	1.29053	1.30352	1.28878
-56	35.4308	34.5772	35.0168	34.1129	34.4031	35.8236	33.5164	1.14712	1.4272	1.38068	1.30155	1.34696	1.38776	1.71692	32.6987	34.6162	31.4718	32.6278	33.1479	31.8196	32.9793	1.21695	1.27201	1.36961	1.12124	1.29109	1.30131	1.28751
-55	35.4471	34.5368	34.991	34.1169	34.4338	35.7866	33.5463	1.14703	1.42495	1.38074	1.30395	1.34863	1.38265	1.71202	32.6784	34.6185	31.4546	32.6222	33.0858	31.8152	33.0107	1.21363	1.27314	1.37401	1.11922	1.29109	1.29945	1.28639
-54	35.4602	34.4998	34.9585	34.1219	34.464	35.7485	33.5724	1.14674	1.42311	1.37969	1.30641	1.35073	1.37778	1.70769	32.6526	34.6183	31.4385	32.612	33.0292	31.8097	33.0406	1.20983	1.27401	1.37871	1.11715	1.29164	1.29759	1.28487
-53	35.4713	34.4616	34.9353	34.1215	34.4918	35.706	33.6043	1.14669	1.42075	1.37902	1.30858	1.3523	1.37311	1.70321	32.6287	34.6157	31.4228	32.6055	32.9691	31.8022	33.0682	1.20594	1.27525	1.38332	1.11514	1.2918	1.29557	1.28336
-52	35.4877	34.4224	34.9091	34.1287	34.5211	35.6619	33.6324	1.14648	1.41914	1.37864	1.31114	1.35389	1.36824	1.69869	32.6033	34.6135	31.4113	32.5954	32.9092	31.7958	33.0983	1.20251	1.2767	1.38742	1.11326	1.292	1.29352	1.28202
-51	35.5009	34.384	34.8805	34.1288	34.5491	35.6206	33.6616	1.14637	1.41704	1.37738	1.31342	1.35651	1.36405	1.69419	32.5797	34.6046	31.4048	32.591	32.8542	31.7932	33.1266	1.19872	1.2777	1.39156	1.11168	1.29236	1.29153	1.28051
-50	35.5163	34.3527	34.8544	34.1249	34.5817	35.5764	33.694	1.14634	1.41474	1.37626	1.31531	1.35809	1.35973	1.68976	32.5546	34.5961	31.3984	32.5837	32.8016	31.7906	33.1619	1.19452	1.27885	1.39598	1.11054	1.29312	1.28947	1.27939
-49	35.5308	34.3212	34.8282	34.1233	34.6139	35.524	33.7293	1.14614	1.413	1.37495	1.31767	1.35936	1.35558	1.68539	32.5325	34.5858	31.3867	32.5765	32.7549	31.7892	33.1938	1.19023	1.27992	1.39995	1.10956	1.29361	1.28733	1.27811
-48	35.5439	34.2876	34.801	34.1261	34.643	35.4736	33.7629	1.14595	1.41151	1.37375	1.32007	1.36133	1.35152	1.68083	32.5031	34.573	31.3811	32.5686	32.7012	31.7866	33.2231	1.18591	1.2808	1.4033	1.10843	1.29392	1.28555	1.27662
-47	35.5596	34.2587	34.7801	34.1279	34.6766	35.4239	33.796	1.14583	1.40972	1.37235	1.32264	1.36234	1.34754	1.67592	32.477	34.5635	31.379	32.5655	32.6511	31.7877	33.2569	1.18183	1.28217	1.40677	1.10818	1.29417	1.28381	1.27552
-46	35.5756	34.2276	34.7572	34.126	34.7035	35.3719	33.8332	1.14556	1.40809	1.37061	1.32625	1.3639	1.34398	1.67136	32.4487	34.5428	31.3754	32.5634	32.6059	31.7864	33.2863	1.17761	1.28354	1.40984	1.10772	1.29462	1.2818	1.27412
-45	35.5872	34.201	34.7349	34.1236	34.7375	35.3177	33.867	1.14556	1.4064	1.36895	1.32899	1.36557	1.34028	1.6666	32.4206	34.5288	31.3733	32.5537	32.5592	31.7877	33.3166	1.17333	1.28458	1.41235	1.10742	1.295	1.27958	1.27302
-44	35.6024	34.1714	34.7138	34.1214	34.7717	35.2582	33.9046	1.14548	1.40449	1.36689	1.33195	1.36765	1.33703	1.66214	32.3919	34.5112	31.3755	32.5475	32.5182	31.7933	33.3491	1.16894	1.28564	1.41494	1.1077	1.29564	1.27753	1.27225
-43	35.6226	34.1502	34.6951	34.1172	34.8113	35.2067	33.9335	1.14535	1.40276	1.36415	1.33431	1.36956	1.33398	1.6572	32.3643	34.49	31.3803	32.5453	32.4747	31.7979	33.379	1.16468	1.28691	1.41762	1.10817	1.29578	1.27534	1.27106
-42	35.6391	34.134	34.6742	34.1168	34.8495	35.1503	33.9698	1.14544	1.40133	1.36156	1.33725	1.37109	1.33078	1.65248	32.3357	34.471	31.3864	32.5388	32.4342	31.8084	33.4104	1.16097	1.2884	1.42013	1.10854	1.29605	1.2736	1.27022
-41	35.6545	34.1172	34.6605	34.1125	34.8872	35.0966	34.0095	1.1457	1.39995	1.35912	1.33992	1.373	1.32795	1.64767	32.31	34.4479	31.3874	32.5344	32.3934	31.8146	33.4383	1.15667	1.28945	1.42236	1.10923	1.29602	1.27138	1.26931
-40	35.6736	34.0999	34.6447	34.11	34.9257	35.0395	34.0518	1.14584	1.39869	1.35654	1.34249	1.37487	1.32569	1.64277	32.2813	34.427	31.3937	32.5313	32.3606	31.8253	33.465	1.15253	1.2904	1.42432	1.11029	1.29593	1.26897	1.26867
-39	35.6897	34.0853	34.6247	34.1115	34.966	34.9868	34.0895	1.14592	1.39745	1.35363	1.34577	1.37705	1.32312	1.63791	32.2549	34.4031	31.4026	32.5278	32.3312	31.8376	33.4983	1.14838	1.29119	1.42631	1.11139	1.29609	1.26685	1.26814
-38	35.7052	34.0703	34.61	34.1122	35.007	34.9301	34.1293	1.14617	1.39609	1.35077	1.34898	1.37909	1.32104	1.63326	32.2243	34.3805	31.4044	32.532	32.3045	31.8446	33.5276	1.14398	1.29221	1.42773	1.11247	1.29589	1.26437	1.26777
-37	35.7183	34.0505	34.5957	34.1112	35.0453	34.8741	34.1628	1.14658	1.39433	1.34759	1.35172	1.38102	1.3183	1.62853	32.1979	34.3569	31.4088	32.5301	32.276	31.854	33.5529	1.13978	1.29335	1.42946	1.11373	1.29589	1.262	1.26749
-36	35.735	34.0428	34.5819	34.1121	35.0794	34.8175	34.1979	1.14723	1.39368	1.34457	1.35488	1.38254	1.31571	1.62349	32.1731	34.3275	31.4148	32.5271	32.2519	31.8648	33.5769	1.13571	1.29428	1.43072	1.11534	1.29603	1.25963	1.2673
-35	35.7534	34.0301	34.5694	34.1114	35.119	34.7638	34.2315	1.14779	1.39267	1.34137	1.35862	1.38492	1.3129	1.618	32.1483	34.296	31.4195	32.5267	32.233	31.872	33.5992	1.13225	1.29521	1.43225	1.11702	1.2957	1.257	1.26704
-34	35.7747	34.0269	34.5545	34.1115	35.159	34.7031	34.2647	1.14822	1.39232	1.33799	1.36212	1.38739	1.31052	1.61297	32.1273	34.2636	31.433	32.5296	32.2157	31.8853	33.6239	1.12872	1.29604	1.43317	1.11879	1.29538	1.25434	1.26691
-33	35.7906	34.0224	34.5402	34.1142	35.1975	34.6529	34.2983	1.1485	1.39127	1.33437	1.36577	1.38963	1.30847	1.60762	32.1046	34.2331	31.4436	32.5292	32.1964	31.8993	33.6427	1.12511	1.29661	1.4343	1.12057	1.29561	1.25161	1.26731
-32	35.8018	34.0168	34.5256	34.1186	35.2353	34.5985	34.3349	1.1489	1.39031	1.3309	1.36926	1.39203	1.30628	1.60302	32.085	34.2028	31.453	32.5327	32.1832	31.9072	33.6595	1.12194	1.2972	1.43492	1.12258	1.29564	1.24916	1.26762
-31	35.8196	34.0206	34.5105	34.1189	35.2773	34.5466	34.3675	1.14945	1.38935	1.32736	1.37238	1.39453	1.3043	1.59809	32.0631	34.1697	31.4647	32.5405	32.1761	31.9263	33.6784	1.11872	1.29763	1.43597	1.1242	1.29503	1.2472	1.26781
-30	35.8347	34.0183	34.4956	34.1211	35.3231	34.4966	34.4038	1.15018	1.38904	1.32362	1.37588	1.39716	1.30239	1.59319	32.0434	34.1329	31.4812	32.5428	32.1706	31.9415	33.6946	1.11586	1.29817	1.43651	1.1267	1.29473	1.24476	1.26846
-29	35.8556	34.0242	34.484	34.1231	35.3587	34.4497	34.4347	1.1507	1.38801	1.31981	1.37915	1.3999	1.30053	1.58889	32.0176	34.1032	31.4942	32.5487	32.1675	31.9553	33.713	1.11313	1.29882	1.43722	1.12881	1.29489	1.24218	1.26927
-28	35.8717	34.0233	34.4709	34.1355	35.4035	34.404	34.4629	1.15107	1.38791	1.31604	1.38293	1.40278	1.29842	1.58441	31.9926	34.07	31.5111	32.5491	32.1614	31.9739	33.7317	1.11021	1.29925	1.43791	1.13099	1.29453	1.23977	1.27055
-27	35.8915	34.0307	34.4552	34.142	35.4503	34.3599	34.4963	1.15164	1.38748	1.31212	1.38638	1.40609	1.29672	1.57982	31.9728	34.0324	31.5227	32.5559	32.1594	31.9906	33.7475	1.1078	1.29903	1.43835	1.13327	1.29426	1.23658	1.27161
-26	35.9071	34.0329	34.4406	34.149	35.4925	34.3193	34.5266	1.15188	1.38727	1.30866	1.3898	1.40894	1.29554	1.57518	31.9564	33.9913	31.535	32.5587	32.1597	32.0086	33.7607	1.10563	1.29908	1.43835	1.13537	1.29376	1.23418	1.27283
-25	35.921	34.0353	34.4226	34.1565	35.5352	34.2781	34.5595	1.15228	1.38687	1.30509	1.39354	1.41253	1.29388	1.57065	31.9447	33.9503	31.5455	32.5648	32.164	32.0303	33.7782	1.1039	1.29903	1.43816	1.13765	1.29341	1.23155	1.27428
-24	35.9346	34.0402	34.415	34.1647	35.581	34.2353	34.5925	1.15261	1.38633	1.30188	1.39701	1.41584	1.29264	1.56665	31.9321	33.9082	31.5613	32.5784	32.1666	32.0478	33.7888	1.10211	1.29866	1.43852	1.13946	1.29333	1.22885	1.27514
-23	35.9525	34.0502	34.401	34.1699	35.6222	34.1882	34.6173	1.15319	1.38609	1.29879	1.40013	1.41967	1.2911	1.56259	31.9216	33.872	31.5708	32.5867	32.1751	32.0592	33.8016	1.10079	1.29865	1.43829	1.14196	1.29276	1.22585	1.27646
-22	35.966	34.0592	34.3871	34.1801	35.6627	34.1555	34.6431	1.15348	1.38581	1.29558	1.40335	1.42298	1.2903	1.55802	31.9125	33.831	31.584	32.5977	32.1835	32.0749	33.8154	1.09968	1.29849	1.4384	1.14432	1.29215	1.22318	1.27809
-21	35.9856	34.0699	34.3712	34.1914	35.7093	34.1194	34.6691	1.1536	1.38563	1.29246	1.4072	1.42628	1.28875	1.55425	31.9013	33.7914	31.598	32.6063	32.1952	32.0951	33.8262	1.09832	1.29834	1.43851	1.14666	1.29181	1.22026	1.27982
-20	35.998	34.0783	34.3606	34.1984	35.7551	34.0867	34.6881	1.15405	1.3858	1.28938	1.41008	1.43018	1.28723	1.54973	31.9002	33.7548	31.6168	32.6189	32.2022	32.112	33.8348	1.09746	1.29776	1.43822	1.1491	1.29109	1.21771	1.28146
-19	36.0156	34.0857	34.3489	34.2095	35.7962	34.0562	34.7069	1.15431	1.38504	1.2866	1.41305	1.43444	1.28615	1.54605	31.8953	33.7161	31.6304	32.6324	32.2142	32.1245	33.8419	1.09668	1.29709	1.43754	1.15148	1.29072	1.21472	1.28332
-18	36.0281	34.0996	34.3383	34.2208	35.8436	34.0258	34.7174	1.15459	1.38493	1.28333	1.4164	1.43821	1.28499	1.5419	31.8923	33.6761	31.6423	32.6464	32.2276	32.143	33.8437	1.09587	1.29604	1.43675	1.15366	1.28983	1.21231	1.28534
-17	36.0459	34.1093	34.3182	34.232	35.8903	33.9998	34.7381	1.15507	1.38455	1.28053	1.41953	1.44236	1.28399	1.53777	31.8913	33.6298	31.6531	32.6615	32.246	32.1614	33.8493	1.09558	1.29463	1.43589	1.15625	1.28907	1.21019	1.28754
-16	36.0567	34.1261	34.3046	34.2501	35.9372	33.9685	34.759	1.15513	1.38428	1.27806	1.42275	1.44674	1.28284	1.5343	31.8886	33.5879	31.662	32.6774	32.2662	32.1767	33.8489	1.09538	1.29341	1.43486	1.1588	1.28816	1.20766	1.28965
-15	36.0702	34.1406	34.2899	34.2649	35.9838	33.9461	34.7763	1.15537	1.384	1.27597	1.42566	1.45107	1.28224	1.53169	31.8892	33.5484	31.6753	32.6952	32.2849	32.1897	33.8496	1.0954	1.29257	1.43387	1.16124	1.28769	1.20523	1.29113
-14	36.08	34.1525	34.2759	34.2785	36.0316	33.9235	34.7878	1.15538	1.38406	1.27351	1.42836	1.45563	1.28144	1.52859	31.8894	33.5063	31.6846	32.7141	32.303	32.2083	33.8492	1.09533	1.29117	1.43306	1.16374	1.28718	1.20277	1.2933
-13	36.0927	34.1693	34.2596	34.289	36.0797	33.9064	34.7905	1.15535	1.38423	1.27137	1.43086	1.46037	1.28042	1.52552	31.8902	33.4661	31.6945	32.7338	32.3238	32.2262	33.8485	1.09553	1.28982	1.43212	1.16599	1.28695	1.20019	1.2956
-12	36.1043	34.1832	34.2447	34.3075	36.124	33.8871	34.8126	1.15512	1.38427	1.26965	1.43361	1.46455	1.27992	1.52339	31.8924	33.4235	31.7066	32.7536	32.3443	32.2394	33.8475	1.09602	1.28785	1.43084	1.16833	1.28587	1.19809	1.29761
-11	36.1181	34.1945	34.2312	34.3178	36.1721	33.8717	34.8303	1.15537	1.38415	1.26795	1.43614	1.46921	1.27906	1.52126	31.8993	33.3886	31.7195	32.7765	32.372	32.2584	33.847	1.09631	1.2859	1.42991	1.17027	1.2858	1.19575	1.29947
-10	36.1222	34.208	34.2126	34.3264	36.2183	33.8603	34.8445	1.15513	1.38402	1.2664	1.43824	1.47437	1.27843	1.51954	31.9057	33.3483	31.7305	32.8006	32.3976	32.2761	33.8416	1.0967	1.28395	1.42863	1.17316	1.28549	1.19307	1.3013
-9	36.1317	34.2303	34.2033	34.3367	36.2666	33.8542	34.8587	1.155	1.38493	1.26593	1.44021	1.47941	1.27768	1.51758	31.9157	33.306	31.7434	32.824	32.418	32.2941	33.8367	1.09745	1.28199	1.42702	1.17583	1.28452	1.1907	1.30294
-8	36.1417	34.2451	34.1938	34.3459	36.3121	33.8505	34.8681	1.15449	1.38476	1.26564	1.44212	1.48429	1.27731	1.51563	31.9232	33.2672	31.7609	32.8524	32.4414	32.3098	33.8291	1.09801	1.27955	1.4261	1.17813	1.28382	1.18873	1.3048
-7	36.1497	34.2617	34.1824	34.3622	36.3549	33.8483	34.8775	1.15431	1.38507	1.26538	1.44385	1.48907	1.27691	1.51419	31.932	33.2309	31.7742	32.8775	32.4643	32.3273	33.8217	1.09874	1.27745	1.42452	1.18093	1.28378	1.18651	1.30621
-6	36.1545	34.2806	34.1682	34.3699	36.4008	33.8518	34.8867	1.15411	1.38531	1.26521	1.44539	1.4941	1.27741	1.51296	31.9432	33.1918	31.7858	32.9011	32.4867	32.3415	33.8096	1.09966	1.27496	1.42285	1.18437	1.28317	1.18467	1.30778
-5	36.159	34.2952	34.1538	34.3851	36.4477	33.8531	34.896	1.15365	1.38581	1.26514	1.4467	1.49842	1.27749	1.51189	31.9534	33.1611	31.7942	32.9288	32.5193	32.3557	33.8027	1.10037	1.27278	1.42128	1.18696	1.28294	1.18286	1.30931
-4	36.1655	34.3101	34.1331	34.395	36.4947	33.8574	34.8951	1.1528	1.38585	1.26433	1.44805	1.50256	1.27808	1.51095	31.9683	33.1298	31.8093	32.9597	32.5391	32.3665	33.7952	1.10093	1.2703	1.41926	1.1899	1.28248	1.1812	1.31122
-3	36.1698	34.3293	34.113	34.408	36.5409	33.8593	34.909	1.15188	1.38633	1.26482	1.44951	1.50709	1.27855	1.51045	31.9791	33.0954	31.8216	32.989	32.5597	32.3809	33.7887	1.10172	1.26782	1.41715	1.1928	1.28226	1.17956	1.31299
-2	36.1743	34.3464	34.0955	34.4108	36.5901	33.8623	34.9142	1.15123	1.38657	1.26497	1.45036	1.51187	1.2789	1.50999	31.9961	33.0626	31.8346	33.0242	32.5847	32.3922	33.7761	1.10269	1.26509	1.4151	1.19576	1.28216	1.17776	1.31402
-1	36.181	34.3604	34.0797	34.4217	36.6442	33.8652	34.9207	1.15016	1.38724	1.26547	1.45119	1.51671	1.27973	1.51045	32.01	33.0348	31.8499	33.0543	32.6064	32.4014	33.7641	1.10364	1.26228	1.41305	1.19859	1.28215	1.17603	1.31523
0	36.188	34.3738	34.0638	34.4331	36.692	33.8758	34.9215	1.14895	1.38778	1.26571	1.45167	1.52157	1.28057	1.51077	32.0275	33.0083	31.8576	33.0903	32.6287	32.4093	33.7548	1.10447	1.25957	1.41114	1.20234	1.28217	1.17463	1.31618
1	36.1925	34.3847	34.0475	34.4457	36.741	33.8881	34.9216	1.14782	1.38853	1.26616	1.45248	1.52614	1.28206	1.51065	32.048	32.9816	31.8724	33.128	32.6535	32.4241	33.7399	1.10544	1.25642	1.40876	1.20561	1.28204	1.17357	1.31725
2	36.1973	34.3947	34.0308	34.4519	36.7922	33.902	34.9261	1.14646	1.38922	1.26716	1.45315	1.53089	1.28323	1.51085	32.0676	32.9591	31.8904	33.1686	32.6814	32.4353	33.7294	1.10644	1.25325	1.40651	1.20926	1.28225	1.17225	1.31811
3	36.1995	34.4041	34.0124	34.4631	36.8407	33.9254	34.9304	1.14536	1.38982	1.26795	1.45388	1.53527	1.28501	1.51084	32.0867	32.9305	31.9126	33.2066	32.7017	32.4428	33.7195	1.10783	1.24953	1.40397	1.21351	1.28248	1.17102	1.31874
4	36.2004	34.4166	34.0019	34.4717	36.8844	33.9439	34.9296	1.14405	1.39068	1.2686	1.45391	1.53937	1.28684	1.51197	32.1071	32.9085	31.9341	33.2402	32.721	32.4503	33.7065	1.10886	1.24645	1.40129	1.21705	1.2829	1.16988	1.31917
5	36.2061	34.4244	33.9853	34.4851	36.9271	33.9571	34.9295	1.14259	1.39163	1.26922	1.45394	1.54312	1.28843	1.51307	32.1267	32.8856	31.9522	33.2839	32.7409	32.46	33.697	1.10985	1.24332	1.39873	1.221	1.28341	1.16911	1.32021
6	36.2054	34.4332	33.9676	34.4949	36.9696	33.9774	34.9268	1.14129	1.39293	1.27024	1.45425	1.54711	1.29028	1.514	32.147	32.8695	31.9716	33.3258	32.764	32.4697	33.6909	1.11076	1.24019	1.39605	1.22544	1.28369	1.16797	1.32116
7	36.2054	34.4379	33.9527	34.4991	37.0186	33.9964	34.9275	1.1396	1.39406	1.27081	1.4547	1.55131	1.29268	1.51516	32.1628	32.8538	31.9958	33.367	32.7887	32.4767	33.6736	1.11174	1.23731	1.39357	1.23008	1.28406	1.16757	1.32156
8	36.2073	34.4444	33.9393	34.5062	37.0653	34.0179	34.928	1.13834	1.39525	1.27201	1.4546	1.55489	1.29494	1.51636	32.1807	32.8378	32.0214	33.4128	32.8069	32.4818	33.6597	1.1124	1.23368	1.3909	1.23445	1.28444	1.16714	1.32212
9	36.2118	34.4525	33.9266	34.5114	37.1093	34.0401	34.9281	1.13698	1.39663	1.27292	1.45387	1.55838	1.29759	1.51784	32.1995	32.8278	32.0448	33.4585	32.8311	32.4887	33.6434	1.1129	1.2312	1.3878	1.2384	1.28555	1.16696	1.32246
10	36.2133	34.4564	33.9085	34.509	37.1559	34.0637	34.9268	1.13561	1.39811	1.27381	1.45296	1.56127	1.29995	1.5198	32.219	32.8167	32.0713	33.5013	32.855	32.4964	33.6347	1.11339	1.2282	1.38485	1.24347	1.28621	1.16662	1.32258
11	36.2125	34.46	33.8933	34.5087	37.1994	34.0861	34.9315	1.13431	1.39993	1.27459	1.45189	1.56383	1.30257	1.5215	32.2385	32.812	32.1016	33.5465	32.878	32.5065	33.63	1.1141	1.22497	1.38207	1.24811	1.28739	1.16631	1.32214
12	36.2103	34.4654	33.881	34.5064	37.2457	34.114	34.9268	1.13278	1.40141	1.2755	1.45027	1.56655	1.30521	1.52313	32.2552	32.8156	32.136	33.596	32.8974	32.5104	33.6203	1.11488	1.22291	1.37887	1.25308	1.28845	1.16655	1.32239
13	36.2066	34.4666	33.865	34.5012	37.2897	34.1452	34.9264	1.13144	1.40295	1.27668	1.44924	1.56866	1.30831	1.52489	32.2762	32.8246	32.1617	33.6461	32.9148	32.5193	33.6127	1.11542	1.22068	1.37545	1.25805	1.28927	1.16676	1.32214
14	36.2106	34.4683	33.85	34.5036	37.3374	34.1782	34.9316	1.12993	1.40462	1.27692	1.44824	1.57076	1.31187	1.52741	32.2955	32.8264	32.1925	33.6902	32.9374	32.5236	33.6058	1.11601	1.21861	1.37204	1.26337	1.29048	1.16698	1.32193
15	36.211	34.4691	33.8353	34.5041	37.3794	34.2043	34.9307	1.12863	1.40655	1.27765	1.44723	1.57258	1.31509	1.52971	32.312	32.8317	32.225	33.743	32.9535	32.5298	33.5962	1.11637	1.21696	1.36909	1.26829	1.29171	1.16727	1.32157
16	36.2059	34.4659	33.8249	34.5046	37.4196	34.2406	34.9311	1.1271	1.40849	1.27841	1.44631	1.57426	1.3184	1.53153	32.3312	32.8403	32.2599	33.7943	32.9771	32.5384	33.5884	1.1166	1.21553	1.36569	1.27331	1.29283	1.16875	1.32096
17	36.2067	34.4597	33.8078	34.4939	37.4606	34.2691	34.9292	1.12576	1.41056	1.27951	1.4451	1.57575	1.32211	1.53322	32.3546	32.85	32.291	33.8472	32.9952	32.545	33.5809	1.11661	1.21463	1.3621	1.27884	1.29427	1.1695	1.32057
18	36.2051	34.4573	33.7972	34.487	37.5025	34.2966	34.9249	1.12431	1.41257	1.28026	1.44362	1.57723	1.32514	1.53495	32.3679	32.8662	32.3302	33.8942	33.0159	32.5477	33.5747	1.11663	1.21364	1.35811	1.28409	1.29565	1.16979	1.31968
19	36.201	34.4502	33.777	34.4754	37.5408	34.3297	34.9266	1.12278	1.41496	1.28067	1.44181	1.5786	1.32859	1.53779	32.3873	32.8834	32.3665	33.9453	33.0328	32.5604	33.5665	1.11695	1.21303	1.3549	1.28959	1.29721	1.1708	1.31945
20	36.2024	34.4422	33.7657	34.4656	37.5829	34.367	34.9224	1.12124	1.41675	1.28102	1.44026	1.57938	1.33227	1.54008	32.4113	32.9016	32.4062	33.9904	33.0562	32.5705	33.5595	1.11686	1.21286	1.35181	1.2952	1.29898	1.17159	1.31877
21	36.2021	34.4297	33.7484	34.4635	37.6233	34.4079	34.9228	1.11985	1.41878	1.28164	1.43892	1.58061	1.33541	1.54226	32.4294	32.9214	32.4511	34.0396	33.0724	32.584	33.5538	1.11686	1.21255	1.34819	1.3007	1.29997	1.17265	1.3177
22	36.1984	34.4201	33.7359	34.455	37.6604	34.4436	34.9218	1.11844	1.42086	1.28188	1.43728	1.58116	1.33875	1.54518	32.4454	32.9471	32.496	34.0887	33.093	32.5956	33.5534	1.11691	1.2131	1.34491	1.30575	1.3017	1.17351	1.31667
23	36.1978	34.4122	33.7264	34.441	37.6971	34.4815	34.9199	1.117	1.42275	1.28228	1.43529	1.58134	1.34193	1.54788	32.4594	32.9763	32.5433	34.139	33.1118	32.6064	33.5471	1.11664	1.21411	1.34135	1.31135	1.30322	1.17488	1.31554
24	36.1975	34.4036	33.7139	34.4301	37.7336	34.5185	34.9215	1.11577	1.42521	1.28217	1.4336	1.58122	1.34487	1.55019	32.4709	33.0101	32.5891	34.1905	33.1306	32.6219	33.5487	1.11641	1.21523	1.33771	1.31651	1.30467	1.17582	1.31497
25	36.1957	34.3916	33.704	34.4222	37.7726	34.5604	34.9202	1.11448	1.42763	1.28199	1.43178	1.58142	1.34852	1.55271	32.4881	33.0467	32.639	34.2454	33.1432	32.6382	33.5446	1.11621	1.21698	1.33441	1.3218	1.30611	1.1772	1.31359
26	36.1909	34.3848	33.6987	34.4055	37.8113	34.5973	34.9269	1.1134	1.43046	1.28163	1.42958	1.58103	1.35151	1.55521	32.5045	33.0823	32.6902	34.293	33.1605	32.6548	33.5409	1.11581	1.21915	1.33099	1.32711	1.30783	1.17829	1.31235
27	36.19	34.3739	33.6932	34.3916	37.8415	34.637	34.9326	1.11226	1.43272	1.28118	1.42776	1.58058	1.35475	1.55788	32.5207	33.1188	32.7423	34.3426	33.1762	32.6763	33.5367	1.11563	1.22167	1.32749	1.33191	1.30966	1.17977	1.31109
28	36.192	34.3647	33.694	34.3824	37.8762	34.6751	34.9384	1.11122	1.43497	1.28118	1.42567	1.5794	1.35734	1.56074	32.535	33.1606	32.8005	34.3921	33.1978	32.6974	33.5314	1.11523	1.22451	1.32355	1.33609	1.31162	1.18136	1.31009
29	36.1907	34.3544	33.6923	34.3694	37.908	34.7147	34.9406	1.11001	1.43741	1.28093	1.4236	1.57842	1.35979	1.563	32.5483	33.2031	32.8567	34.4462	33.2265	32.7188	33.5324	1.11482	1.22787	1.32041	1.34066	1.31379	1.18252	1.30888
30	36.1922	34.3439	33.6901	34.3612	37.9335	34.7525	34.946	1.10923	1.44014	1.28049	1.42103	1.5775	1.36223	1.5652	32.5674	33.2519	32.9099	34.4976	33.2473	32.7456	33.5331	1.11448	1.23158	1.31683	1.34539	1.31518	1.18424	1.30806
31	36.1978	34.3313	33.6911	34.3519	37.9673	34.7917	34.9495	1.10854	1.44277	1.28055	1.41886	1.57637	1.36477	1.56699	32.5845	33.3006	32.9752	34.548	33.2695	32.7721	33.5352	1.11421	1.23561	1.3136	1.35006	1.3174	1.18608	1.30738
32	36.1998	34.3166	33.6917	34.3446	37.9992	34.8335	34.9524	1.10765	1.44468	1.27986	1.41682	1.57521	1.367	1.56906	32.5996	33.352	33.0337	34.5975	33.2944	32.8011	33.5333	1.11405	1.23995	1.31021	1.35413	1.31816	1.18769	1.30613
33	36.2054	34.3057	33.6919	34.3319	38.0333	34.8722	34.9605	1.1073	1.44681	1.27893	1.41459	1.57381	1.36893	1.57233	32.6144	33.4068	33.0906	34.6478	33.3266	32.8297	33.5355	1.11306	1.2444	1.30671	1.35802	1.31998	1.1893	1.30474
34	36.2175	34.3006	33.6956	34.3242	38.0627	34.9153	34.9656	1.10671	1.44958	1.2783	1.41257	1.57214	1.3712	1.57494	32.6326	33.464	33.155	34.7063	33.3512	32.8638	33.5407	1.11271	1.24913	1.30336	1.36187	1.3215	1.1912	1.30328
35	36.2245	34.2896	33.702	34.3109	38.1023	34.9531	34.9652	1.10581	1.4517	1.27747	1.41017	1.5713	1.37338	1.57721	32.6497	33.5281	33.2199	34.7639	33.3768	32.8973	33.5375	1.11227	1.25533	1.29958	1.36533	1.32253	1.19354	1.30194
36	36.2328	34.2736	33.7091	34.2981	38.1323	34.9911	34.9763	1.10527	1.45398	1.27702	1.40753	1.56964	1.37536	1.57969	32.6645	33.5919	33.2844	34.8131	33.4089	32.9364	33.5407	1.11158	1.26097	1.29662	1.36882	1.3237	1.19578	1.30095
37	36.2468	34.272	33.7196	34.2852	38.1622	35.0295	34.9871	1.10439	1.45614	1.27644	1.40487	1.56821	1.3768	1.58159	32.6832	33.6558	33.3482	34.8621	33.4329	32.9752	33.5529	1.11111	1.26716	1.29328	1.37231	1.32475	1.19836	1.30004
38	36.2597	34.2656	33.7365	34.2757	38.1921	35.0671	34.9859	1.10417	1.45849	1.27594	1.40234	1.56619	1.37847	1.58335	32.7038	33.7239	33.4221	34.9153	33.4615	33.0172	33.558	1.11066	1.27328	1.29034	1.3748	1.32553	1.20094	1.2994
39	36.2733	34.2633	33.7465	34.2709	38.2183	35.1135	34.9936	1.1039	1.46103	1.27537	1.39967	1.56419	1.37966	1.58532	32.725	33.7969	33.4953	34.9691	33.495	33.0624	33.5668	1.11	1.27961	1.28738	1.37678	1.32665	1.20322	1.29856
40	36.2873	34.26	33.7647	34.2576	38.2449	35.162	35.0052	1.10328	1.46283	1.27531	1.39735	1.56166	1.38138	1.58747	32.745	33.8753	33.5666	35.0237	33.5267	33.1076	33.5677	1.10936	1.28556	1.28444	1.37852	1.32742	1.20595	1.29774
41	36.2991	34.257	33.7771	34.256	38.2704	35.2084	35.0102	1.10267	1.46432	1.27485	1.39518	1.55914	1.38275	1.58925	32.7685	33.9528	33.6368	35.0758	33.5609	33.1598	33.5755	1.10865	1.29269	1.28177	1.38023	1.32812	1.20916	1.2968
42	36.3161	34.2546	33.7923	34.2509	38.2901	35.2514	35.0215	1.10247	1.46607	1.27439	1.3928	1.55639	1.38402	1.59162	32.7889	34.0322	33.7105	35.1242	33.596	33.2055	33.579	1.10816	1.29963	1.27869	1.38173	1.32853	1.21217	1.29609
43	36.3346	34.2518	33.8082	34.254	38.3128	35.2954	35.0311	1.10223	1.46735	1.27359	1.38996	1.55384	1.38519	1.59382	32.8099	34.1108	33.7806	35.1771	33.6341	33.2559	33.5894	1.10763	1.3072	1.27574	1.38317	1.32925	1.21544	1.29521
44	36.3558	34.2525	33.8304	34.2493	38.3349	35.3385	35.0379	1.1022	1.4692	1.27304	1.38722	1.55143	1.38545	1.59572	32.834	34.1884	33.8531	35.2327	33.6708	33.3088	33.6025	1.10693	1.31452	1.27288	1.3843	1.32983	1.21859	1.29456
45	36.3798	34.2599	33.8525	34.2557	38.3573	35.3885	35.0475	1.10173	1.47073	1.27251	1.38439	1.5492	1.38612	1.5973	32.8614	34.2694	33.9236	35.2787	33.708	33.3659	33.612	1.1065	1.32173	1.26944	1.38518	1.32983	1.22234	1.29379
46	36.4023	34.2644	33.8771	34.2609	38.3737	35.4323	35.066	1.10127	1.47234	1.27223	1.38114	1.54644	1.38702	1.59908	32.8905	34.3566	33.9967	35.3316	33.7475	33.4308	33.6238	1.10635	1.32934	1.26711	1.38601	1.32998	1.22536	1.29328
47	36.4259	34.2702	33.9051	34.2696	38.3931	35.476	35.076	1.10136	1.47358	1.27137	1.37818	1.54402	1.38753	1.60083	32.9213	34.4377	34.0703	35.3791	33.7893	33.4931	33.6362	1.1061	1.33711	1.26446	1.38639	1.33041	1.22911	1.29281
48	36.4536	34.2772	33.931	34.2724	38.411	35.5173	35.084	1.10128	1.4746	1.27137	1.37481	1.54133	1.38812	1.60259	32.9515	34.5212	34.1408	35.4295	33.8344	33.5587	33.6481	1.10612	1.34495	1.2617	1.38621	1.33002	1.23316	1.29262
49	36.4859	34.2811	33.9568	34.2791	38.4263	35.5568	35.0984	1.10107	1.47562	1.27119	1.37181	1.53908	1.38876	1.60371	32.9808	34.6052	34.2175	35.481	33.8768	33.6264	33.6572	1.10589	1.35282	1.25919	1.38628	1.32968	1.23736	1.29214
50	36.5208	34.2994	33.9855	34.2906	38.4405	35.6062	35.1062	1.10177	1.47699	1.27091	1.36822	1.53669	1.38923	1.60492	33.0158	34.6984	34.2914	35.5373	33.9287	33.6982	33.6678	1.10567	1.3606	1.25688	1.38583	1.32969	1.24164	1.29165
51	36.5522	34.3111	34.016	34.3032	38.461	35.6478	35.1191	1.10181	1.47729	1.27119	1.36477	1.53457	1.38959	1.60633	33.0481	34.7872	34.3668	35.5883	33.9727	33.7688	33.6848	1.10551	1.36846	1.25454	1.38527	1.32919	1.24594	1.29178
52	36.5887	34.331	34.0435	34.319	38.476	35.7007	35.1313	1.10208	1.47767	1.27082	1.36176	1.53279	1.38957	1.60758	33.0827	34.8763	34.4401	35.6434	34.019	33.8408	33.6951	1.10525	1.37613	1.25252	1.38392	1.32862	1.25008	1.29136
53	36.627	34.3503	34.083	34.3351	38.4894	35.7468	35.1437	1.10238	1.4783	1.27067	1.35837	1.53086	1.39047	1.6082	33.123	34.9613	34.5166	35.6929	34.0696	33.925	33.7068	1.10522	1.38411	1.25047	1.3823	1.32803	1.25459	1.29114
54	36.6649	34.3731	34.121	34.3534	38.5052	35.7889	35.1661	1.10219	1.47831	1.27049	1.35507	1.52866	1.39077	1.60908	33.1639	35.0552	34.5915	35.7428	34.1201	34.0027	33.7206	1.10544	1.39198	1.24893	1.38105	1.32676	1.25898	1.29122
55	36.7074	34.4054	34.1684	34.3692	38.5217	35.8357	35.1834	1.10224	1.47894	1.27116	1.35193	1.52712	1.39123	1.61	33.2059	35.1472	34.6739	35.7982	34.1747	34.0825	33.7392	1.10565	1.39927	1.24722	1.37962	1.32573	1.26392	1.29073
56	36.7507	34.4328	34.2103	34.3909	38.538	35.8873	35.2005	1.10295	1.47912	1.27085	1.34881	1.52499	1.39167	1.61125	33.2499	35.2426	34.7545	35.8547	34.2337	34.1641	33.7523	1.1058	1.40685	1.24596	1.37801	1.32489	1.26879	1.29051
57	36.8058	34.4647	34.257	34.414	38.551	35.9339	35.216	1.10353	1.47957	1.2712	1.34519	1.52321	1.39198	1.6114	33.2959	35.3376	34.8333	35.9074	34.2918	34.2457	33.7584	1.10614	1.41442	1.24423	1.37639	1.32376	1.27408	1.29025
58	36.8518	34.5034	34.2968	34.4434	38.5616	35.9864	35.2298	1.10386	1.47946	1.27105	1.34167	1.52176	1.39303	1.61222	33.3417	35.4318	34.9161	35.9574	34.3471	34.3246	33.7806	1.10612	1.42186	1.24308	1.37436	1.32262	1.27898	1.29033
59	36.9023	34.5406	34.3401	34.4743	38.5655	36.0353	35.2429	1.10445	1.47916	1.27143	1.33865	1.51966	1.39413	1.6128	33.3871	35.5317	34.9919	36.0076	34.4087	34.4136	33.7967	1.10623	1.42902	1.2417	1.37198	1.32147	1.2845	1.29063
60	36.9551	34.5821	34.3897	34.5068	38.5791	36.0853	35.2579	1.10483	1.47874	1.27192	1.33515	1.51772	1.39502	1.61301	33.4417	35.6299	35.0719	36.0612	34.4668	34.5049	33.8143	1.10653	1.43635	1.24082	1.3697	1.31987	1.28944	1.29059
61	37.0056	34.6318	34.4408	34.5411	38.5877	36.1381	35.28	1.10536	1.47869	1.27191	1.33206	1.51641	1.39582	1.61364	33.4969	35.7283	35.1555	36.1156	34.5283	34.5931	33.8352	1.10694	1.44266	1.24042	1.36726	1.31851	1.29512	1.29125
62	37.0617	34.6822	34.4947	34.5783	38.6058	36.1905	35.3045	1.10612	1.47852	1.27211	1.32938	1.51528	1.39695	1.61415	33.5528	35.8317	35.2356	36.1738	34.5876	34.6834	33.8588	1.10736	1.44943	1.23975	1.36502	1.31683	1.30048	1.29159
63	37.1207	34.7319	34.5444	34.6181	38.6152	36.2416	35.325	1.10707	1.47807	1.27211	1.32616	1.51401	1.39793	1.61521	33.6114	35.9291	35.3104	36.2251	34.6523	34.7725	33.8843	1.10788	1.45587	1.23921	1.36263	1.31556	1.30617	1.29204
64	37.1832	34.7901	34.5965	34.6671	38.6239	36.2902	35.3544	1.10778	1.47824	1.27267	1.32262	1.51297	1.39868	1.61584	33.6677	36.0301	35.3923	36.2851	34.7184	34.866	33.908	1.10842	1.46258	1.23907	1.35998	1.31427	1.31163	1.29233
65	37.2463	34.8511	34.6547	34.7085	38.643	36.3463	35.3791	1.10889	1.47821	1.273	1.31972	1.51312	1.39961	1.61675	33.7318	36.1241	35.481	36.3409	34.7814	34.9619	33.9327	1.10881	1.46875	1.23927	1.35727	1.31317	1.31724	1.29251
66	37.315	34.9166	34.7146	34.756	38.6617	36.402	35.4086	1.11023	1.47801	1.27357	1.31676	1.51262	1.40069	1.61743	33.7966	36.2178	35.5627	36.4026	34.8569	35.0618	33.9551	1.10868	1.4745	1.23924	1.35449	1.3124	1.32264	1.29337
67	37.3808	34.9868	34.7775	34.8098	38.6752	36.4574	35.4321	1.11138	1.47786	1.27422	1.31461	1.51235	1.40146	1.61824	33.8649	36.3165	35.6425	36.4584	34.9282	35.1599	33.9819	1.10898	1.47989	1.23936	1.35201	1.31127	1.32853	1.29366
68	37.4499	35.0561	34.8434	34.8615	38.6905	36.5138	35.4605	1.11271	1.47804	1.27481	1.31157	1.51161	1.40217	1.61855	33.9326	36.4139	35.724	36.5121	34.9997	35.2562	34.0123	1.10899	1.4853	1.23965	1.34916	1.31086	1.33383	1.29418
69	37.5215	35.1314	34.9045	34.9237	38.7078	36.5724	35.4922	1.11411	1.47839	1.27582	1.30945	1.51123	1.40308	1.61887	34.0039	36.508	35.8074	36.5813	35.0736	35.3525	34.0429	1.10951	1.49042	1.23976	1.34625	1.31028	1.33917	1.2949
70	37.594	35.2119	34.972	34.9821	38.7259	36.6301	35.5264	1.11554	1.47835	1.27683	1.30722	1.5118	1.4039	1.61941	34.0773	36.6104	35.8868	36.6478	35.1493	35.4459	34.07	1.1097	1.49511	1.24044	1.343	1.30914	1.34455	1.29538
71	37.6701	35.3009	35.0314	35.046	38.7451	36.6899	35.5572	1.11714	1.47831	1.27732	1.30513	1.51161	1.40552	1.6199	34.1594	36.7116	35.9685	36.7102	35.2334	35.5465	34.1043	1.11	1.49957	1.24103	1.34007	1.30859	1.35011	1.29567
72	37.7511	35.3891	35.0978	35.1114	38.7672	36.7507	35.5976	1.11891	1.47872	1.27775	1.30317	1.51137	1.40672	1.62036	34.2392	36.8052	36.0494	36.7679	35.3202	35.6475	34.1432	1.10996	1.50366	1.24202	1.33763	1.30792	1.35518	1.29601
73	37.8365	35.4776	35.1676	35.1842	38.7906	36.8071	35.6339	1.12079	1.47879	1.27859	1.30145	1.51172	1.40763	1.62016	34.3204	36.9046	36.1323	36.8331	35.4012	35.7453	34.1779	1.1101	1.50774	1.24325	1.33487	1.30776	1.36051	1.29626
74	37.9188	35.5777	35.2437	35.257	38.8165	36.8702	35.6694	1.12257	1.47939	1.28017	1.29886	1.51213	1.40907	1.62104	34.3999	37.0085	36.2118	36.897	35.4817	35.8459	34.21	1.11004	1.51155	1.24442	1.33201	1.3076	1.36598	1.29664
75	38.0015	35.6822	35.3224	35.3315	38.845	36.9323	35.7051	1.12456	1.48033	1.28106	1.29726	1.5129	1.41028	1.62206	34.4834	37.1065	36.2945	36.9613	35.5648	35.9465	34.2473	1.10973	1.51462	1.24564	1.32935	1.30752	1.37083	1.29688
76	38.0878	35.7848	35.3975	35.4074	38.8699	37.0015	35.7376	1.1271	1.48089	1.28212	1.29583	1.51312	1.41159	1.6232	34.5699	37.2039	36.3777	37.0328	35.6496	36.045	34.2866	1.10969	1.51811	1.2472	1.32684	1.30743	1.37552	1.29696
77	38.1753	35.8913	35.4745	35.4828	38.9014	37.0723	35.7786	1.12929	1.48272	1.28357	1.29454	1.51415	1.4127	1.62422	34.6593	37.3033	36.4614	37.1061	35.7417	36.1461	34.326	1.10947	1.52163	1.24893	1.32483	1.30739	1.38036	1.29739
78	38.265	36.0048	35.56	35.5618	38.9319	37.1402	35.8211	1.13151	1.4839	1.28498	1.29342	1.51474	1.41381	1.62525	34.7502	37.4004	36.5426	37.1727	35.8339	36.249	34.3641	1.10928	1.52461	1.25057	1.32216	1.30799	1.38477	1.29792
79	38.3647	36.1208	35.6468	35.6419	38.963	37.2143	35.8665	1.1341	1.48495	1.28674	1.29232	1.51568	1.41465	1.62649	34.8449	37.4914	36.6223	37.2475	35.9194	36.3495	34.4057	1.10878	1.52738	1.25245	1.32024	1.30855	1.38937	1.29836
80	38.4589	36.2416	35.7289	35.7288	38.9957	37.2803	35.9176	1.13639	1.48614	1.28843	1.29158	1.51663	1.41577	1.62782	34.9349	37.5797	36.706	37.3171	36.009	36.4468	34.4495	1.10835	1.53007	1.25465	1.31748	1.3098	1.39331	1.29852
81	38.5551	36.3643	35.8165	35.8137	39.0291	37.359	35.9624	1.13929	1.48765	1.2903	1.29157	1.5176	1.41665	1.62932	35.0326	37.6772	36.7876	37.3887	36.0997	36.548	34.4944	1.10802	1.53248	1.25672	1.3153	1.31089	1.39773	1.29858
82	38.6519	36.4906	35.907	35.9033	39.0624	37.4368	36.0112	1.14204	1.48994	1.29269	1.29139	1.51858	1.41771	1.6309	35.1273	37.7724	36.8732	37.4565	36.1981	36.6489	34.5436	1.10731	1.53385	1.25924	1.31294	1.31266	1.40242	1.29857
83	38.7518	36.6206	35.9974	35.9958	39.103	37.5074	36.0654	1.14454	1.49148	1.29499	1.29122	1.51949	1.41878	1.63284	35.229	37.8625	36.9577	37.5288	36.2871	36.7512	34.597	1.10669	1.5353	1.26183	1.31103	1.31375	1.407	1.29894
84	38.8529	36.7474	36.0872	36.0827	39.1533	37.5877	36.1177	1.14709	1.49394	1.29693	1.29107	1.5207	1.41944	1.63416	35.3298	37.9508	37.041	37.6028	36.3861	36.8503	34.6509	1.10612	1.53664	1.26489	1.30874	1.31568	1.41104	1.29947
85	38.9555	36.8786	36.1833	36.179	39.1964	37.6708	36.1681	1.14986	1.49636	1.29887	1.29114	1.52184	1.42061	1.63628	35.4357	38.0411	37.1283	37.6765	36.4782	36.953	34.7063	1.10559	1.53691	1.26759	1.30656	1.31769	1.41516	1.29951
86	39.0526	37.0197	36.282	36.2693	39.2465	37.7525	36.2251	1.15245	1.49893	1.30101	1.29182	1.52304	1.4211	1.63773	35.5399	38.1372	37.2083	37.7537	36.5857	37.049	34.7629	1.10478	1.53805	1.27095	1.30469	1.32012	1.41948	1.29962
87	39.159	37.1614	36.3815	36.364	39.294	37.8344	36.286	1.15514	1.50071	1.30326	1.29233	1.52434	1.42222	1.63991	35.6494	38.2264	37.2942	37.8288	36.6862	37.146	34.8224	1.10385	1.53897	1.27346	1.30291	1.3227	1.42333	1.30043
88	39.2639	37.3055	36.479	36.463	39.3392	37.9195	36.35	1.158	1.50364	1.30576	1.29289	1.52521	1.42323	1.64236	35.76	38.3131	37.3897	37.8981	36.784	37.2413	34.8768	1.10294	1.5396	1.27663	1.30095	1.32514	1.4265	1.30002
89	39.3679	37.4614	36.5823	36.5649	39.3903	38.0035	36.4163	1.1611	1.50704	1.30882	1.29367	1.5262	1.42417	1.6445	35.8681	38.4007	37.4844	37.9765	36.8856	37.3297	34.9448	1.10182	1.53961	1.27973	1.29911	1.32809	1.42962	1.30048
90	39.4761	37.618	36.6791	36.6709	39.4475	38.1017	36.4801	1.16386	1.51033	1.31157	1.29459	1.52708	1.4249	1.64739	35.9813	38.4857	37.5747	38.0561	36.9942	37.4278	35.0101	1.10098	1.53948	1.28312	1.29727	1.33028	1.43302	1.30078
91	39.5845	37.7745	36.7868	36.7699	39.5008	38.1963	36.5461	1.1665	1.51437	1.31461	1.29612	1.528	1.42563	1.64947	36.0955	38.5644	37.6652	38.1299	37.1027	37.5168	35.0818	1.09984	1.53948	1.28595	1.29542	1.33338	1.43591	1.30106
92	39.6885	37.9322	36.895	36.8741	39.5651	38.2897	36.6129	1.16907	1.51738	1.31843	1.29707	1.52892	1.42633	1.65199	36.2088	38.6522	37.7633	38.2088	37.2106	37.608	35.1509	1.09932	1.53939	1.28926	1.29331	1.33688	1.43871	1.30119
93	39.8002	38.0946	37.0036	36.981	39.6407	38.3885	36.6873	1.17192	1.52071	1.32216	1.29885	1.52981	1.42683	1.65472	36.3291	38.7403	37.8626	38.2914	37.3236	37.704	35.2254	1.09862	1.53878	1.29296	1.29142	1.34087	1.44155	1.30127
94	39.9104	38.2519	37.1143	37.0896	39.7126	38.4907	36.7612	1.17457	1.52452	1.32621	1.30086	1.53083	1.4277	1.65765	36.4507	38.8241	37.9558	38.3745	37.4339	37.7991	35.3031	1.0976	1.53821	1.29643	1.28946	1.34393	1.4442	1.30185
95	40.0228	38.4239	37.2345	37.1955	39.7915	38.5922	36.8338	1.17712	1.52843	1.32955	1.30313	1.53208	1.42873	1.66075	36.5716	38.9074	38.0517	38.4562	37.5534	37.8916	35.3849	1.09658	1.53739	1.29967	1.28791	1.3481	1.44662	1.30252
96	40.1376	38.5924	37.3523	37.3023	39.8673	38.6959	36.918	1.17971	1.53252	1.3338	1.30527	1.53289	1.42979	1.66374	36.6974	38.9919	38.1431	38.542	37.6708	37.9801	35.47	1.09607	1.53636	1.3027	1.28667	1.35204	1.44871	1.30335
97	40.2498	38.7596	37.4737	37.4132	39.9435	38.8112	36.9974	1.18237	1.53649	1.33785	1.30736	1.53348	1.43075	1.66622	36.8239	39.0737	38.2494	38.6232	37.7867	38.075	35.5546	1.0951	1.53516	1.3058	1.28476	1.3557	1.45089	1.30431
98	40.3633	38.9394	37.5918	37.522	40.0242	38.9206	37.0797	1.18533	1.54088	1.34164	1.30978	1.53433	1.43132	1.66914	36.9515	39.1498	38.3464	38.7081	37.9096	38.1612	35.6434	1.09433	1.53356	1.30932	1.28336	1.35985	1.45273	1.3053
99	40.4783	39.1096	37.7142	37.6386	40.1137	39.0313	37.1626	1.1872	1.54503	1.34546	1.31192	1.53456	1.43184	1.6718	37.084	39.2329	38.451	38.7933	38.0286	38.2511	35.7314	1.09343	1.53192	1.31249	1.28154	1.36312	1.45486	1.30635
100	40.5937	39.2831	37.838	37.7476	40.2103	39.1566	37.252	1.18943	1.54894	1.34984	1.31445	1.53505	1.43309	1.6745	37.2187	39.313	38.5551	38.881	38.1478	38.3407	35.8311	1.09289	1.53014	1.31603	1.27994	1.36757	1.45645	1.30759
101	40.71	39.4637	37.9626	37.8653	40.3053	39.277	37.3382	1.19145	1.55316	1.35459	1.31759	1.53541	1.43367	1.67715	37.3543	39.3972	38.6632	38.9637	38.2661	38.4306	35.9212	1.09248	1.52851	1.31958	1.27856	1.37144	1.45792	1.30862
102	40.8301	39.6396	38.0936	37.9725	40.4042	39.4002	37.4249	1.19346	1.55701	1.35895	1.32051	1.53527	1.43384	1.68061	37.4893	39.4833	38.7657	39.0495	38.3993	38.5181	36.0185	1.09197	1.52561	1.32274	1.27749	1.37497	1.45913	1.31006
103	40.9528	39.8215	38.2292	38.0851	40.501	39.5178	37.5089	1.19542	1.56181	1.36302	1.32371	1.53528	1.43435	1.68302	37.6275	39.5639	38.8786	39.1394	38.5285	38.5977	36.1224	1.09151	1.52331	1.3261	1.27594	1.37891	1.45982	1.31172
104	41.0669	40.0015	38.3675	38.2019	40.6075	39.6485	37.5981	1.19695	1.56571	1.36784	1.3268	1.53483	1.43496	1.68581	37.7675	39.6512	38.9902	39.2233	38.6545	38.6854	36.2218	1.09106	1.52079	1.32932	1.27393	1.38273	1.46066	1.31319
105	41.1849	40.1844	38.5048	38.319	40.7214	39.7805	37.6957	1.19811	1.57014	1.37262	1.32973	1.53442	1.4354	1.6886	37.9081	39.7399	39.1075	39.3192	38.7864	38.7714	36.3244	1.09099	1.51858	1.33253	1.27249	1.38623	1.46153	1.315
106	41.3033	40.3643	38.6474	38.4271	40.8362	39.9098	37.7899	1.19927	1.57373	1.37786	1.33318	1.53469	1.43635	1.69094	38.0534	39.8223	39.2155	39.404	38.9205	38.8619	36.4321	1.09092	1.51646	1.33529	1.27072	1.38969	1.46161	1.31643
107	41.4193	40.5458	38.7918	38.5438	40.9511	40.0399	37.882	1.20039	1.57739	1.38215	1.33689	1.53368	1.43722	1.69366	38.1984	39.9051	39.3307	39.4933	39.0532	38.9479	36.5474	1.09069	1.51387	1.33788	1.26888	1.39331	1.46206	1.31787
108	41.541	40.723	38.9379	38.6664	41.0686	40.1733	37.9769	1.20141	1.58121	1.38749	1.34088	1.53286	1.43782	1.69627	38.3454	39.9893	39.4484	39.5809	39.1899	39.0274	36.6574	1.09099	1.5113	1.34054	1.26753	1.39667	1.46225	1.31943
109	41.6629	40.9055	39.092	38.7763	41.1923	40.3123	38.0792	1.20244	1.58496	1.39255	1.34402	1.53191	1.43841	1.69885	38.4931	40.0687	39.5658	39.669	39.3204	39.1122	36.7711	1.09149	1.50915	1.3431	1.266	1.40004	1.4625	1.32102
110	41.7847	41.0877	39.2438	38.8891	41.3166	40.4515	38.184	1.20306	1.58843	1.39733	1.34831	1.53087	1.43877	1.70105	38.645	40.1553	39.6867	39.7588	39.4527	39.2032	36.8867	1.09213	1.50645	1.34549	1.26503	1.40333	1.4625	1.32321
111	41.9112	41.2738	39.4077	39.0037	41.4524	40.5917	38.2828	1.20346	1.59202	1.40292	1.35187	1.52976	1.43979	1.70358	38.7959	40.2409	39.806	39.8491	39.5891	39.2917	37.0049	1.09289	1.50399	1.34733	1.26318	1.40593	1.46223	1.32549
112	42.0296	41.4524	39.5703	39.1234	41.5848	40.737	38.3803	1.20378	1.59498	1.40806	1.35606	1.52837	1.44085	1.70539	38.95	40.3316	39.9288	39.9419	39.7206	39.3831	37.1288	1.09351	1.50123	1.34962	1.26225	1.40902	1.46153	1.32807
113	42.1541	41.6353	39.7307	39.2414	41.7224	40.8878	38.4871	1.20358	1.59859	1.41354	1.3598	1.52697	1.44201	1.70778	39.1067	40.4206	40.0497	40.0429	39.8541	39.4724	37.2569	1.09473	1.49849	1.35113	1.26143	1.41158	1.46038	1.33045
114	42.2801	41.8187	39.8974	39.3595	41.8618	41.0398	38.5925	1.20344	1.60194	1.41779	1.36417	1.52497	1.44252	1.70935	39.2693	40.5125	40.176	40.1384	39.993	39.5599	37.3804	1.09566	1.49545	1.35294	1.26014	1.41416	1.45888	1.33265
115	42.4088	41.9974	40.0697	39.4739	42.001	41.1905	38.7023	1.20332	1.60532	1.42246	1.36788	1.52275	1.44302	1.71139	39.4287	40.6053	40.3081	40.231	40.1419	39.6437	37.5113	1.09698	1.49285	1.35449	1.25931	1.41655	1.45727	1.33519
116	42.5444	42.1808	40.2342	39.5894	42.1486	41.3404	38.8083	1.20278	1.60818	1.42699	1.37217	1.52062	1.44351	1.71312	39.5962	40.7024	40.4387	40.327	40.2815	39.7339	37.6425	1.09808	1.48986	1.3563	1.25834	1.41907	1.45596	1.33814
117	42.6729	42.3704	40.4049	39.7151	42.2937	41.4866	38.9151	1.20222	1.61086	1.43161	1.37619	1.51813	1.44461	1.71517	39.7644	40.793	40.5679	40.4245	40.4202	39.8177	37.7796	1.09924	1.48688	1.35774	1.25746	1.4217	1.4541	1.34112
118	42.7988	42.5517	40.5766	39.828	42.4493	41.6401	39.025	1.2014	1.61372	1.43572	1.3806	1.51605	1.44522	1.71655	39.9246	40.8876	40.7017	40.5126	40.5597	39.9089	37.9222	1.10047	1.48375	1.35889	1.2568	1.42351	1.45175	1.344
119	42.9287	42.7362	40.7591	39.941	42.6045	41.8053	39.1321	1.20016	1.61566	1.43983	1.38452	1.51403	1.44616	1.71786	40.0958	40.9839	40.839	40.6084	40.7055	39.9964	38.0609	1.10209	1.481	1.36012	1.25653	1.42548	1.44947	1.34653
120	43.0525	42.915	40.9358	40.0561	42.7604	41.963	39.2434	1.19903	1.61792	1.44424	1.38903	1.51202	1.44702	1.71923	40.2689	41.081	40.9737	40.704	40.8517	40.0889	38.2062	1.10354	1.47805	1.36103	1.25606	1.42695	1.44697	1.34978
121	43.1835	43.0904	41.1205	40.1771	42.9155	42.1206	39.3516	1.19782	1.62068	1.44842	1.39328	1.50968	1.44797	1.72001	40.4427	41.1831	41.107	40.8026	40.9969	40.188	38.3562	1.10535	1.47523	1.36145	1.25595	1.42808	1.44397	1.35273
122	43.3148	43.2644	41.3011	40.2981	43.0708	42.2813	39.46	1.1965	1.62261	1.45231	1.39782	1.50691	1.44924	1.72148	40.6209	41.2843	41.2479	40.9045	41.1401	40.2863	38.5022	1.10703	1.47257	1.36202	1.25564	1.42972	1.44082	1.3552
123	43.4457	43.432	41.4857	40.4174	43.2357	42.4431	39.5659	1.19516	1.62525	1.45583	1.40217	1.50428	1.45065	1.72234	40.8004	41.3887	41.3917	41.0063	41.28	40.3783	38.6588	1.10874	1.47004	1.36263	1.25589	1.43047	1.43777	1.35834
124	43.5775	43.6023	41.6725	40.5365	43.4032	42.6006	39.6778	1.19357	1.62706	1.45958	1.40612	1.50164	1.45181	1.72393	40.9861	41.4915	41.5406	41.103	41.4273	40.4727	38.8171	1.11062	1.46761	1.36317	1.25558	1.43161	1.43411	1.36127
125	43.7092	43.7736	41.8553	40.6577	43.5717	42.7609	39.7887	1.19185	1.62898	1.4632	1.41044	1.49943	1.4532	1.72509	41.1653	41.601	41.6857	41.2134	41.5746	40.5667	38.9748	1.11265	1.46515	1.36332	1.25532	1.43287	1.43059	1.3641
126	43.8408	43.9403	42.0535	40.7822	43.7374	42.9238	39.901	1.19028	1.63041	1.46669	1.41396	1.4964	1.45469	1.72634	41.3556	41.7075	41.8349	41.3228	41.7248	40.666	39.1348	1.11478	1.46281	1.36354	1.2564	1.43312	1.42716	1.36661
127	43.9772	44.1051	42.2442	40.9005	43.9128	43.0892	40.0159	1.18817	1.63148	1.4698	1.41827	1.49366	1.45648	1.72667	41.5387	41.8199	41.988	41.4317	41.8758	40.7573	39.2927	1.11709	1.46056	1.36395	1.25693	1.43404	1.42305	1.36973
128	44.114	44.2647	42.4335	41.0251	44.0822	43.2514	40.1249	1.18593	1.63308	1.47215	1.42167	1.49067	1.4583	1.72823	41.7319	41.933	42.1389	41.5398	42.0246	40.8602	39.4591	1.1193	1.45836	1.36357	1.25754	1.43431	1.4191	1.37264
129	44.2468	44.4289	42.6278	41.1435	44.2547	43.4123	40.2398	1.18357	1.63388	1.47427	1.42559	1.48784	1.45956	1.72919	41.9245	42.0506	42.2902	41.6541	42.1784	40.958	39.6241	1.12167	1.45619	1.36346	1.25876	1.43527	1.41468	1.37563
130	44.38	44.5929	42.8259	41.2645	44.4305	43.5767	40.3512	1.18111	1.63542	1.4766	1.42897	1.48493	1.46153	1.73018	42.1217	42.1699	42.4421	41.7654	42.3317	41.064	39.7942	1.12386	1.45463	1.36262	1.25987	1.43504	1.41004	1.37837
131	44.5171	44.7447	43.0219	41.3887	44.6015	43.7408	40.4648	1.1787	1.63631	1.47855	1.4326	1.48186	1.46326	1.73057	42.3184	42.2925	42.594	41.8782	42.4792	41.1714	39.9588	1.12677	1.45319	1.36196	1.26054	1.43478	1.40556	1.38094
132	44.6569	44.8997	43.2168	41.5135	44.7753	43.9124	40.5773	1.17636	1.63719	1.48019	1.43556	1.47928	1.46528	1.73174	42.5113	42.4201	42.7546	41.9953	42.6228	41.2717	40.1284	1.12945	1.45202	1.36143	1.26179	1.43429	1.40108	1.38386
133	44.8	45.0552	43.4129	41.6402	44.9509	44.0817	40.6873	1.17384	1.6382	1.48164	1.43834	1.47585	1.46816	1.7326	42.7146	42.5515	42.912	42.1154	42.776	41.3756	40.304	1.13221	1.45034	1.36106	1.26361	1.43459	1.39647	1.38649
134	44.9359	45.2056	43.6052	41.7654	45.1247	44.245	40.8008	1.17128	1.63882	1.48283	1.44143	1.47312	1.47046	1.73306	42.9156	42.6823	43.0736	42.2367	42.9302	41.4841	40.4766	1.1351	1.44932	1.36093	1.26524	1.43503	1.39147	1.38904
135	45.0739	45.3572	43.8006	41.8879	45.3043	44.4087	40.9108	1.16865	1.63954	1.48386	1.44385	1.47031	1.47311	1.73372	43.1208	42.8197	43.2364	42.3567	43.0782	41.594	40.6525	1.138	1.44882	1.36011	1.26701	1.43483	1.38677	1.39144
136	45.2132	45.4983	44.0016	42.018	45.487	44.5748	41.0263	1.16588	1.63969	1.48484	1.44688	1.46779	1.47587	1.7346	43.3282	42.9572	43.3976	42.4781	43.228	41.7051	40.8269	1.14097	1.44827	1.36016	1.26876	1.43459	1.38189	1.39326
137	45.3552	45.6364	44.2014	42.1494	45.6682	44.7365	41.1284	1.16315	1.63953	1.48529	1.44943	1.46587	1.47884	1.73512	43.5384	43.0963	43.561	42.6005	43.3833	41.8175	41.007	1.14393	1.44785	1.3595	1.2708	1.4342	1.37761	1.39486
138	45.4976	45.7803	44.4052	42.2806	45.8379	44.8995	41.2433	1.1604	1.63947	1.48485	1.45167	1.46353	1.48201	1.73518	43.7443	43.2416	43.725	42.7307	43.5368	41.9296	41.184	1.14708	1.44791	1.35864	1.27246	1.43411	1.37315	1.39647
139	45.6405	45.9158	44.6022	42.4068	46.0133	45.0547	41.3545	1.15773	1.63949	1.4851	1.45392	1.46131	1.48554	1.73523	43.9496	43.3815	43.889	42.8682	43.6922	42.0413	41.3623	1.14999	1.44757	1.35813	1.27472	1.43377	1.36833	1.39829
140	45.7791	46.0507	44.7979	42.5432	46.1854	45.2186	41.4594	1.15475	1.6389	1.48544	1.4562	1.45938	1.48889	1.7354	44.1595	43.5325	44.0574	42.995	43.8479	42.1562	41.5428	1.15334	1.4472	1.35744	1.27689	1.43327	1.36396	1.40017
141	45.9162	46.1789	44.9901	42.6769	46.357	45.3715	41.5641	1.15204	1.63768	1.48492	1.45844	1.45739	1.49226	1.73539	44.3709	43.6772	44.2282	43.1324	44.004	42.2719	41.7308	1.15648	1.44701	1.35654	1.27908	1.43328	1.35953	1.40187
142	46.0637	46.3064	45.188	42.8078	46.527	45.5194	41.6736	1.14927	1.63755	1.48455	1.45986	1.45536	1.49532	1.73551	44.5833	43.831	44.394	43.2687	44.1542	42.3882	41.9118	1.15936	1.44707	1.3558	1.2819	1.43285	1.3551	1.40312
143	46.207	46.4331	45.3859	42.9389	46.7031	45.6723	41.7841	1.14655	1.63637	1.48344	1.46182	1.45351	1.49862	1.73579	44.8015	43.987	44.5657	43.4058	44.2998	42.5074	42.0986	1.16275	1.44745	1.35573	1.28436	1.43264	1.35105	1.40428
144	46.3511	46.555	45.578	43.0748	46.8804	45.825	41.8965	1.14392	1.63525	1.48271	1.46347	1.45184	1.5025	1.736	45.0174	44.1453	44.7387	43.5493	44.4529	42.6294	42.2854	1.1658	1.4478	1.35529	1.28624	1.43212	1.34701	1.40549
145	46.4913	46.679	45.7706	43.2077	47.0546	45.9759	42.0072	1.14136	1.63381	1.48149	1.4645	1.45016	1.50568	1.73629	45.2337	44.3121	44.9139	43.6937	44.6119	42.7527	42.4723	1.16911	1.44821	1.35503	1.28869	1.43191	1.3435	1.406
146	46.6378	46.7949	45.9598	43.3435	47.2235	46.1275	42.1166	1.13867	1.6322	1.48005	1.46556	1.4489	1.50914	1.73674	45.4503	44.4809	45.0849	43.8486	44.7649	42.8772	42.6647	1.17277	1.44958	1.35487	1.29165	1.43147	1.33942	1.40698
147	46.778	46.9073	46.147	43.4766	47.3937	46.2725	42.2245	1.13625	1.63031	1.47867	1.46689	1.44784	1.51299	1.73681	45.6666	44.6529	45.2479	44.0001	44.9173	43.0005	42.8511	1.1759	1.45003	1.35493	1.29458	1.43132	1.33564	1.40751
148	46.9261	47.0172	46.3333	43.6157	47.5643	46.4173	42.3305	1.13337	1.6285	1.4772	1.46783	1.44699	1.51647	1.73685	45.8872	44.8199	45.4183	44.1581	45.0766	43.1307	43.0408	1.17942	1.45107	1.3546	1.29715	1.43151	1.33226	1.40802
149	47.0698	47.1243	46.5176	43.7545	47.7372	46.5608	42.4352	1.1309	1.62618	1.47568	1.46854	1.44648	1.51997	1.73685	46.1045	44.9933	45.588	44.3142	45.2278	43.2643	43.2356	1.18294	1.45243	1.35427	1.30004	1.43115	1.32891	1.40879
150	47.2109	47.226	46.6973	43.8974	47.8943	46.7039	42.5409	1.12824	1.62387	1.47345	1.46891	1.44555	1.52403	1.73696	46.3264	45.1714	45.7652	44.4686	45.3869	43.3945	43.4233	1.18664	1.45366	1.35471	1.30335	1.43132	1.32552	1.40933
151	47.3585	47.3408	46.874	44.0417	48.0565	46.8428	42.6473	1.12605	1.62178	1.47171	1.46952	1.44498	1.52788	1.73685	46.5467	45.352	45.9432	44.6295	45.5424	43.5243	43.6161	1.19019	1.45499	1.35496	1.30574	1.43159	1.32268	1.40976
152	47.4991	47.4382	47.0468	44.1873	48.2229	46.9752	42.7488	1.12383	1.61886	1.46944	1.4702	1.44442	1.53171	1.73582	46.7714	45.5335	46.1135	44.8001	45.6997	43.6623	43.8084	1.19337	1.45717	1.3552	1.30892	1.43151	1.31997	1.40982
153	47.6391	47.5419	47.2185	44.3269	48.3821	47.1065	42.8586	1.12153	1.61562	1.46686	1.47061	1.44476	1.53556	1.73492	46.9993	45.7207	46.2848	44.9711	45.8567	43.792	43.9978	1.1965	1.459	1.35574	1.31187	1.43189	1.3175	1.4097
154	47.7782	47.6345	47.3928	44.4714	48.5369	47.2383	42.9586	1.11933	1.61262	1.46449	1.47022	1.44437	1.53844	1.73417	47.2176	45.9125	46.4569	45.1431	46.016	43.9303	44.1899	1.19993	1.46117	1.35602	1.31483	1.43248	1.31535	1.40938
155	47.9186	47.7322	47.5601	44.6216	48.6904	47.3636	43.0618	1.11703	1.6093	1.4623	1.47028	1.4445	1.54221	1.73316	47.4409	46.1088	46.6331	45.3205	46.1739	44.0673	44.3804	1.20362	1.46335	1.35699	1.31766	1.43294	1.31318	1.40908
156	48.0585	47.8231	47.7248	44.77	48.8422	47.4866	43.1623	1.11502	1.6057	1.45986	1.47045	1.44474	1.54531	1.73232	47.6619	46.3067	46.8064	45.5043	46.3317	44.2037	44.5753	1.20726	1.46561	1.35802	1.31996	1.43426	1.31116	1.40856
157	48.1992	47.9083	47.8841	44.9175	48.9881	47.6082	43.2623	1.11293	1.6022	1.45728	1.47038	1.44522	1.54854	1.73135	47.8899	46.505	46.9759	45.6861	46.4889	44.341	44.7664	1.21088	1.46723	1.35915	1.32291	1.43482	1.30955	1.40817
158	48.3342	47.9975	48.0381	45.0696	49.134	47.7296	43.365	1.11102	1.5982	1.45471	1.47012	1.44585	1.55104	1.73062	48.1118	46.6987	47.1487	45.8694	46.6496	44.483	44.9566	1.21386	1.4692	1.3599	1.32593	1.43556	1.30846	1.40756
159	48.4704	48.0784	48.1899	45.2204	49.2828	47.848	43.4669	1.10919	1.59389	1.45194	1.4696	1.44662	1.5542	1.72992	48.3339	46.8993	47.3203	46.0601	46.8176	44.6256	45.1501	1.21732	1.47197	1.36086	1.32808	1.43662	1.30757	1.40646
160	48.604	48.161	48.3435	45.3707	49.4188	47.9632	43.5633	1.10724	1.58961	1.44898	1.46921	1.44825	1.55717	1.72925	48.556	47.1012	47.4908	46.257	46.9745	44.7613	45.3402	1.22074	1.47425	1.36208	1.33035	1.43801	1.30699	1.40543
161	48.736	48.2399	48.4892	45.5225	49.5555	48.0761	43.6684	1.1052	1.58494	1.44655	1.46838	1.44904	1.55987	1.72826	48.7818	47.3074	47.6607	46.4495	47.1411	44.9028	45.5332	1.22407	1.47694	1.36319	1.33277	1.43977	1.30676	1.40456
162	48.8665	48.3121	48.6223	45.6777	49.6868	48.1856	43.7788	1.10337	1.58051	1.44384	1.46828	1.45004	1.56159	1.72841	49.0147	47.5169	47.8316	46.6514	47.3075	45.0454	45.7242	1.22762	1.47989	1.36457	1.33523	1.44154	1.3065	1.40346
163	49.0014	48.3854	48.7549	45.8384	49.8157	48.2971	43.883	1.10193	1.57569	1.44084	1.46783	1.45154	1.56462	1.72748	49.2419	47.7278	48.002	46.8518	47.4691	45.1876	45.9113	1.23069	1.4829	1.36611	1.33776	1.44376	1.30641	1.40244
164	49.1328	48.4601	48.8877	45.9972	49.9361	48.4052	43.9799	1.1002	1.57103	1.43821	1.46771	1.45265	1.56672	1.72578	49.4665	47.9399	48.1774	47.0558	47.6325	45.3294	46.0983	1.23366	1.48574	1.36803	1.34013	1.44557	1.30621	1.40102
165	49.2612	48.5308	49.0191	46.1462	50.0618	48.511	44.0827	1.09864	1.56569	1.43557	1.4675	1.4542	1.56821	1.72495	49.693	48.1593	48.3488	47.263	47.8015	45.474	46.2878	1.23653	1.4884	1.36957	1.34272	1.44887	1.30631	1.39965
166	49.3841	48.5936	49.1425	46.2967	50.1798	48.6155	44.1852	1.0974	1.5602	1.43297	1.46687	1.45567	1.56929	1.72372	49.9201	48.379	48.5205	47.4631	47.9653	45.6158	46.4739	1.23972	1.49113	1.37126	1.34518	1.45174	1.30692	1.39844
167	49.5073	48.6656	49.2594	46.4465	50.2951	48.7176	44.2811	1.09607	1.55529	1.43099	1.46659	1.45692	1.57127	1.72229	50.1477	48.604	48.6908	47.6734	48.1347	45.7584	46.658	1.24265	1.49444	1.37323	1.34751	1.45476	1.30772	1.39721
168	49.6277	48.728	49.3785	46.6001	50.4049	48.8141	44.386	1.09479	1.54989	1.42852	1.46614	1.45758	1.57192	1.72103	50.3777	48.823	48.8614	47.8897	48.305	45.902	46.8437	1.2455	1.4969	1.37495	1.34965	1.45758	1.30872	1.39575
169	49.7458	48.7891	49.4863	46.7509	50.5096	48.9149	44.4777	1.09386	1.54458	1.42613	1.46518	1.45898	1.57321	1.71886	50.6077	49.0446	49.0294	48.1017	48.4764	46.0404	47.0284	1.24841	1.49968	1.37648	1.35169	1.46103	1.30969	1.3944
170	49.8589	48.8461	49.5913	46.908	50.6149	49.0134	44.574	1.09291	1.53859	1.42341	1.46478	1.46007	1.57415	1.71687	50.8328	49.2644	49.1924	48.3146	48.6434	46.1777	47.2138	1.25111	1.50236	1.37854	1.35477	1.46414	1.31164	1.39323
171	49.9752	48.9009	49.6929	47.0665	50.7112	49.103	44.6723	1.09214	1.53355	1.4213	1.46451	1.46087	1.57492	1.71538	51.0597	49.4908	49.3595	48.5333	48.8201	46.3193	47.3976	1.25372	1.50515	1.38069	1.35682	1.4679	1.3129	1.39179
172	50.0812	48.9492	49.7834	47.2235	50.8085	49.1894	44.7677	1.09152	1.5274	1.41822	1.46391	1.46201	1.5757	1.71352	51.289	49.7226	49.5207	48.75	48.997	46.4635	47.58	1.25653	1.50743	1.38252	1.35937	1.47135	1.31442	1.39038
173	50.1858	48.9975	49.8716	47.3765	50.8978	49.2682	44.8671	1.09087	1.52211	1.41595	1.46348	1.46291	1.57602	1.71218	51.5201	49.9571	49.6777	48.9702	49.171	46.6025	47.7662	1.25917	1.51055	1.384	1.36172	1.47491	1.31583	1.38972
174	50.2877	49.0495	49.9518	47.5326	50.9816	49.3506	44.9634	1.09061	1.5161	1.41344	1.46304	1.46388	1.57654	1.71031	51.7455	50.1917	49.8434	49.192	49.346	46.7406	47.9457	1.26147	1.51326	1.38612	1.36415	1.47906	1.31762	1.38876
175	50.3877	49.0928	50.0352	47.6841	51.0649	49.4244	45.0601	1.08995	1.51029	1.41086	1.46203	1.46444	1.57589	1.70865	51.9714	50.4328	50.0134	49.4209	49.5286	46.8843	48.1248	1.26355	1.51612	1.38738	1.366	1.48381	1.31987	1.38784
176	50.483	49.1376	50.1092	47.8277	51.143	49.5047	45.1551	1.0899	1.50457	1.40858	1.46151	1.46536	1.57524	1.70765	52.1999	50.667	50.1788	49.6474	49.7005	47.0229	48.2991	1.2656	1.51866	1.38954	1.36866	1.48754	1.32165	1.38733
177	50.5718	49.1782	50.1797	47.9761	51.2137	49.5792	45.2508	1.08975	1.49826	1.40572	1.46043	1.46636	1.57459	1.70626	52.4203	50.9038	50.3432	49.8764	49.8796	47.165	48.4727	1.26784	1.52174	1.39118	1.37094	1.49216	1.32367	1.3869
178	50.6599	49.214	50.2466	48.1218	51.279	49.651	45.3377	1.08972	1.49294	1.40384	1.45871	1.46657	1.57362	1.70467	52.6435	51.1413	50.5048	50.1076	50.0638	47.302	48.6405	1.26994	1.52494	1.39261	1.37321	1.49621	1.32561	1.38635
179	50.7415	49.249	50.3174	48.2714	51.3449	49.7213	45.4338	1.08989	1.4877	1.402	1.45771	1.46668	1.57281	1.70285	52.8625	51.3849	50.669	50.3372	50.2499	47.4457	48.8121	1.27221	1.52807	1.39406	1.37565	1.50078	1.32799	1.38616
180	50.8192	49.2882	50.3734	48.4105	51.3977	49.798	45.5231	1.09028	1.4818	1.39979	1.45631	1.46673	1.57211	1.70125	53.0897	51.63	50.8415	50.567	50.4409	47.5847	48.9819	1.27401	1.53116	1.3964	1.3779	1.50566	1.33034	1.38567
181	50.893	49.3248	50.4246	48.5485	51.4502	49.8637	45.6161	1.09095	1.47667	1.39769	1.45498	1.46624	1.57134	1.70032	53.3134	51.8786	51.0069	50.7984	50.6218	47.7204	49.1524	1.27579	1.53479	1.39796	1.38013	1.51027	1.33298	1.38632
182	50.967	49.3575	50.4748	48.6904	51.4992	49.9328	45.6994	1.0912	1.47165	1.39567	1.45359	1.46665	1.56942	1.6991	53.5327	52.128	51.173	51.038	50.8073	47.8548	49.3258	1.27755	1.53778	1.40009	1.38245	1.51504	1.33549	1.3866
183	51.0323	49.386	50.5215	48.8283	51.5377	49.995	45.7853	1.09172	1.46677	1.39363	1.45224	1.4665	1.5682	1.69756	53.7544	52.3694	51.3383	51.2732	50.991	47.9869	49.4876	1.27926	1.54116	1.40197	1.38536	1.51963	1.33718	1.38743
184	51.097	49.4113	50.5623	48.9551	51.5804	50.0496	45.8705	1.09259	1.46236	1.39176	1.4506	1.46627	1.56655	1.69562	53.9755	52.6229	51.5061	51.5084	51.1774	48.1262	49.6516	1.28072	1.5447	1.40404	1.38719	1.52425	1.33961	1.3881
185	51.1584	49.4405	50.5983	49.0877	51.6154	50.1095	45.9533	1.09376	1.45745	1.39037	1.44863	1.46558	1.56459	1.69412	54.1958	52.8742	51.6655	51.7418	51.3664	48.2643	49.8082	1.28243	1.54816	1.40558	1.39021	1.52864	1.34288	1.38872
186	51.2066	49.4652	50.6319	49.21	51.6544	50.1701	46.0382	1.0949	1.45386	1.38842	1.44686	1.46518	1.56271	1.69277	54.4212	53.1283	51.8306	51.9722	51.5591	48.3954	49.9618	1.28383	1.55189	1.40658	1.39353	1.53337	1.34552	1.38976
187	51.2593	49.4888	50.6583	49.3341	51.6816	50.2239	46.1244	1.09639	1.44942	1.38697	1.44479	1.46437	1.56055	1.69202	54.6438	53.3793	51.9932	52.2104	51.7452	48.5257	50.1107	1.28527	1.55546	1.40837	1.39612	1.53812	1.34789	1.39089
188	51.3073	49.5123	50.6833	49.454	51.7029	50.2754	46.2072	1.09795	1.44551	1.3851	1.44308	1.46355	1.55894	1.69092	54.8651	53.6371	52.1608	52.4441	51.9264	48.6577	50.2644	1.28646	1.55833	1.40997	1.39878	1.54284	1.3508	1.3925
189	51.3468	49.5289	50.7012	49.5692	51.7173	50.3209	46.2913	1.09966	1.44167	1.38323	1.44129	1.46249	1.55731	1.68988	55.0851	53.8887	52.3237	52.6719	52.1201	48.7896	50.4152	1.288	1.56166	1.41183	1.40218	1.54718	1.35331	1.39383
190	51.3787	49.5424	50.713	49.6795	51.7346	50.3625	46.3707	1.10144	1.43833	1.38218	1.43914	1.46181	1.55536	1.68902	55.3029	54.1448	52.4954	52.9068	52.3107	48.926	50.5718	1.28929	1.56449	1.41405	1.40534	1.5513	1.35589	1.39546
191	51.4063	49.5587	50.7226	49.7903	51.7424	50.4077	46.4472	1.1032	1.43533	1.38043	1.43737	1.46093	1.55406	1.68817	55.5246	54.4067	52.667	53.1373	52.4984	49.0575	50.7157	1.29077	1.56763	1.41578	1.40875	1.55584	1.35822	1.39711
192	51.4328	49.569	50.7331	49.8948	51.7459	50.4477	46.5189	1.1053	1.43217	1.379	1.4353	1.45986	1.55211	1.68791	55.7489	54.6626	52.8357	53.3744	52.6828	49.1884	50.8552	1.29198	1.57047	1.41727	1.41259	1.56003	1.36057	1.39919
193	51.4509	49.5724	50.7351	49.9967	51.7409	50.4836	46.6035	1.10749	1.42929	1.37764	1.43307	1.45866	1.54994	1.68742	55.9654	54.9171	53.0025	53.6038	52.872	49.3166	50.9975	1.2933	1.5737	1.41908	1.4158	1.56364	1.36331	1.40115
194	51.4636	49.5781	50.7341	50.0928	51.7342	50.5202	46.6794	1.10999	1.42692	1.37624	1.43054	1.45732	1.54858	1.68718	56.1811	55.1708	53.1828	53.8391	53.0648	49.4455	51.1391	1.29438	1.57682	1.4212	1.41914	1.56771	1.3658	1.40342
195	51.4672	49.5774	50.7342	50.1813	51.7222	50.5517	46.749	1.11267	1.42455	1.37497	1.42825	1.45584	1.54704	1.68708	56.3974	55.4401	53.359	54.0699	53.2568	49.577	51.2753	1.29568	1.57975	1.42346	1.42262	1.57126	1.36787	1.40589
196	51.4693	49.5765	50.726	50.2671	51.7166	50.5768	46.8204	1.11523	1.42265	1.37397	1.42623	1.45474	1.54528	1.6871	56.6205	55.7106	53.5299	54.3055	53.445	49.7062	51.4087	1.29697	1.58349	1.42549	1.42603	1.57431	1.36976	1.40851
197	51.4651	49.5761	50.7146	50.3432	51.6988	50.5979	46.8901	1.11813	1.42105	1.37212	1.4241	1.45362	1.54409	1.6871	56.8407	55.9803	53.7098	54.5332	53.6341	49.8319	51.5432	1.29828	1.5876	1.42732	1.42951	1.57754	1.37146	1.41161
198	51.4578	49.5721	50.7	50.4205	51.6761	50.6238	46.9605	1.12083	1.41984	1.37098	1.42198	1.45235	1.54314	1.68759	57.0556	56.2456	53.8873	54.7611	53.8239	49.9618	51.6767	1.29918	1.59116	1.42952	1.43315	1.58081	1.37302	1.41415
199	51.4462	49.5687	50.6772	50.4912	51.6457	50.6386	47.0252	1.12382	1.41873	1.37008	1.41922	1.45088	1.5418	1.68796	57.2788	56.5127	54.0614	54.9917	54.0172	50.092	51.8045	1.30039	1.59446	1.43105	1.4371	1.58399	1.37471	1.41792
200	51.4215	49.5573	50.6643	50.5621	51.6108	50.6535	47.0939	1.12704	1.41793	1.36985	1.4167	1.44926	1.54077	1.68873	57.5042	56.7796	54.2429	55.2164	54.2082	50.2132	51.9286	1.30121	1.59746	1.43289	1.44125	1.58638	1.3763	1.4213
201	51.3985	49.543	50.6385	50.6254	51.5732	50.6652	47.1572	1.13019	1.41738	1.36927	1.4144	1.4481	1.5398	1.68944	57.7185	57.047	54.4219	55.4435	54.399	50.3421	52.0499	1.30229	1.60132	1.43467	1.44524	1.58892	1.37808	1.42495
202	51.365	49.5338	50.6099	50.6718	51.5367	50.6781	47.2169	1.13363	1.41745	1.36853	1.41158	1.44677	1.53829	1.69021	57.9363	57.3115	54.5992	55.6729	54.5876	50.4695	52.1741	1.3026	1.60447	1.43656	1.44998	1.59131	1.37942	1.42845
203	51.3253	49.5221	50.5751	50.72	51.493	50.682	47.2692	1.13696	1.41781	1.3685	1.40938	1.44539	1.53714	1.69147	58.1635	57.5846	54.7833	55.9022	54.7829	50.5978	52.2869	1.30386	1.60746	1.43859	1.45342	1.59395	1.38078	1.43186
204	51.2783	49.5029	50.539	50.7642	51.4489	50.6877	47.3262	1.14057	1.41791	1.36828	1.4072	1.44461	1.53666	1.69188	58.3865	57.8509	54.9671	56.1238	54.982	50.7262	52.4037	1.3049	1.61042	1.44027	1.45806	1.59595	1.38226	1.43547
205	51.2241	49.4773	50.5094	50.8012	51.3941	50.6865	47.3761	1.14382	1.41833	1.36829	1.40501	1.44346	1.53652	1.6936	58.6076	58.1173	55.1536	56.345	55.1737	50.8557	52.5132	1.30588	1.61342	1.44199	1.46185	1.59719	1.38375	1.43933
206	51.1698	49.4528	50.4733	50.8254	51.3338	50.6808	47.42	1.14753	1.41891	1.36846	1.40302	1.44216	1.53624	1.69521	58.8302	58.3867	55.3432	56.5608	55.3665	50.9838	52.6211	1.30674	1.61584	1.44367	1.46555	1.59851	1.3852	1.44314
207	51.1111	49.4227	50.4266	50.848	51.2633	50.6717	47.4617	1.15158	1.4197	1.36906	1.40066	1.4409	1.53582	1.69675	59.0544	58.6571	55.5344	56.7826	55.5625	51.113	52.7233	1.30729	1.61855	1.44497	1.47018	1.5998	1.38672	1.44688
208	51.0439	49.392	50.3817	50.8635	51.2026	50.6601	47.5069	1.15541	1.42058	1.36962	1.39895	1.44002	1.53607	1.69829	59.2729	58.9283	55.7209	57.0032	55.7575	51.2376	52.8255	1.30764	1.62158	1.44658	1.47471	1.60162	1.38801	1.45044
209	50.9694	49.3567	50.3272	50.8708	51.1318	50.6416	47.5445	1.15919	1.42175	1.37025	1.39677	1.4397	1.53603	1.70019	59.4914	59.2049	55.9117	57.2224	55.9411	51.3649	52.9289	1.30847	1.62404	1.4485	1.47882	1.6026	1.38894	1.4542
210	50.8891	49.3275	50.273	50.8719	51.0552	50.6213	47.5873	1.16336	1.42272	1.37144	1.39491	1.43974	1.53618	1.70252	59.712	59.4679	56.1069	57.4387	56.1245	51.4968	53.0275	1.30904	1.62623	1.44988	1.48358	1.60346	1.38947	1.45805
211	50.8018	49.2859	50.2222	50.8686	50.979	50.597	47.6247	1.16757	1.42438	1.37237	1.39342	1.43929	1.53636	1.70481	59.9287	59.7407	56.3054	57.6511	56.3129	51.62	53.123	1.30951	1.62869	1.45123	1.48678	1.60438	1.39064	1.46187
212	50.706	49.2469	50.1643	50.8578	50.8965	50.5652	47.657	1.1717	1.42624	1.37344	1.39139	1.43867	1.53717	1.70764	60.1549	60.0127	56.4973	57.8611	56.4941	51.7455	53.2145	1.30957	1.63134	1.45303	1.49125	1.60486	1.39134	1.46581
213	50.6073	49.2047	50.103	50.8359	50.8116	50.5302	47.6866	1.17566	1.42822	1.37503	1.38977	1.43836	1.53787	1.71002	60.3749	60.281	56.6929	58.0713	56.6765	51.8664	53.3046	1.31009	1.63362	1.45456	1.49578	1.60566	1.39204	1.4694
214	50.5008	49.1592	50.0411	50.8109	50.7217	50.4918	47.7146	1.17984	1.43018	1.37656	1.38865	1.43844	1.53821	1.7122	60.597	60.5555	56.8958	58.2809	56.8595	52.0042	53.3891	1.31084	1.63531	1.45601	1.50008	1.60623	1.39287	1.47313
215	50.3862	49.1012	49.9786	50.7821	50.6336	50.4502	47.7373	1.18369	1.43202	1.37841	1.38745	1.43873	1.53862	1.71477	60.812	60.8284	57.0927	58.4808	57.0392	52.1386	53.4735	1.31096	1.63709	1.45781	1.50395	1.60641	1.39298	1.47689
216	50.2668	49.0449	49.9083	50.7456	50.532	50.4007	47.7638	1.18773	1.43447	1.3807	1.3865	1.43906	1.53913	1.71796	61.0347	61.0921	57.2879	58.6841	57.2196	52.2683	53.5615	1.31139	1.63851	1.45871	1.50806	1.60688	1.39335	1.48089
217	50.1445	48.991	49.8345	50.7042	50.4332	50.3533	47.7719	1.19186	1.4371	1.38302	1.3858	1.43953	1.54022	1.7212	61.2569	61.3655	57.4877	58.8868	57.3945	52.401	53.6534	1.31153	1.64066	1.45926	1.51245	1.60713	1.39338	1.48419
218	50.0128	48.9254	49.7607	50.6573	50.333	50.2947	47.7804	1.19597	1.43922	1.38593	1.38494	1.44044	1.54166	1.72446	61.4755	61.6435	57.6901	59.0923	57.5757	52.5326	53.7229	1.31154	1.6425	1.46045	1.51618	1.60756	1.39394	1.48772
219	49.8817	48.8638	49.6789	50.6049	50.2307	50.2337	47.7936	1.2003	1.44232	1.3891	1.38513	1.44115	1.54203	1.72777	61.6976	61.9134	57.8897	59.2964	57.7548	52.671	53.8011	1.3114	1.64374	1.46099	1.52001	1.6085	1.39405	1.4912
220	49.7447	48.7963	49.6019	50.5387	50.1216	50.1657	47.8032	1.20448	1.44508	1.39269	1.38468	1.44231	1.54329	1.73108	61.9243	62.1739	58.0943	59.4993	57.9351	52.804	53.8774	1.31094	1.64535	1.46156	1.52388	1.60876	1.3944	1.49489
221	49.6011	48.7253	49.5186	50.4777	50.0165	50.0922	47.8046	1.20865	1.44803	1.39624	1.38429	1.44325	1.54352	1.73405	62.147	62.4312	58.2969	59.6947	58.1206	52.9385	53.9513	1.31125	1.6465	1.46209	1.52836	1.60896	1.39518	1.498
222	49.4536	48.6449	49.4358	50.4003	49.9055	50.0189	47.8021	1.21229	1.45088	1.39983	1.38465	1.44436	1.54492	1.73721	62.3727	62.6962	58.5082	59.8918	58.2997	53.0646	54.0248	1.31106	1.64733	1.46325	1.53237	1.60956	1.39482	1.50131
223	49.2993	48.5665	49.3491	50.3208	49.7935	49.9386	47.798	1.21606	1.45386	1.40368	1.38505	1.44564	1.54602	1.74037	62.5969	62.9556	58.716	60.0893	58.4789	53.2063	54.0957	1.31079	1.64805	1.46389	1.53594	1.61071	1.39473	1.50437
224	49.1438	48.4831	49.2615	50.2278	49.6766	49.8559	47.7903	1.2199	1.4571	1.40803	1.38554	1.44694	1.5478	1.74398	62.8229	63.2198	58.9253	60.2855	58.6645	53.3499	54.1642	1.3104	1.64857	1.46428	1.53998	1.6114	1.39518	1.50733
225	48.9832	48.3967	49.1684	50.1354	49.5519	49.7698	47.7801	1.22341	1.46055	1.41286	1.38664	1.44835	1.5483	1.74716	63.0481	63.4883	59.1275	60.473	58.8379	53.4845	54.2329	1.30988	1.64916	1.46462	1.54398	1.61155	1.3954	1.50982
226	48.815	48.3016	49.0767	50.0315	49.4273	49.6741	47.7672	1.22692	1.4637	1.41775	1.38814	1.44986	1.54962	1.75089	63.272	63.7547	59.3359	60.6667	59.0162	53.6185	54.2954	1.30876	1.64953	1.46512	1.54812	1.61241	1.39565	1.51233
227	48.6427	48.2074	48.9855	49.9275	49.3025	49.5764	47.7388	1.23046	1.46732	1.42311	1.38936	1.45161	1.55022	1.75405	63.4981	64.0166	59.5474	60.8634	59.1959	53.7537	54.3574	1.30808	1.65	1.46549	1.55245	1.61341	1.39575	1.51443
228	48.4697	48.1102	48.8883	49.8171	49.1717	49.4805	47.7173	1.2335	1.47083	1.42822	1.39079	1.45302	1.55202	1.75724	63.7219	64.2747	59.7554	61.0642	59.3687	53.8912	54.4208	1.30746	1.65049	1.46566	1.5568	1.61476	1.3961	1.51705
229	48.2909	48.012	48.7889	49.7029	49.0373	49.3733	47.6965	1.23702	1.4743	1.43362	1.39239	1.455	1.55313	1.76082	63.9452	64.5393	59.9642	61.2529	59.5426	54.0263	54.4872	1.30649	1.6504	1.46622	1.56083	1.61628	1.39606	1.51878
230	48.1025	47.9068	48.686	49.5781	48.906	49.2659	47.6648	1.24019	1.47757	1.44	1.39439	1.45663	1.55433	1.76389	64.1701	64.8015	60.1724	61.4422	59.7262	54.1665	54.5494	1.30584	1.65035	1.46662	1.56496	1.61806	1.39633	1.52114
231	47.9134	47.792	48.5816	49.4505	48.77	49.1485	47.635	1.24351	1.48138	1.44662	1.39677	1.45848	1.55444	1.76684	64.3892	65.0588	60.3808	61.6329	59.8967	54.3027	54.6116	1.30538	1.64967	1.46623	1.56975	1.62023	1.39711	1.52332
232	47.7209	47.6829	48.4729	49.3165	48.6317	49.0286	47.5952	1.24653	1.48538	1.45274	1.39969	1.46008	1.55557	1.76975	64.6154	65.3163	60.5844	61.824	60.073	54.448	54.6675	1.30448	1.65022	1.4664	1.57411	1.62229	1.39876	1.52551
233	47.5237	47.5657	48.3644	49.1784	48.4925	48.8956	47.5551	1.24931	1.48917	1.45961	1.40233	1.46199	1.55655	1.77289	64.8415	65.5714	60.7919	62.0089	60.2409	54.5857	54.7258	1.30377	1.64969	1.46647	1.57792	1.62464	1.39965	1.52779
234	47.3232	47.4468	48.2484	49.0362	48.3531	48.7667	47.5109	1.25197	1.49317	1.46647	1.40505	1.46461	1.55767	1.77631	65.0651	65.8264	60.9972	62.1951	60.4128	54.7223	54.7839	1.30253	1.64905	1.46694	1.5821	1.62774	1.40016	1.52944
235	47.1188	47.3246	48.1329	48.891	48.2076	48.6413	47.4574	1.25479	1.49701	1.47351	1.40812	1.46654	1.55903	1.7794	65.292	66.0749	61.2045	62.3783	60.5871	54.8617	54.8422	1.30137	1.6483	1.46692	1.58581	1.63083	1.40078	1.53164
236	46.9066	47.1916	48.0076	48.7449	48.0594	48.502	47.398	1.25741	1.50092	1.48087	1.41085	1.46866	1.55957	1.7821	65.5211	66.3214	61.4069	62.565	60.7564	55.0027	54.8944	1.30079	1.64738	1.46718	1.58984	1.63395	1.4018	1.53342
237	46.6943	47.0591	47.8851	48.5923	47.9106	48.3565	47.3383	1.25965	1.50545	1.48788	1.41396	1.4704	1.56003	1.78436	65.7451	66.5667	61.6104	62.7589	60.9215	55.1436	54.9505	1.2999	1.64616	1.46757	1.59342	1.63786	1.40375	1.53514
238	46.4713	46.921	47.7594	48.4284	47.7597	48.2114	47.2798	1.26182	1.50995	1.49525	1.41744	1.47233	1.56016	1.78756	65.9763	66.8143	61.814	62.948	61.0966	55.2879	55.0128	1.29896	1.64576	1.46762	1.5974	1.64152	1.40587	1.53644
239	46.2544	46.7768	47.6358	48.2622	47.6045	48.0614	47.2189	1.26424	1.51379	1.50304	1.42106	1.47387	1.5611	1.79022	66.2049	67.0627	62.0164	63.1403	61.267	55.4283	55.0711	1.29799	1.645	1.46797	1.601	1.64545	1.40796	1.53769
240	46.0279	46.6263	47.5095	48.0928	47.449	47.9058	47.1541	1.2664	1.51825	1.51086	1.42407	1.47575	1.56162	1.79284	66.4286	67.301	62.214	63.3278	61.4379	55.571	55.1303	1.29753	1.64361	1.46852	1.60458	1.64987	1.40999	1.53952
241	45.8038	46.4723	47.3808	47.9187	47.2945	47.7501	47.0834	1.26824	1.52279	1.51893	1.42758	1.47802	1.56243	1.79573	66.6534	67.5408	62.4193	63.5105	61.6068	55.7122	55.1898	1.29694	1.6427	1.4688	1.60901	1.65476	1.41264	1.54066
242	45.5804	46.3152	47.2451	47.7449	47.1373	47.5876	47.0063	1.27033	1.52727	1.52702	1.43147	1.48019	1.56315	1.79868	66.8765	67.7757	62.6149	63.6894	61.7834	55.8544	55.2457	1.29596	1.64153	1.46916	1.6126	1.65901	1.41616	1.54197
243	45.3491	46.155	47.109	47.564	46.9734	47.4229	46.9251	1.27231	1.53173	1.53477	1.43494	1.48193	1.56356	1.80107	67.0998	68.0004	62.8159	63.8692	61.9599	55.9939	55.3014	1.2952	1.64007	1.47011	1.61627	1.66452	1.41894	1.54348
244	45.1137	45.9923	46.9724	47.3776	46.8119	47.2582	46.8403	1.27436	1.53607	1.54262	1.43864	1.48416	1.56382	1.80355	67.3172	68.2353	63.0177	64.0551	62.1316	56.1314	55.3512	1.29495	1.63901	1.47075	1.61987	1.67012	1.4227	1.54428
245	44.8751	45.8177	46.8342	47.1841	46.6437	47.0925	46.7547	1.27604	1.54057	1.55103	1.4426	1.48626	1.56434	1.8068	67.5416	68.4606	63.213	64.2351	62.3002	56.2684	55.4108	1.29425	1.638	1.47191	1.62359	1.67574	1.42621	1.54537
246	44.6387	45.6438	46.6966	47.0019	46.4751	46.9197	46.6665	1.27797	1.54521	1.55909	1.44609	1.48803	1.56484	1.80964	67.76	68.6895	63.4013	64.4187	62.4718	56.4094	55.4684	1.29417	1.63654	1.473	1.62699	1.68174	1.43086	1.54683
247	44.3941	45.4657	46.5457	46.814	46.3046	46.7441	46.571	1.27991	1.54985	1.56703	1.44923	1.48987	1.56544	1.81212	67.9809	68.9098	63.6007	64.6024	62.6357	56.5462	55.4381	1.294	1.63533	1.47426	1.63028	1.6881	1.43537	1.55
248	44.1516	45.2777	46.3927	46.615	46.1358	46.5669	46.4796	1.28113	1.55385	1.57476	1.4525	1.49183	1.56538	1.81485	68.1979	69.1293	63.7971	64.791	62.8036	56.6812	55.4988	1.29383	1.63366	1.47614	1.63333	1.69453	1.44016	1.55144
249	43.9082	45.0953	46.2396	46.4173	45.9598	46.3861	46.3807	1.28248	1.5581	1.58263	1.45621	1.49402	1.56506	1.81711	68.4173	69.3527	63.9896	64.983	62.9718	56.8151	55.5627	1.29372	1.63243	1.47786	1.63678	1.70131	1.44509	1.55291
250	43.6585	44.9004	46.0911	46.2127	45.7893	46.2007	46.2801	1.28396	1.5623	1.59021	1.45979	1.49703	1.56459	1.81896	68.6393	69.5657	64.1792	65.1609	63.1339	56.9569	55.6283	1.29352	1.63097	1.48008	1.63956	1.7082	1.45138	1.55403
251	43.4084	44.7055	45.9345	46.0121	45.6086	46.0166	46.1722	1.28528	1.56668	1.59778	1.46345	1.49883	1.56471	1.82113	68.8547	69.7772	64.3621	65.3424	63.2985	57.0933	55.6933	1.29332	1.62913	1.48247	1.64283	1.71594	1.45698	1.55577
252	43.1573	44.5039	45.782	45.8085	45.4355	45.8302	46.0726	1.28607	1.5709	1.60521	1.4666	1.50172	1.56441	1.82378	69.0695	69.9804	64.5518	65.5269	63.4575	57.2266	55.7576	1.29306	1.62725	1.48488	1.64595	1.72394	1.46315	1.55716
253	42.8995	44.2975	45.6269	45.6023	45.2562	45.6408	45.9602	1.28733	1.57566	1.61223	1.46987	1.50416	1.56438	1.82622	69.2841	70.1799	64.7393	65.7047	63.6192	57.3616	55.8215	1.29304	1.62589	1.48815	1.64855	1.73182	1.46933	1.55884
254	42.6403	44.0949	45.4659	45.3879	45.0811	45.4527	45.8481	1.28852	1.57978	1.61881	1.4733	1.50673	1.56465	1.82881	69.4936	70.3765	64.9284	65.8902	63.7842	57.5066	55.8958	1.2931	1.62393	1.49122	1.65078	1.73974	1.4765	1.56041
255	42.3845	43.8781	45.2981	45.1749	44.8985	45.2583	45.7386	1.28967	1.58388	1.62515	1.47658	1.50967	1.56417	1.83113	69.7137	70.5656	65.1154	66.0788	63.9482	57.6442	55.9664	1.29298	1.62255	1.49447	1.65344	1.7478	1.48406	1.5615
256	42.1313	43.6609	45.1274	44.9635	44.7148	45.0633	45.6243	1.2908	1.58769	1.63127	1.47972	1.51265	1.56344	1.83345	69.9247	70.7514	65.2969	66.2618	64.1098	57.7837	56.0368	1.29323	1.62095	1.49772	1.65544	1.75584	1.49194	1.56281
257	41.8719	43.4447	44.9587	44.7526	44.539	44.8639	45.5098	1.29185	1.59111	1.63752	1.48319	1.51556	1.56314	1.83548	70.1346	70.9422	65.479	66.4404	64.2668	57.9187	56.1108	1.29291	1.61909	1.50127	1.65742	1.76427	1.50039	1.56413
258	41.6126	43.2221	44.792	44.5375	44.3556	44.6669	45.3894	1.29256	1.59466	1.64305	1.48605	1.51874	1.56251	1.83798	70.3432	71.1276	65.6695	66.6194	64.426	58.0575	56.1838	1.29288	1.6168	1.50508	1.659	1.77153	1.50874	1.56517
259	41.3502	43.0021	44.617	44.3233	44.1746	44.4691	45.2707	1.29348	1.59828	1.6484	1.48881	1.52208	1.56205	1.84022	70.5511	71.3093	65.8529	66.8049	64.582	58.1942	56.2616	1.2929	1.61418	1.5093	1.66068	1.78001	1.51744	1.56675
260	41.0823	42.776	44.4397	44.109	43.9947	44.2648	45.1519	1.29486	1.60179	1.6534	1.49198	1.52548	1.56146	1.84352	70.7573	71.4944	66.0407	66.991	64.7519	58.3336	56.3401	1.29317	1.61233	1.51401	1.66177	1.78907	1.52633	1.56798
261	40.8185	42.5441	44.2671	43.8918	43.8128	44.0673	45.0225	1.29597	1.60516	1.65785	1.49463	1.52932	1.56106	1.8457	70.9609	71.6707	66.2158	67.1702	64.9167	58.4744	56.4181	1.29312	1.61031	1.51814	1.66331	1.79771	1.53579	1.56924
262	40.5549	42.31	44.0927	43.6788	43.6279	43.8691	44.9001	1.29707	1.6082	1.66178	1.49704	1.53307	1.56106	1.84748	71.163	71.8366	66.4008	67.3568	65.0835	58.6093	56.4959	1.29348	1.60774	1.52268	1.66416	1.80676	1.54541	1.57063
263	40.2911	42.0748	43.9159	43.4606	43.447	43.6672	44.776	1.29804	1.61091	1.66566	1.49937	1.5378	1.56	1.84969	71.3649	72.0051	66.576	67.5463	65.2366	58.7488	56.5758	1.29378	1.60504	1.52729	1.66493	1.81504	1.5553	1.57211
264	40.0252	41.835	43.7356	43.2401	43.26	43.4677	44.6484	1.29876	1.61332	1.66899	1.50156	1.54213	1.55985	1.85238	71.5601	72.167	66.7586	67.738	65.406	58.8917	56.659	1.29335	1.60208	1.53203	1.66452	1.82366	1.56604	1.574
265	39.7579	41.5961	43.5525	43.0222	43.0692	43.2621	44.5233	1.29954	1.61592	1.67201	1.50329	1.54656	1.55898	1.85457	71.7592	72.3244	66.9324	67.9263	65.5698	59.0362	56.7452	1.29349	1.59935	1.53683	1.66462	1.83204	1.57609	1.57516
266	39.4856	41.3544	43.3642	42.8011	42.8882	43.0676	44.3969	1.30008	1.61836	1.67444	1.50545	1.55115	1.55789	1.85724	71.9477	72.4784	67.1078	68.1128	65.7286	59.1751	56.8266	1.29301	1.59639	1.54177	1.6647	1.8403	1.58665	1.57668
267	39.2195	41.1064	43.1772	42.5836	42.7039	42.8634	44.267	1.30121	1.62032	1.6764	1.50735	1.55608	1.55656	1.86014	72.1421	72.6249	67.2878	68.2972	65.8745	59.3197	56.9134	1.29306	1.59418	1.54653	1.66438	1.84866	1.59698	1.57781
268	38.9513	40.8552	42.9941	42.365	42.5193	42.6613	44.1351	1.30209	1.62254	1.67787	1.50853	1.56096	1.55581	1.86276	72.3306	72.7702	67.4625	68.4873	66.0311	59.4593	57	1.29298	1.59114	1.55195	1.66361	1.85677	1.60784	1.57843
269	38.6837	40.605	42.8053	42.1446	42.3362	42.4661	44.0002	1.30315	1.62462	1.67859	1.51034	1.56583	1.5548	1.86542	72.523	72.911	67.6349	68.677	66.1912	59.6043	57.0911	1.29276	1.58824	1.55686	1.66275	1.86439	1.61911	1.57989
270	38.4187	40.3493	42.6175	41.9301	42.151	42.2658	43.8599	1.30444	1.62629	1.67903	1.51168	1.57101	1.55383	1.86746	72.7103	73.0509	67.8027	68.8638	66.3418	59.7587	57.1786	1.29224	1.58498	1.5622	1.66189	1.87214	1.63022	1.58111
271	38.1538	40.0958	42.428	41.7048	41.9619	42.0648	43.7248	1.30539	1.62773	1.67891	1.51264	1.57615	1.55278	1.87054	72.8903	73.1809	67.9755	69.0462	66.4954	59.9019	57.2777	1.2918	1.58154	1.56726	1.6607	1.88059	1.64125	1.58247
272	37.8851	39.8369	42.2331	41.4859	41.7837	41.8654	43.5928	1.30654	1.62918	1.67839	1.51364	1.58156	1.55171	1.8742	73.0723	73.3218	68.1497	69.2354	66.6528	60.044	57.3732	1.29161	1.57837	1.57222	1.65893	1.8881	1.65262	1.58424
273	37.6199	39.5766	42.0398	41.2674	41.5972	41.6664	43.4589	1.30721	1.62991	1.67762	1.51472	1.58647	1.55075	1.87652	73.249	73.4462	68.3135	69.4203	66.804	60.182	57.4754	1.29128	1.57513	1.57712	1.65714	1.89566	1.66321	1.58551
274	37.3485	39.3179	41.8471	41.0534	41.4097	41.4689	43.3208	1.3085	1.63128	1.67675	1.51552	1.59168	1.55045	1.87888	73.4221	73.5593	68.4794	69.6078	66.9489	60.3294	57.5752	1.29046	1.57135	1.58189	1.65514	1.90241	1.67401	1.58703
275	37.0852	39.0598	41.6519	40.8354	41.2249	41.2656	43.1821	1.30945	1.63173	1.67485	1.51659	1.59732	1.54966	1.8818	73.59	73.676	68.6546	69.7903	67.0996	60.4795	57.6717	1.2898	1.56809	1.58708	1.65378	1.90899	1.68563	1.5886
276	36.8174	38.7958	41.4506	40.6185	41.0366	41.0718	43.0466	1.31017	1.63261	1.67289	1.51738	1.60275	1.54887	1.88473	73.7602	73.7839	68.8235	69.9746	67.2436	60.627	57.7748	1.28928	1.56464	1.59184	1.65142	1.91597	1.69671	1.59038
277	36.5526	38.5378	41.2491	40.4092	40.852	40.879	42.91	1.31127	1.63296	1.67027	1.51767	1.60887	1.54846	1.88779	73.9194	73.8928	68.9967	70.1514	67.3884	60.7789	57.8808	1.28808	1.56061	1.59676	1.64853	1.92241	1.70784	1.59167
278	36.2921	38.276	41.0474	40.1942	40.6769	40.6777	42.7688	1.31222	1.63343	1.66777	1.5182	1.61463	1.54832	1.89067	74.0791	74.0022	69.1549	70.331	67.5339	60.9229	57.981	1.28708	1.55704	1.60105	1.64616	1.92865	1.71852	1.59323
279	36.0301	38.008	40.8475	39.9783	40.4958	40.4808	42.6377	1.31314	1.63325	1.66439	1.51816	1.62028	1.54819	1.89314	74.2436	74.0994	69.3288	70.5142	67.6774	61.076	58.0866	1.28618	1.5533	1.60525	1.64339	1.93471	1.7296	1.59488
280	35.7681	37.7474	40.6482	39.7599	40.3157	40.2923	42.4957	1.31381	1.6331	1.66018	1.51887	1.6259	1.54833	1.89613	74.3958	74.1915	69.493	70.6933	67.8295	61.229	58.1924	1.28519	1.54972	1.60877	1.64152	1.94058	1.74011	1.59637
281	35.5068	37.4832	40.4501	39.5516	40.1378	40.0928	42.3592	1.31455	1.6328	1.65643	1.51937	1.63137	1.54748	1.89881	74.5442	74.2858	69.6612	71.1751	67.9779	61.3834	58.2988	1.28384	1.54677	1.61273	1.61558	1.94585	1.7509	1.59745
282	35.2479	37.2157	40.2435	39.3375	39.96	39.8956	42.2237	1.31512	1.63205	1.65156	1.51933	1.63714	1.54771	1.90139	74.7347	74.3689	69.8193	71.3582	68.1288	61.5406	58.4157	1.28466	1.54338	1.61681	1.61186	1.95122	1.76129	1.59925
283	34.9917	36.9558	40.0367	39.1322	39.7786	39.7035	42.0867	1.31554	1.63223	1.64662	1.51898	1.64297	1.5477	1.90446	74.8778	74.4475	69.9834	71.5375	68.2631	61.6926	58.5304	1.28279	1.53985	1.62088	1.60792	1.95665	1.77215	1.60073
284	34.7342	36.6894	39.8303	38.9264	39.6051	39.5207	41.9531	1.316	1.63161	1.64148	1.51857	1.64805	1.54777	1.90722	75.018	74.5314	70.1429	71.7188	68.4003	61.8468	58.637	1.28077	1.53581	1.62443	1.60441	1.96058	1.78259	1.60189
285	34.483	36.4241	39.6225	38.7229	39.4236	39.3288	41.8195	1.31659	1.63084	1.63582	1.51837	1.65357	1.5486	1.91027	75.154	74.602	70.3096	71.8964	68.5389	61.9995	58.7588	1.27884	1.53221	1.62791	1.6008	1.96437	1.79263	1.60316
286	34.2344	36.1602	39.415	38.5202	39.2472	39.1378	41.6772	1.3169	1.62989	1.62983	1.51815	1.65889	1.54951	1.91238	75.2885	74.6645	70.5576	72.0619	68.6783	62.1529	58.8751	1.2771	1.52938	1.63413	1.59727	1.96846	1.803	1.60451
287	33.9878	35.8978	39.2068	38.3219	39.0723	38.9468	41.5382	1.31732	1.62812	1.62324	1.51706	1.66482	1.55022	1.91456	75.4129	74.7327	70.7291	72.2365	68.8138	62.3121	58.989	1.27516	1.52656	1.63753	1.59349	1.97253	1.81254	1.60579
288	33.7445	35.641	38.9981	38.1239	38.9019	38.7621	41.4037	1.31744	1.62669	1.61687	1.51672	1.67016	1.5506	1.91668	75.537	74.7952	70.8914	72.4117	68.955	62.4694	59.104	1.2731	1.52368	1.64109	1.58966	1.97548	1.82248	1.60688
289	33.5029	35.3802	38.7919	37.9221	38.7359	38.5794	41.2669	1.31742	1.62503	1.60967	1.51607	1.6753	1.55115	1.91888	75.6592	74.8547	71.058	72.5843	69.0917	62.6305	59.2225	1.27138	1.52069	1.64338	1.58643	1.97842	1.83148	1.60804
290	33.2619	35.1212	38.5826	37.7299	38.5713	38.393	41.1254	1.31694	1.62323	1.60257	1.51467	1.68043	1.55202	1.92146	75.7729	74.9067	71.2186	72.7417	69.2307	62.7885	59.3385	1.26899	1.51825	1.64544	1.58345	1.9809	1.84039	1.60962
291	33.0216	34.8631	38.3719	37.5371	38.4044	38.2108	40.9815	1.31665	1.62107	1.59537	1.51372	1.68538	1.55339	1.92272	75.8894	74.9594	71.3796	72.9081	69.3653	62.9484	59.4573	1.2671	1.51642	1.64732	1.58058	1.98344	1.84975	1.61109
292	32.7851	34.6013	38.1553	37.3459	38.2332	38.0307	40.8442	1.31664	1.61977	1.58783	1.51296	1.69003	1.55507	1.92466	75.9963	75.0076	71.5355	73.0686	69.4948	63.1111	59.5799	1.26512	1.51399	1.64912	1.57742	1.98575	1.85846	1.61313
293	32.5514	34.3448	37.9433	37.1498	38.0684	37.848	40.7065	1.31655	1.61728	1.5806	1.51214	1.69439	1.55688	1.92578	76.0961	75.0476	71.6914	73.2223	69.6217	63.2667	59.6973	1.26334	1.51212	1.65092	1.57407	1.98735	1.86607	1.61491
294	32.3164	34.0903	37.733	36.9564	37.9069	37.6608	40.5699	1.31617	1.61476	1.57301	1.51137	1.69907	1.55924	1.92731	76.1982	75.0857	71.8546	73.3634	69.7551	63.4211	59.8161	1.26138	1.50961	1.65316	1.57132	1.98871	1.87417	1.61654
295	32.0858	33.8355	37.5187	36.7664	37.7466	37.4768	40.4299	1.31565	1.61208	1.56502	1.51001	1.70298	1.5613	1.92911	76.3743	75.1192	72.0052	73.5044	69.88	63.5764	59.942	1.259	1.50775	1.65461	1.56894	1.99061	1.8816	1.61859
296	31.8584	33.5848	37.3035	36.5807	37.5917	37.2992	40.2849	1.31484	1.60923	1.55732	1.50855	1.70714	1.56346	1.9303	76.4585	75.1518	72.1485	73.6439	69.9939	63.7376	60.0645	1.25711	1.50636	1.65601	1.56681	1.99167	1.88867	1.62092
297	31.6285	33.3318	37.0939	36.3949	37.4342	37.1235	40.1443	1.31391	1.60646	1.54925	1.50685	1.71138	1.56591	1.93149	76.5333	75.1815	72.2971	73.7855	70.1235	63.8995	60.1902	1.25491	1.50443	1.65773	1.56505	1.99242	1.89507	1.62368
298	31.4114	33.0774	36.883	36.2034	37.278	36.9461	40.0133	1.3132	1.60275	1.54153	1.50531	1.71522	1.56852	1.93228	76.6065	75.2089	72.4445	73.9164	70.246	64.0631	60.3124	1.25265	1.50294	1.65917	1.56346	1.9929	1.90166	1.62572
299	31.198	32.8282	36.6725	36.0283	37.1195	36.7685	39.867	1.31224	1.59933	1.53371	1.50421	1.7186	1.57063	1.93258	76.7059	75.226	72.5905	74.0546	70.3635	64.2212	60.4344	1.25339	1.50178	1.66033	1.56224	1.99343	1.90787	1.62791
300	30.9887	32.5772	36.4554	35.8518	36.9657	36.583	39.7261	1.31081	1.5954	1.52562	1.50284	1.72208	1.57258	1.93301	76.7745	75.2411	72.7351	74.0715	70.4771	64.3842	60.5543	1.25158	1.50105	1.66165	1.56256	1.99314	1.91412	1.63086
301	30.7832	32.3341	36.2424	35.6709	36.8147	36.4106	39.5824	1.30992	1.59194	1.51788	1.50112	1.72502	1.57544	1.93321	76.8355	75.2627	72.8786	74.2022	70.589	64.5445	60.6776	1.24972	1.50017	1.66278	1.56197	1.99235	1.91975	1.63412
302	30.5782	32.0928	36.0305	35.4954	36.6704	36.2389	39.4369	1.30844	1.58812	1.50986	1.50016	1.72802	1.57847	1.93266	76.8942	75.2708	73.015	74.3179	70.6958	64.7028	60.7963	1.24786	1.49973	1.66428	1.56145	1.99141	1.9246	1.63682
303	30.3776	31.8522	35.8243	35.3197	36.5248	36.0625	39.2952	1.30743	1.58444	1.50244	1.49925	1.73108	1.58099	1.93239	76.9489	75.228	73.1527	74.3511	70.8122	64.8628	60.9217	1.24623	1.50353	1.66527	1.56392	1.99099	1.92928	1.63933
304	30.1801	31.618	35.6077	35.1486	36.3807	35.8893	39.1575	1.30592	1.5806	1.49456	1.49811	1.73331	1.58414	1.93181	76.9955	75.2497	73.3251	74.4694	70.9243	65.0257	61.0376	1.24502	1.50858	1.6711	1.56462	1.98946	1.9336	1.64188
305	29.9867	31.3826	35.4009	34.982	36.2357	35.7181	39.0147	1.30482	1.57639	1.48684	1.49668	1.73541	1.58695	1.93067	77.1957	75.2581	73.4594	74.5874	71.0337	65.186	61.163	1.24431	1.50891	1.67172	1.56559	1.98852	1.93767	1.64512
306	29.8022	31.1444	35.1943	34.8125	36.0909	35.5466	38.8706	1.30329	1.57203	1.47995	1.49553	1.73782	1.5899	1.92973	77.2389	75.2557	73.5891	74.6903	71.1379	65.3568	61.2857	1.2429	1.50896	1.67279	1.5665	1.98694	1.94132	1.64817
307	29.6167	30.9153	34.9771	34.642	35.952	35.3792	38.7241	1.30161	1.56788	1.47228	1.49441	1.73943	1.59349	1.92874	77.2596	75.2571	73.7156	74.7913	71.2399	65.5117	61.4069	1.24177	1.50922	1.67392	1.56779	1.98497	1.94439	1.65122
308	29.4397	30.6845	34.7721	34.4741	35.8064	35.2108	38.5811	1.2997	1.56325	1.46548	1.49312	1.74134	1.59643	1.92722	77.2959	75.3412	73.838	74.8899	71.3372	65.6693	61.5351	1.24025	1.51655	1.67501	1.56936	1.98315	1.94763	1.65411
309	29.2599	30.4587	34.5654	34.3087	35.6705	35.0435	38.4392	1.29812	1.55847	1.45859	1.49193	1.7427	1.59987	1.92599	77.3155	75.3373	73.96	74.9769	71.4333	65.8249	61.6576	1.2397	1.51751	1.67608	1.57091	1.98119	1.95037	1.65763
310	29.0883	30.2293	34.3571	34.1457	35.5352	34.8794	38.2963	1.29673	1.55395	1.45201	1.49108	1.74432	1.60317	1.92397	77.2736	75.3288	74.1324	75.0589	71.5154	65.9847	61.6533	1.24055	1.5184	1.68124	1.57275	1.97842	1.95299	1.66163
311	28.9181	30.0065	34.1502	33.9831	35.3965	34.7112	38.1523	1.29513	1.54946	1.44553	1.49019	1.74544	1.60628	1.92227	77.2451	75.3243	74.2459	75.138	71.7017	66.1331	61.7801	1.24284	1.51944	1.6823	1.57405	1.97958	1.95527	1.66505
312	28.75	29.7918	33.9446	33.8228	35.2714	34.5452	38.0109	1.29347	1.54445	1.43948	1.48902	1.74635	1.60959	1.91989	77.2465	75.3087	74.3606	75.2139	71.7871	66.0745	61.906	1.24228	1.52077	1.68343	1.57616	1.97736	1.95236	1.66823
313	28.5816	29.5719	33.7385	33.6608	35.14	34.381	37.8638	1.29154	1.53942	1.43345	1.48822	1.74683	1.61292	1.91789	77.3819	75.2988	74.4348	75.2793	71.8763	66.2267	61.8754	1.23809	1.52156	1.68886	1.5779	1.97407	1.95429	1.6697
314	28.4174	29.3547	33.5336	33.4965	35.0142	34.2144	37.7213	1.28951	1.53442	1.42742	1.48716	1.74764	1.61655	1.91499	77.3693	75.2739	74.5448	75.34	71.9573	66.3806	62.0001	1.238	1.52242	1.68977	1.5797	1.97099	1.95556	1.67369
315	28.2601	29.1394	33.3358	33.3375	34.8919	34.056	37.578	1.28765	1.52878	1.42168	1.48657	1.7481	1.61956	1.91253	77.3542	75.2492	74.6535	75.3992	72.0345	66.5296	62.1341	1.23826	1.52344	1.69085	1.58212	1.96779	1.95612	1.67838
316	28.1091	28.9298	33.1341	33.1834	34.7681	33.8945	37.4326	1.28612	1.52351	1.41588	1.48584	1.74748	1.62278	1.90913	77.3334	75.2211	74.7628	75.4492	72.1098	66.6781	62.2607	1.23923	1.525	1.69155	1.58399	1.96443	1.95623	1.68318
317	27.9596	28.7296	32.9295	33.0227	34.6383	33.7391	37.2923	1.28417	1.51827	1.41059	1.48527	1.74753	1.62606	1.90552	77.3751	75.1941	74.8611	75.4941	72.1797	66.8259	62.3879	1.24134	1.52634	1.6921	1.58603	1.96101	1.95626	1.68745
318	27.8109	28.5312	32.725	32.868	34.5145	33.5854	37.1572	1.2823	1.51302	1.4054	1.48489	1.74746	1.62953	1.90159	77.2085	75.3363	74.9584	75.5407	72.2494	66.9685	62.5132	1.24297	1.52323	1.69248	1.58791	1.95662	1.95573	1.69219
319	27.6648	28.3252	32.5192	32.7162	34.3992	33.429	37.0133	1.28037	1.50779	1.40037	1.48429	1.74693	1.63294	1.89827	77.1887	75.305	75.0571	75.5714	72.3145	67.1108	62.64	1.24379	1.52462	1.69337	1.59032	1.95269	1.95582	1.69684
320	27.5243	28.1292	32.3205	32.5717	34.2825	33.2833	36.8727	1.27839	1.50234	1.39556	1.48401	1.74593	1.63637	1.89415	77.3174	75.2859	75.1466	75.5988	72.3767	67.2538	62.7713	1.23873	1.53073	1.69404	1.5923	1.94949	1.955	1.70103
321	27.3902	27.8912	32.119	32.4207	34.1662	33.1273	36.7423	1.27637	1.50092	1.39111	1.4834	1.74473	1.63878	1.89021	77.2792	75.2499	75.2341	75.6252	72.4264	67.3924	62.8998	1.24067	1.53343	1.69458	1.59419	1.9452	1.95439	1.70565
322	27.2603	27.7031	31.9224	32.2759	34.0531	32.9856	36.6012	1.27421	1.49515	1.3872	1.48311	1.74297	1.64173	1.88531	77.2366	75.2115	75.4396	75.6421	72.4815	67.5281	63.0266	1.2424	1.53547	1.7032	1.59688	1.94137	1.95295	1.70981
323	27.1262	27.5145	31.7239	32.1292	33.9445	32.8456	36.4611	1.27186	1.48995	1.38296	1.48303	1.74149	1.64536	1.88091	77.0612	75.2174	75.5174	75.6547	72.5383	67.6624	63.1522	1.246	1.54179	1.70315	1.59901	1.93712	1.9509	1.71428
324	27.0008	27.3266	31.5241	31.9842	33.8298	32.6976	36.3209	1.26979	1.4845	1.37885	1.48293	1.74002	1.64836	1.87624	77.0319	75.3137	75.6503	75.6629	72.5945	67.7934	63.2798	1.25123	1.55161	1.70791	1.60123	1.93338	1.94906	1.71856
325	26.8769	27.1468	31.3264	31.8399	33.7179	32.5538	36.188	1.26795	1.4793	1.37555	1.48228	1.73803	1.65121	1.87189	76.9904	75.2613	75.7197	75.6669	72.5498	67.921	63.4081	1.25412	1.55313	1.70829	1.6026	1.93389	1.94698	1.72288
326	26.7607	26.968	31.1298	31.7723	33.6056	32.4145	36.0494	1.26582	1.47392	1.37212	1.48555	1.73607	1.65439	1.86737	76.9431	75.2071	75.8135	75.8462	72.5949	68.0487	63.5354	1.25701	1.55562	1.71366	1.59913	1.9301	1.94471	1.72778
327	26.639	26.7953	30.9393	31.6207	33.5004	32.2732	35.9147	1.26379	1.46898	1.36872	1.48589	1.73415	1.65703	1.86253	77.095	75.1915	75.881	75.8363	72.6429	68.1715	63.7723	1.25637	1.56301	1.71392	1.60128	1.92681	1.94207	1.73339
328	26.5269	26.8062	30.7471	31.5199	33.4845	32.1405	35.7889	1.26147	1.45745	1.36558	1.49062	1.73552	1.66002	1.85736	77.0447	75.1728	76.0492	75.8346	72.6853	68.2351	63.9017	1.24362	1.57006	1.71701	1.60353	1.92256	1.9451	1.7379
329	26.4152	26.6397	30.5573	31.3648	33.3741	32.011	35.6625	1.25913	1.4525	1.36297	1.49118	1.73314	1.6627	1.85203	76.9864	75.2233	76.106	75.5877	72.8252	68.3573	64.0225	1.24727	1.58148	1.71625	1.59401	1.92297	1.94274	1.7422
330	26.3117	26.4747	30.3681	31.2143	33.2653	31.8851	35.5371	1.25657	1.44788	1.3605	1.4912	1.73042	1.66543	1.84652	76.8631	75.161	76.333	75.5744	72.859	68.4733	64.1412	1.25289	1.58394	1.71356	1.59643	1.92006	1.93988	1.74604
331	26.2081	26.3165	30.544	31.0646	33.1637	31.7586	35.4139	1.25422	1.44283	1.34286	1.49134	1.72765	1.66824	1.84172	76.7505	75.1651	76.1761	75.7241	72.8822	68.5895	64.2647	1.25879	1.59087	1.71878	1.60478	1.91692	1.93698	1.74976
332	26.1043	26.1542	30.3563	30.9159	33.1925	31.867	35.2956	1.25162	1.43817	1.34077	1.49146	1.72542	1.66093	1.83638	76.8001	75.0632	76.2202	75.7123	72.9112	68.7112	64.3848	1.26124	1.59886	1.71785	1.60575	1.91422	1.934	1.75414
333	26.0083	26.0031	30.1671	30.7712	33.0839	31.7472	35.1787	1.24944	1.43398	1.33886	1.49198	1.72292	1.66443	1.831	76.7234	74.989	76.26	75.6946	72.9345	68.8233	64.5085	1.26899	1.6017	1.71644	1.60631	1.91147	1.93053	1.75817
334	25.9128	25.8573	29.8967	30.6305	32.9786	31.6257	35.0564	1.24735	1.42923	1.33946	1.49244	1.72001	1.66768	1.82607	76.7379	74.9077	76.5228	75.6804	72.9588	68.9401	64.6282	1.27345	1.60502	1.70734	1.60749	1.90847	1.92688	1.76185
335	25.8213	25.9719	29.7004	30.4909	32.8765	31.5086	34.9461	1.24494	1.42274	1.33729	1.49301	1.71731	1.67079	1.82059	76.9336	74.7346	76.5643	75.6392	73.1555	69.0448	64.5579	1.27822	1.61205	1.70572	1.6191	1.9051	1.92306	1.76659
336	25.7853	25.8348	29.5127	30.3454	32.7726	31.3944	34.8338	1.24032	1.41939	1.33568	1.49374	1.7141	1.67333	1.81497	76.7316	74.6504	76.5998	75.8359	73.1638	69.1532	64.6854	1.28685	1.61601	1.7036	1.61126	1.90237	1.91943	1.77053
337	25.7668	25.7018	29.4425	30.2026	32.6718	31.2815	34.7279	1.23911	1.41603	1.33398	1.49409	1.71073	1.67613	1.80987	76.6451	74.5631	76.6291	75.813	73.1736	69.2533	64.8048	1.29107	1.61961	1.70185	1.61062	1.90049	1.91526	1.77513
338	25.5846	25.6189	29.2528	30.0617	32.5718	31.1769	34.6248	1.23632	1.41709	1.33257	1.49446	1.70708	1.67929	1.80395	76.3732	74.4529	76.8547	75.7785	73.1812	69.3613	64.9267	1.29715	1.62965	1.70873	1.61108	1.89875	1.91121	1.77937
339	25.4991	25.4711	29.0701	29.9248	32.4718	31.0674	34.5248	1.2337	1.4194	1.33153	1.49503	1.70423	1.68234	1.79908	76.2718	74.3686	76.8807	75.7576	73.191	69.4584	64.9735	1.30127	1.63396	1.70598	1.6105	1.8984	1.90626	1.78784
340	25.6141	25.3459	28.8864	29.7879	32.372	30.9609	34.4781	1.22934	1.41609	1.33058	1.49585	1.701	1.68576	1.80041	76.0644	74.3928	76.9699	75.7293	73.271	69.5507	65.0972	1.30554	1.64086	1.70796	1.60979	1.90894	1.90151	1.79239
341	25.5522	25.2281	28.7	29.6509	32.2764	30.8574	34.3738	1.22955	1.41348	1.32909	1.49631	1.69755	1.68887	1.79526	75.96	74.3871	76.9812	75.6886	73.282	69.8703	65.3712	1.31027	1.65008	1.7113	1.60939	1.90769	1.88957	1.79573
342	25.4727	25.1058	28.5219	29.515	32.186	30.7622	34.2741	1.22713	1.41082	1.3279	1.49676	1.69405	1.69242	1.78999	75.8895	74.962	76.881	75.9533	73.2931	69.957	65.4962	1.31853	1.63868	1.71057	1.58803	1.90658	1.88479	1.79999
343	25.4534	24.9936	28.351	29.3763	32.0948	30.6678	34.1714	1.22624	1.40896	1.32683	1.498	1.69064	1.69536	1.78518	75.7305	74.6663	76.9129	76.2498	73.3022	70.0412	65.6162	1.32637	1.64943	1.7077	1.58053	1.90573	1.87963	1.80358
344	25.3742	24.758	28.1773	29.2364	32.0047	30.5764	34.0778	1.22346	1.40699	1.32599	1.4983	1.68741	1.6986	1.77947	75.7416	74.893	76.8556	76.2735	73.2392	70.1756	65.7383	1.33039	1.63301	1.70929	1.58295	1.91234	1.88006	1.80748
345	25.2959	24.6462	28.0112	29.1011	31.9158	30.4895	33.9883	1.22093	1.40555	1.32974	1.49875	1.68423	1.70208	1.77492	75.6279	74.5877	76.8661	76.2344	73.2445	70.2548	65.9105	1.33867	1.63098	1.7061	1.58105	1.9246	1.87525	1.81546
346	25.2221	24.5403	27.8127	28.9691	31.8228	30.4035	33.9031	1.21843	1.40394	1.33349	1.49964	1.68138	1.70525	1.77059	75.8472	74.6043	76.8823	76.1906	73.2609	70.3335	66.0358	1.33698	1.64751	1.70328	1.57888	1.92361	1.87026	1.81875
347	25.1584	24.4452	27.6434	28.84	31.7307	30.3194	33.8173	1.21596	1.40297	1.33219	1.50039	1.67781	1.70854	1.76574	75.7368	74.4912	77.0133	76.151	73.0645	70.4207	66.1599	1.34246	1.65011	1.70175	1.57648	1.91919	1.87096	1.82191
348	25.0936	24.3467	27.4777	28.7159	31.6373	30.2382	33.7448	1.21325	1.40204	1.33143	1.5011	1.67465	1.71187	1.76135	76.0787	74.384	77.2391	76.1766	73.0728	70.4909	66.2828	1.34826	1.65301	1.66524	1.57437	1.91961	1.8655	1.82506
349	25.0294	24.2582	27.3129	28.5883	31.5447	30.1632	33.672	1.21066	1.40077	1.32999	1.50208	1.67163	1.7155	1.75667	75.9146	74.8505	77.2383	76.2694	73.0752	70.5563	66.4022	1.35354	1.60723	1.66102	1.57147	1.91954	1.86003	1.82725
350	24.967	24.1722	27.229	28.4631	31.4594	30.0893	33.6072	1.20818	1.40039	1.33183	1.50348	1.66832	1.71873	1.75285	76.071	75.0135	77.7887	76.2288	73.0825	70.4928	66.5181	1.34888	1.60014	1.64349	1.56726	1.9196	1.85649	1.83008
351	24.9121	24.0937	26.9821	28.3396	31.3686	30.0175	33.5431	1.20583	1.39985	1.33394	1.50469	1.66523	1.72246	1.74905	75.9609	74.8984	77.7879	76.1551	73.0879	70.4733	66.6249	1.35443	1.60308	1.64524	1.57444	1.91984	1.86087	1.83235
352	24.9734	24.0174	26.8229	28.213	31.2856	29.9507	33.4871	1.20074	1.3995	1.33307	1.50566	1.66226	1.72636	1.74522	76.2539	74.7806	78.2145	76.2128	72.8907	70.5319	66.7355	1.34594	1.6054	1.62061	1.58082	1.9179	1.85501	1.83498
353	24.9222	23.9444	26.7093	28.0942	31.5029	29.8879	33.4343	1.19842	1.39931	1.33678	1.50651	1.66142	1.73044	1.74151	76.3287	74.6605	78.2014	76.1602	72.8956	70.5933	66.8438	1.34494	1.60841	1.61555	1.57583	1.9184	1.84864	1.83743
354	24.8753	23.8785	26.5522	27.9771	31.4107	29.8382	33.3822	1.1958	1.39904	1.33616	1.50736	1.659	1.73445	1.73785	76.4768	74.7963	78.2342	76.2069	72.894	70.6503	66.9429	1.3459	1.61026	1.61613	1.57383	1.91929	1.84262	1.83934
355	24.8282	23.8211	26.4567	27.8553	31.3302	29.781	33.3405	1.19292	1.3992	1.33939	1.50859	1.65698	1.74473	1.73519	76.3671	74.6762	78.245	76.1539	72.7337	70.7112	67.0468	1.35009	1.61279	1.61722	1.5685	1.92011	1.83622	1.84149
356	24.802	23.8762	26.303	27.7415	31.4553	29.9509	33.297	1.19334	1.39818	1.33909	1.50941	1.64687	1.74168	1.73151	76.2504	74.3024	78.2008	76.0932	72.7287	70.6328	67.1455	1.35532	1.6085	1.61194	1.5627	1.92079	1.83103	1.84368
357	24.7551	23.8206	26.1587	27.7321	31.3633	29.8986	33.2567	1.19126	1.39786	1.33849	1.5133	1.64481	1.74631	1.72879	76.1288	73.9675	78.4574	76.0964	72.7234	70.6859	67.2385	1.3599	1.62878	1.61392	1.56746	1.92193	1.82482	1.84494
358	24.7146	23.4759	26.0136	27.6221	31.2758	29.8502	33.2254	1.18922	1.37426	1.33817	1.51457	1.6424	1.75025	1.72588	76.2136	73.8452	78.4234	76.1339	72.6177	70.5842	67.1829	1.36513	1.632	1.60896	1.5645	1.92729	1.81849	1.84668
359	24.776	23.4277	25.8769	27.5111	31.1864	29.8067	33.3456	1.18596	1.37424	1.3374	1.51595	1.64054	1.75417	1.72503	76.3353	73.9219	78.4959	76.0195	72.2899	70.6305	67.277	1.36991	1.62759	1.60787	1.56307	1.92733	1.8113	1.84809
360	24.7346	23.3828	25.7337	27.4093	31.0974	29.7614	33.3166	1.18357	1.3739	1.33651	1.51742	1.63862	1.75821	1.72301	76.1871	73.6826	78.6172	75.6511	72.3639	70.6683	67.2801	1.37814	1.63595	1.60338	1.53622	1.93456	1.80356	1.85344
361	24.6955	23.3293	25.5055	27.3053	31.0119	29.7144	33.409	1.18105	1.37917	1.33747	1.51917	1.63646	1.76245	1.72497	76.0026	73.5498	78.5413	75.6908	72.3894	70.7087	67.2255	1.3734	1.63819	1.59833	1.53209	1.94294	1.79646	1.85557
362	24.5539	23.5315	25.3424	27.2046	30.9226	29.6786	33.3939	1.17694	1.37879	1.34163	1.5211	1.63483	1.76671	1.72345	76.1182	73.6673	78.5663	75.7199	72.4613	70.7447	67.3134	1.37316	1.63473	1.60025	1.53284	1.95046	1.78903	1.85665
363	24.5166	23.4927	25.2231	27.1028	30.8118	29.6427	33.3872	1.17454	1.37911	1.34104	1.52279	1.63873	1.77109	1.72232	76.0986	73.6022	78.4938	75.1242	72.6108	70.5676	67.3949	1.38014	1.64394	1.60245	1.45647	1.95519	1.78739	1.85751
364	24.7649	23.4542	25.0974	27.0088	30.7285	29.7006	33.3806	1.1697	1.37936	1.34006	1.52451	1.63707	1.7798	1.72098	76.537	73.3685	78.6061	75.0634	72.7545	70.6131	67.4786	1.37189	1.65308	1.59925	1.45044	1.95946	1.78086	1.85825
365	24.688	23.2989	24.9808	26.9175	30.6393	29.3294	33.5486	1.17004	1.38011	1.33989	1.52622	1.6354	1.78009	1.72026	76.4196	73.6055	78.8619	74.8793	72.7763	70.6511	67.4719	1.37587	1.63327	1.60173	1.44474	1.95917	1.77415	1.86204
366	24.6536	23.3681	24.8706	26.8237	30.5557	29.3041	33.5435	1.16802	1.38178	1.33891	1.52773	1.63386	1.78476	1.72049	76.4647	73.24	78.8188	74.6995	72.7626	70.6916	67.553	1.37858	1.64807	1.59851	1.43905	1.9655	1.76755	1.86243
367	24.6149	23.3348	24.7601	26.8145	30.5656	29.2782	33.539	1.17192	1.38236	1.33864	1.53282	1.63525	1.7892	1.72115	76.5252	73.2088	78.7617	74.6404	72.8463	70.7375	67.6349	1.37465	1.67279	1.59522	1.43171	1.97134	1.76125	1.86297
368	24.6507	23.3047	24.2049	26.9764	30.478	29.3842	33.5355	1.17533	1.38287	1.29025	1.53271	1.63398	1.79731	1.72162	76.4798	73.0506	78.8611	74.5819	72.8723	70.779	67.7051	1.37422	1.68875	1.59477	1.40636	1.9699	1.7544	1.86889
369	24.7453	23.2866	24.1761	26.8883	30.3945	29.3666	33.5797	1.17001	1.38352	1.29062	1.53491	1.63256	1.80189	1.72927	76.6846	72.8369	78.6566	74.7934	72.8775	70.8181	67.7856	1.37587	1.70098	1.5957	1.39327	1.976	1.7476	1.86891
370	24.8247	23.2655	23.8842	26.8008	30.3134	29.3549	33.5767	1.16701	1.38431	1.28154	1.53681	1.63096	1.80639	1.73035	76.8295	72.9477	78.7811	74.7378	72.9049	70.6605	67.8594	1.36876	1.72091	1.57273	1.38615	1.97496	1.73727	1.87468
371	24.799	23.2492	23.7778	26.7738	30.3585	29.3431	33.5826	1.16534	1.38461	1.27945	1.54331	1.63081	1.81058	1.73208	76.7039	73.1053	78.791	74.5802	72.9281	70.7519	67.9306	1.37248	1.741	1.57721	1.38282	1.97244	1.7349	1.87447
372	24.4825	23.2324	23.8932	26.724	30.2705	29.3337	33.5944	1.14282	1.38499	1.27882	1.55105	1.62934	1.81504	1.73352	76.6674	72.9827	79.2433	74.525	72.9581	70.78	68.0015	1.37965	1.75622	1.52391	1.37539	1.97033	1.72862	1.87376
373	24.5109	23.2227	23.7826	26.6136	30.1881	29.3267	33.6049	1.14412	1.3853	1.27719	1.55801	1.62782	1.81961	1.73533	76.4068	72.8337	79.4913	74.4566	72.9759	70.672	68.0683	1.38533	1.76095	1.5057	1.36914	1.96729	1.72279	1.87275
374	24.7803	23.0563	23.6792	26.5323	30.1111	29.3195	33.6117	1.14039	1.38284	1.27527	1.5598	1.62605	1.82313	1.73651	76.2718	73.1183	79.6298	74.595	73.2032	70.7158	68.1823	1.38933	1.74475	1.514	1.35656	1.96865	1.71715	1.87674
375	24.903	23.0464	23.5873	26.625	30.0291	29.3122	33.6269	1.14112	1.38849	1.27379	1.55934	1.62457	1.8267	1.73924	76.3248	72.9704	79.6594	74.5147	73.038	70.7503	68.2511	1.39795	1.74947	1.51906	1.35037	1.96474	1.71172	1.87467
376	24.9631	23.0458	23.4841	26.716	29.9454	29.3108	33.6441	1.14109	1.38878	1.27239	1.55847	1.62223	1.83006	1.74201	77.1222	73.1457	79.4787	74.2796	72.9641	70.797	68.1967	1.38566	1.74528	1.52689	1.34341	1.96573	1.71229	1.87496
377	24.9433	23.1302	23.3971	26.642	29.8588	29.3125	33.6601	1.14258	1.39181	1.27112	1.56022	1.62682	1.83391	1.74514	77.3237	73.7384	79.3895	74.1983	73.1109	70.8184	68.0961	1.38684	1.749	1.52866	1.3379	1.9668	1.71399	1.87126
378	24.9937	23.131	23.3075	26.5761	29.7778	29.3188	33.4906	1.14193	1.39159	1.26945	1.56179	1.62452	1.83771	1.74601	77.3307	73.289	79.2825	74.32	73.1485	70.8488	68.0668	1.40297	1.76472	1.5389	1.3283	1.96182	1.70869	1.85432
379	25.1099	23.135	23.1206	26.511	29.7499	29.521	33.3739	1.14685	1.3916	1.26952	1.56389	1.62784	1.83803	1.75127	77.2553	73.6946	79.4823	74.4397	73.3613	70.8779	67.9009	1.41036	1.754	1.54784	1.31832	1.95801	1.70395	1.84468
380	25.0049	23.1178	23.0404	26.5389	29.6705	29.6657	33.3895	1.14512	1.39693	1.26805	1.56887	1.62558	1.85238	1.75382	77.3801	74.6294	79.3767	74.3614	73.3938	70.9034	68.1653	1.40776	1.72796	1.55113	1.31383	1.95194	1.6993	1.84777
381	25.0021	23.1311	22.9585	26.474	29.3926	29.8988	33.3985	1.14896	1.39716	1.26696	1.57047	1.61865	1.85057	1.75716	77.9421	74.7937	79.2634	74.2854	73.4223	70.9318	68.2394	1.37751	1.73063	1.55384	1.30942	1.94615	1.69467	1.84459
382	25.0503	23.2341	22.997	26.4092	29.172	29.9128	33.4158	1.14828	1.39953	1.27314	1.57206	1.62493	1.8536	1.76024	77.4073	75.2926	79.3966	74.0525	73.6695	70.9708	68.3062	1.37357	1.7201	1.5534	1.3053	1.93851	1.69589	1.84171
383	25.1605	23.4845	22.9352	26.3542	29.0797	29.9607	33.4348	1.14816	1.40117	1.27715	1.57335	1.62083	1.86343	1.76308	77.2687	75.4645	79.062	73.8637	73.7943	71.0009	68.2573	1.38422	1.74186	1.55332	1.31236	1.93793	1.69181	1.84306
384	25.1955	23.5296	22.9944	26.2978	28.9917	29.9707	33.4533	1.14226	1.40657	1.27603	1.57476	1.61682	1.86665	1.76645	77.2034	75.2989	79.2833	73.8756	73.3473	70.984	68.3667	1.38348	1.74685	1.54252	1.31321	1.93836	1.69326	1.84621
385	25.1131	23.5115	23.1076	26.2454	28.9002	29.98	33.4708	1.14278	1.41341	1.26911	1.57631	1.61272	1.86984	1.7705	77.0961	75.4254	79.1457	73.5267	73.3873	71.0121	68.4403	1.39446	1.78371	1.55248	1.31278	1.93092	1.69014	1.84266
386	25.1386	23.5266	23.0305	26.1946	28.8072	29.9912	33.7812	1.14447	1.41873	1.27297	1.57765	1.60846	1.87247	1.75818	76.9933	75.4554	78.988	73.2834	73.4341	71.1648	68.5506	1.40794	1.79323	1.56258	1.3108	1.92295	1.68873	1.82896
387	25.0713	23.535	22.9613	26.1959	28.8712	30.0041	34.0347	1.14549	1.41791	1.27198	1.58366	1.60413	1.87435	1.75479	76.9154	75.5068	78.8794	72.9994	73.6076	71.1916	68.6376	1.42612	1.80735	1.56482	1.32179	1.91891	1.68515	1.82538
388	25.1784	22.9158	22.9004	26.1574	28.6121	30.4131	34.0438	1.14197	1.27487	1.27071	1.58438	1.59715	1.8753	1.75909	76.5591	75.5794	78.7012	72.9303	73.6448	71.2157	68.7425	1.4293	1.8363	1.57545	1.32278	1.91073	1.68202	1.82797
389	25.2721	23.0661	22.8407	26.216	28.5209	30.4299	34.027	1.14011	1.2713	1.26944	1.58819	1.59279	1.87839	1.77131	76.4439	76.2423	78.6399	72.9226	73.8255	71.2498	68.7422	1.43406	1.78111	1.59567	1.32963	1.90661	1.67951	1.82876
390	24.9012	23.1664	22.7915	26.4093	28.4306	30.3566	34.0374	1.12394	1.2723	1.26823	1.59996	1.58812	1.88753	1.7758	76.4876	76.092	78.4646	72.9367	73.8572	71.2785	68.8213	1.4513	1.78438	1.60593	1.33546	1.90633	1.6775	1.82495
391	25.0444	23.1408	22.7381	26.2064	28.3412	30.3202	34.2281	1.12627	1.27542	1.26714	1.60107	1.58294	1.89767	1.78011	76.1594	75.952	78.7328	72.8573	73.8985	71.3989	68.9032	1.44238	1.78817	1.60672	1.33707	1.89844	1.67909	1.82086
392	24.9368	23.1739	22.8009	26.1672	28.4275	30.3291	34.236	1.12568	1.26931	1.26723	1.6017	1.57475	1.89992	1.78442	76.3253	75.802	79.0316	72.7803	73.9337	71.4343	68.9877	1.45144	1.79064	1.60343	1.33879	1.88991	1.67652	1.81642
393	25.4877	23.1779	22.7531	26.5062	28.3451	30.3468	34.2441	1.11273	1.2686	1.26584	1.60591	1.57631	1.90246	1.78802	76.6018	75.8483	79.6619	72.7145	74.2811	71.4652	69.0731	1.43995	1.80706	1.57864	1.34037	1.88341	1.67421	1.81185
394	25.3407	23.0533	22.7088	26.4828	28.2563	30.3631	34.4592	1.12127	1.27693	1.26459	1.61253	1.57095	1.9045	1.78908	76.4917	75.6978	79.5579	72.6965	74.1709	71.4996	69.1555	1.44451	1.82505	1.59089	1.35359	1.8773	1.67199	1.80717
395	25.373	23.0514	22.6689	26.5207	28.1402	30.3807	34.46	1.12697	1.27682	1.26256	1.61787	1.56071	1.90651	1.79286	76.7135	75.905	79.5137	72.8659	73.9335	71.501	69.2358	1.45739	1.82919	1.60303	1.34977	1.87587	1.67695	1.80231
396	25.5278	22.9233	22.6859	26.5842	28.265	30.397	34.6921	1.13052	1.27719	1.27106	1.62127	1.54875	1.90886	1.80571	76.6659	75.7477	79.5321	72.8768	73.9878	71.5789	69.3191	1.47121	1.83154	1.6125	1.36488	1.86748	1.68094	1.79777
397	25.5412	22.9259	22.6488	26.5435	28.377	30.6184	34.6883	1.13678	1.27636	1.27483	1.62789	1.53865	1.91041	1.81053	76.6046	75.9187	79.4222	72.8866	74.0488	71.5443	69.4079	1.48866	1.84036	1.61416	1.37508	1.85894	1.68522	1.7997
398	25.5215	22.9215	22.5973	26.5102	28.2974	30.6617	34.6875	1.1447	1.27608	1.27821	1.62712	1.53367	1.9218	1.81442	77.4298	76.074	79.7815	73.0418	74.0943	71.5319	69.4735	1.48467	1.84987	1.61465	1.37511	1.8509	1.69037	1.79483
399		22.923	22.7665	26.578	28.2916	30.3415	34.6825		1.27614	1.28127	1.63081	1.53798	1.923	1.81904		75.9042	79.6798	72.9706	74.1461	71.5629	69.555		1.85229	1.61442	1.37771	1.84361	1.69048	1.79027
400		22.7294	22.72	26.5463	28.209	30.3822	34.6804		1.27181	1.28409	1.62971	1.53205	1.93342	1.82294		76.7092	79.5773	72.9008	74.4329	71.5838	69.634		1.82426	1.61475	1.38132	1.8467	1.69023	1.78536
401		22.9424	22.7016	26.8097	28.1342	30.5973	34.8269		1.26428	1.2815	1.63214	1.52603	1.94863	1.83006		76.5414	79.7804	72.8321	74.4684	71.6401	69.7104		1.82721	1.63043	1.38443	1.83953	1.69653	1.78034
402		22.8661	22.566	26.78	28.1041	30.9896	34.82		1.26885	1.28029	1.6306	1.5257	1.95107	1.8346		76.3767	80.271	72.7548	74.1891	71.5507	69.7871		1.83055	1.62154	1.38917	1.8217	1.70918	1.77608
403		22.7021	22.6789	26.7595	28.119	30.9947	34.8046		1.27628	1.27875	1.62968	1.52447	1.95236	1.83836		76.2026	79.9585	73.2894	73.9508	71.3862	69.8606		1.83349	1.62642	1.36401	1.82252	1.71039	1.77205
404		22.4762	22.6476	26.7457	28.1953	31.2264	34.7037		1.26883	1.28117	1.62785	1.51885	1.95328	1.84951		76.0289	79.7007	73.3852	73.8851	71.85	69.9403		1.83629	1.63398	1.37099	1.82219	1.69691	1.7675
405		22.2967	22.6382	26.7315	28.1115	31.2332	34.6778		1.27639	1.2777	1.62608	1.51337	1.95487	1.85378		76.1819	79.9621	73.664	73.9048	71.8759	69.9602		1.84583	1.64379	1.378	1.81606	1.69688	1.76927
406		22.463	22.6292	26.7151	28.0356	31.2454	34.7555		1.27202	1.27446	1.62383	1.50801	1.95602	1.86442		75.9797	79.9201	73.8188	74.0447	71.9146	69.7234		1.84873	1.65427	1.39168	1.81617	1.69673	1.75921
407		22.4545	22.6208	26.7074	28.018	31.0369	34.7232		1.27506	1.27147	1.62199	1.50798	1.9573	1.86824		75.7927	80.1818	74.1081	73.8126	72.1596	70.265		1.85106	1.64786	1.35545	1.83319	1.69373	1.73968
408			22.6194	26.4089	27.9435	31.049	34.692			1.2675	1.61433	1.50299	1.9586	1.87191			80.0661	74.6103	73.7369	72.3336	70.3431			1.64635	1.35694	1.83448	1.70455	1.73652
409			22.8139	26.4617	27.8685	31.0635	34.6508			1.25844	1.61295	1.49834	1.95971	1.87516			79.9284	74.7764	73.7558	72.4106	70.2644			1.6576	1.38123	1.8467	1.71086	1.73439
410			22.7988	26.5756	27.6588	31.0803	34.9196			1.26115	1.62841	1.49487	1.96035	1.86526			79.7967	74.763	73.5049	72.4507	70.3342			1.6695	1.38585	1.83894	1.71013	1.7314
411			22.808	26.6089	27.6815	31.0967	34.8725			1.25739	1.63239	1.49395	1.96135	1.86868			79.7011	74.7458	73.5039	72.49	70.2603			1.66749	1.39059	1.83172	1.70928	1.73006
412			22.8216	26.4276	27.3762	31.1198	34.8207			1.25328	1.62998	1.4818	1.96193	1.87179			79.3928	74.5798	73.5042	72.5291	70.4027			1.67294	1.40269	1.82511	1.70833	1.74042
413			22.8368	26.4259	27.3024	31.2223	34.8099			1.24917	1.62635	1.47674	1.9716	1.8843			79.2446	74.9578	73.4936	72.5621	70.2219			1.68495	1.39161	1.81865	1.70729	1.72918
414			22.8571	26.4172	27.3385	31.2391	34.7591			1.24529	1.62278	1.47668	1.9723	1.88819			79.149	74.9374	73.6495	72.2936	70.3108			1.68265	1.397	1.8187	1.70541	1.72808
415			22.8777	26.4169	27.4898	31.2607	35.1631			1.24701	1.6189	1.466	1.97344	1.88163			79.142	74.957	73.7265	72.3258	70.4055			1.70321	1.41348	1.82121	1.70555	1.73401
416			22.9109	26.4217	27.4208	31.279	35.1014			1.24905	1.6229	1.46261	1.97472	1.88474			79.0322	75.3118	73.7048	72.4864	70.4855			1.70094	1.40733	1.81575	1.70923	1.73312
417			22.9427	26.5157	27.7141	31.6888	35.0485			1.24485	1.62391	1.45477	1.98127	1.88775			78.9125	75.3903	73.69	72.5179	70.5623			1.6982	1.42082	1.81005	1.70899	1.73274
418			22.9771	26.577	27.6901	31.711	35.2485			1.24084	1.62746	1.45777	1.9822	1.8849			79.4009	75.1073	73.5324	71.9967	70.6366			1.66912	1.44092	1.80428	1.69639	1.73942
419			23.0193	26.4863	27.7753	31.7286	35.4653			1.2367	1.63971	1.45989	1.98295	1.8813			79.2929	75.0476	73.6453	72.0437	70.7103			1.66614	1.45406	1.81777	1.69533	1.73921
420			22.5624	26.4699	27.7235	31.7518	35.3941			1.20679	1.6354	1.4649	1.98371	1.88431			80.0564	75.1844	73.6684	72.1023	70.7722			1.64861	1.48998	1.82168	1.70282	1.7397
421			22.9159	26.7875	27.7092	31.7705	35.3221			1.19781	1.63564	1.46945	1.98434	1.88748			79.7192	75.1578	73.6681	72.1513	70.8482			1.65593	1.49516	1.81597	1.71025	1.73957
422			23.1346	26.7682	27.4805	31.7922	35.2463			1.19058	1.63213	1.46659	1.98522	1.88978			79.4635	75.1272	73.5069	72.1917	70.9084			1.66785	1.49915	1.81635	1.70947	1.74084
423			23.0748	26.8004	27.4396	32.1328	35.3874			1.1891	1.63586	1.47152	1.97608	1.89246			79.378	75.1091	73.417	72.234	70.8649			1.66573	1.50314	1.8197	1.70876	1.74586
424				26.7885	27.3978	32.1561	35.3066				1.63204	1.47721	1.97676	1.89598				74.3191	73.4278	72.275	70.9246				1.44517	1.82413	1.708	1.74757
425				26.7814	27.3293	32.175	35.2296				1.62862	1.47547	1.97774	1.89921				74.2807	73.6016	72.32	71.1346				1.46164	1.82305	1.70625	1.75169
426				26.9066	27.3041	32.1926	35.2959				1.64785	1.48103	1.97813	1.90825				74.7661	73.5724	72.3589	71.1885				1.47008	1.8279	1.70473	1.75388
427				26.8831	27.2443	32.2174	35.2089				1.64469	1.4795	1.97832	1.91093				75.0029	73.7029	72.3939	71.246				1.5083	1.83007	1.70269	1.75582
428					27.3937	32.7039	35.125					1.4794	1.97799	1.91363					73.6649	72.31	71.3007					1.8242	1.70611	1.75773
429					27.3314	32.7139	35.1937					1.47806	1.97893	1.92104					73.4794	72.6268	71.3415					1.82769	1.69476	1.75983
430					27.4764	32.8156	35.1051					1.47517	1.98958	1.92378					73.3046	72.6718	71.5225					1.83202	1.70003	1.76454
431					27.5634	32.8354	35.0139					1.47766	1.99148	1.9264					73.2649	72.687	71.5591					1.82662	1.69712	1.76678
432					27.6974	32.8505	34.9187					1.47819	1.99201	1.92881					73.3834	72.7121	71.865					1.82978	1.69324	1.7741
433					27.7686	32.862	34.8183					1.48304	1.99255	1.93074					73.3421	72.7386	71.9001					1.82461	1.68995	1.77625
434					27.7259	32.8711	34.7284					1.49064	1.99294	1.9332					73.4435	72.771	71.9384					1.8285	1.69618	1.77857
435					27.4693	32.8777	34.6341					1.50102	1.99365	1.93591					73.3807	72.7945	71.9641					1.82283	1.69233	1.78061
436					27.4563	32.8941	34.6428					1.50996	1.99377	1.94565					73.3191	72.8224	72.1569					1.81704	1.6884	1.78426
437					27.4055	32.9119	34.7229					1.51047	1.99342	1.95222					73.0423	72.8448	72.1877					1.81737	1.68486	1.78633
438					27.562	32.8668	34.6291					1.52364	2.01467	1.95383					72.981	72.9977	72.2072					1.81182	1.69286	1.78815
439					27.5079	32.876	34.6937					1.524	2.01443	1.96126					71.9884	73.0161	72.2209					1.76201	1.68836	1.78964
440					27.519	33.2198	34.588					1.46452	2.0225	1.96258					71.9507	73.036	72.2337					1.7582	1.68374	1.79038
441					27.4631	33.2195	34.7589					1.46368	2.02215	1.9612					71.5576	73.5865	72.6657					1.75231	1.63265	1.7874
442					27.625	34.1181	35.0185					1.46301	2.00351	1.94964					71.5101	73.3115	72.6867					1.7491	1.62022	1.78813
443					27.6426	34.0266	35.0939					1.46918	1.96671	1.95696					72.0215	73.386	72.7769					1.73768	1.63114	1.79426
444						34.1607	34.9793						1.96185	1.95917						73.4413	73.2584						1.63553	1.78585
445						34.1351	35.4207						1.96001	1.95701						73.4558	73.4528						1.63052	1.78553
446						34.1071	35.3046						1.95807	1.95943						73.239	73.4562						1.62521	1.78379
447						34.5301	35.198						1.95472	1.96194						73.096	73.4576						1.62585	1.78187
448						34.4996	35.5606						1.95202	1.96024						72.9027	73.4545						1.62307	1.7798
449						34.4722	35.451						1.94891	1.96249						72.929	73.4533						1.6205	1.77738
450						34.4435	35.5458						1.94651	1.98272						73.2445	73.4002						1.62415	1.78233
451						34.9478	35.4332						1.94437	1.98492						73.2514	73.566						1.62063	1.78738
452						34.913	35.5683						1.94116	1.98864						73.2982	73.5493						1.626	1.78336
453						34.8798	35.4461						1.93763	1.99028						73.4085	73.5478						1.64016	1.78005
454						35.1307	35.2633						1.93355	1.98649						73.5027	73.1305						1.64552	1.75254
455						35.2359	35.1584						1.94	1.9893						73.3651	73.1291						1.6482	1.75618
456						35.3567	35.0528						1.94609	1.99133						72.4173	72.9335						1.61644	1.75145
457						35.3149	35.0375						1.94201	2.00514						72.4474	72.9595						1.61505	1.75496
458						35.2733	34.9298						1.93794	2.00669						72.6507	72.9493						1.62946	1.75006
459						35.4323	34.1043						1.94244	1.93518						72.6616	72.9535						1.62742	1.74508
460						35.3932	34.0086						1.93857	1.93829						72.6263	72.8954						1.64563	1.74699
461						35.8243	33.9224						1.91345	1.94133						72.637	72.8693						1.64466	1.74267
462						35.9492	33.8309						1.91937	1.94447						72.6966	72.4365						1.65273	1.73575
463						35.8998	34.1402						1.91569	1.93558						73.0014	71.8828						1.66482	1.72976
464						35.8563	33.9405						1.91188	1.94918						73.0324	71.9076						1.66307	1.72613
465						35.7998	34.075						1.90816	1.95803						73.069	71.8247						1.66095	1.72711
466						35.5703	34.399						1.91233	1.96712						73.3746	71.6673						1.65849	1.72519
467						35.4548	34.6815						1.92126	1.98818						73.5877	71.5173						1.66217	1.7206
468						35.3932	34.6001						1.91653	1.99058						73.8294	71.7322						1.66194	1.71834
469							34.735							2.00092							71.4023							1.70094
470							34.8399							2.01362							71.4543							1.69718
471							34.7595							2.01574							71.8278							1.68417
472							35.0427							2.01529							71.8875							1.67846
473							34.9741							2.01637							71.9527							1.67238
474							35.0605							2.02968							72.0126							1.66637
475							35.2346							2.0372							72.0673							1.66032
476							35.1623							2.03765							72.1272							1.65384
477							35.0913							2.03822							72.1907							1.64743
478							35.7949							2.02382							72.2549							1.64108
479							35.9267							2.05286							72.3089							1.63475
480							35.8515							2.05243							72.3751							1.62819
481							35.7725							2.05155							72.4512							1.62136
482							35.6943							2.04951							72.5147							1.61552
483							35.6241							2.04796							72.4135							1.61252
484							35.5497							2.046							72.4685							1.60591
485							35.4818							2.04339							72.7647							1.59857
486							35.0872							2.04565							72.8174							1.59258
487							35.3817							2.04395							72.8828							1.58642
488							35.3149							2.04045							72.9454							1.57992
489							35.2476							2.03636							73.1877							1.57608
490							35.4931							2.03759							73.2499							1.5704
491							35.4324							2.03307							73.436							1.57049
492							35.527							2.04432							73.5287							1.57337
493							35.463							2.03974							73.5795							1.56732
494							35.4029							2.0339							73.6371							1.5624
Unit3
-100	2.68956	3.34516	2.62641	3.54605	3.71349	2.84834	2.06949	0.349061	0.523602	0.43158	0.501904	0.52932	0.50961	0.456576	3.41479	2.88569	3.11245	3.36123	3.31901	3.15303	2.98181	0.433532	0.504994	0.449171	0.479219	0.447132	0.48249	0.492183
-99	2.68478	3.34846	2.6207	3.55286	3.72157	2.84712	2.08009	0.348567	0.524809	0.431279	0.501391	0.529896	0.509815	0.45867	3.42305	2.88242	3.10968	3.38077	3.30577	3.15704	3.00152	0.434179	0.505712	0.448953	0.481404	0.446227	0.482756	0.494126
-98	2.6806	3.35522	2.61597	3.5583	3.72753	2.84687	2.092	0.348124	0.525764	0.430938	0.500916	0.530298	0.509999	0.460719	3.43034	2.88199	3.10663	3.39995	3.29309	3.15979	3.02003	0.434826	0.50657	0.448658	0.483535	0.445411	0.482891	0.496004
-97	2.67767	3.35871	2.61033	3.56426	3.73425	2.84539	2.10172	0.347812	0.526706	0.430389	0.500393	0.530711	0.510181	0.462848	3.43793	2.87988	3.1033	3.41882	3.28009	3.1621	3.03655	0.435511	0.50721	0.448288	0.485487	0.444702	0.482995	0.497731
-96	2.67336	3.36266	2.60478	3.56802	3.74059	2.84376	2.11156	0.34758	0.527637	0.429834	0.499709	0.531063	0.510354	0.464899	3.44452	2.87693	3.0997	3.43737	3.26776	3.165	3.05429	0.436109	0.507844	0.447848	0.487529	0.444074	0.482937	0.49919
-95	2.67035	3.36617	2.60022	3.57336	3.74756	2.84198	2.1226	0.347366	0.528361	0.429533	0.499243	0.531599	0.51052	0.466964	3.4514	2.87493	3.09414	3.45644	3.25696	3.16676	3.07154	0.436652	0.508403	0.447271	0.489471	0.443538	0.482995	0.500664
-94	2.6667	3.36734	2.59665	3.57726	3.7532	2.84008	2.13246	0.347217	0.528971	0.429189	0.498677	0.531853	0.510681	0.469049	3.45874	2.87123	3.09019	3.47419	3.24675	3.1673	3.0882	0.437212	0.508775	0.446706	0.49137	0.443094	0.483063	0.501998
-93	2.66308	3.36898	2.59329	3.58072	3.75844	2.83923	2.14469	0.347104	0.529436	0.428794	0.498105	0.532049	0.510927	0.471017	3.46523	2.8694	3.08599	3.49243	3.23625	3.16847	3.10349	0.437687	0.509252	0.446083	0.493358	0.442758	0.48309	0.503215
-92	2.66084	3.3701	2.58916	3.58462	3.7643	2.8362	2.15567	0.346985	0.529768	0.428507	0.497707	0.532138	0.511096	0.472994	3.47137	2.86773	3.08153	3.50931	3.22922	3.16854	3.11901	0.438123	0.509563	0.445405	0.495118	0.442693	0.483119	0.504258
-91	2.65736	3.3707	2.58507	3.58706	3.76694	2.83426	2.16649	0.346955	0.529964	0.428223	0.497371	0.532278	0.511248	0.474934	3.47651	2.86535	3.07777	3.52568	3.22113	3.17007	3.13313	0.438668	0.509867	0.444736	0.496799	0.442725	0.483059	0.505122
-90	2.65532	3.36988	2.58105	3.59	3.76936	2.83236	2.17714	0.346933	0.530059	0.427944	0.497003	0.532137	0.511187	0.476831	3.48004	2.86398	3.07302	3.54065	3.21469	3.17046	3.14755	0.438947	0.51021	0.443971	0.498439	0.442642	0.483018	0.505716
-89	2.65145	3.36965	2.57711	3.59246	3.77162	2.83053	2.18756	0.347011	0.529721	0.427674	0.496652	0.532174	0.511355	0.478681	3.48582	2.86265	3.06738	3.55525	3.2099	3.1697	3.16312	0.439307	0.510482	0.443188	0.499946	0.442781	0.48278	0.506821
-88	2.65048	3.36901	2.57325	3.59431	3.77557	2.83099	2.19663	0.347053	0.529503	0.427415	0.496325	0.532098	0.51147	0.480521	3.4899	2.85956	3.06255	3.57034	3.20589	3.16956	3.1765	0.43962	0.51072	0.442343	0.501414	0.443022	0.482732	0.507337
-87	2.64846	3.36697	2.5705	3.59557	3.77906	2.82937	2.20665	0.34723	0.529178	0.427316	0.496021	0.531979	0.511635	0.482257	3.49356	2.85745	3.05847	3.58582	3.19988	3.16831	3.1877	0.439847	0.510877	0.441559	0.502751	0.44318	0.482607	0.50748
-86	2.64596	3.36454	2.56696	3.59622	3.78207	2.82894	2.21637	0.347413	0.528636	0.427103	0.495739	0.531822	0.512065	0.483931	3.49618	2.85715	3.05248	3.59982	3.19735	3.16953	3.19996	0.440087	0.510913	0.4407	0.504044	0.443535	0.482625	0.50773
-85	2.64372	3.36363	2.56266	3.59625	3.78369	2.82764	2.22701	0.34763	0.527934	0.42695	0.495479	0.531676	0.512262	0.485493	3.49898	2.85592	3.04725	3.61322	3.1928	3.16886	3.21157	0.440251	0.510878	0.439819	0.505251	0.443788	0.482559	0.507835
-84	2.64183	3.36136	2.55859	3.59665	3.78503	2.82547	2.23754	0.34796	0.527128	0.426773	0.495192	0.531297	0.512426	0.487189	3.50195	2.85462	3.04185	3.62697	3.19076	3.16797	3.22509	0.440513	0.510761	0.438936	0.50646	0.444399	0.482485	0.50816
-83	2.6396	3.35864	2.55676	3.59552	3.78816	2.82455	2.24671	0.348281	0.52618	0.426537	0.494965	0.531163	0.512642	0.488661	3.50387	2.85419	3.03818	3.63921	3.18754	3.1678	3.23566	0.440616	0.510524	0.438148	0.507502	0.44501	0.482458	0.50802
-82	2.63979	3.3565	2.5553	3.59676	3.78905	2.82384	2.25675	0.348702	0.525142	0.426528	0.494826	0.530957	0.513472	0.49029	3.50533	2.85283	3.03179	3.65091	3.18583	3.16672	3.24484	0.440659	0.510229	0.437186	0.508343	0.445649	0.482292	0.50763
-81	2.63976	3.35213	2.55322	3.59468	3.7905	2.82451	2.26417	0.349091	0.523968	0.426332	0.494637	0.530686	0.513969	0.491671	3.50566	2.85139	3.02622	3.66205	3.18464	3.16648	3.25434	0.440531	0.509843	0.436355	0.509218	0.446349	0.482301	0.507126
-80	2.6394	3.34837	2.55245	3.59116	3.79357	2.82324	2.27242	0.3495	0.522622	0.426427	0.494302	0.530483	0.514348	0.492925	3.50552	2.84996	3.02156	3.67166	3.18589	3.16621	3.26329	0.440361	0.50946	0.435473	0.510054	0.447106	0.482442	0.506641
-79	2.63936	3.34333	2.55201	3.58921	3.79536	2.82442	2.27914	0.34994	0.521191	0.42646	0.494269	0.530153	0.514655	0.494139	3.50554	2.84854	3.01516	3.68157	3.18589	3.165	3.27087	0.44027	0.508902	0.434642	0.510765	0.447917	0.482388	0.505941
-78	2.63966	3.3362	2.55003	3.58681	3.7958	2.82475	2.28553	0.350409	0.519635	0.426611	0.494245	0.529871	0.515032	0.495263	3.50503	2.84704	3.00876	3.68992	3.18647	3.16372	3.27868	0.440127	0.508247	0.433949	0.511439	0.448595	0.482334	0.505217
-77	2.64038	3.3318	2.5503	3.58388	3.79685	2.82642	2.29057	0.350915	0.517935	0.426734	0.494045	0.529611	0.515389	0.495984	3.50337	2.84544	3.00328	3.69951	3.18672	3.16246	3.28674	0.439951	0.507496	0.433452	0.512013	0.449524	0.482411	0.504342
-76	2.6416	3.32714	2.54907	3.58044	3.79565	2.82622	2.29896	0.351337	0.516127	0.426981	0.494016	0.529397	0.515865	0.496885	3.50255	2.84376	2.99781	3.70849	3.18837	3.16124	3.2943	0.439682	0.506645	0.432862	0.512454	0.450473	0.482388	0.503352
-75	2.64201	3.32215	2.55112	3.57368	3.79612	2.82854	2.30699	0.351924	0.514222	0.42736	0.493831	0.529099	0.516277	0.497663	3.49996	2.84292	2.9914	3.71794	3.19042	3.15916	3.3005	0.4393	0.505663	0.432315	0.512861	0.451452	0.482396	0.502281
-74	2.6449	3.31684	2.55269	3.56829	3.79537	2.83122	2.31343	0.35267	0.51223	0.427646	0.493658	0.528744	0.516772	0.498392	3.49691	2.84115	2.98595	3.726	3.19285	3.15797	3.30614	0.438973	0.504611	0.431726	0.513164	0.452457	0.482367	0.501108
-73	2.64755	3.31123	2.55371	3.56228	3.79342	2.83207	2.32062	0.353272	0.510158	0.428022	0.493465	0.528542	0.517341	0.499533	3.49401	2.83928	2.98062	3.72987	3.19476	3.15677	3.31208	0.438588	0.503459	0.431314	0.513553	0.453483	0.482338	0.499856
-72	2.65061	3.30443	2.55419	3.55774	3.79327	2.83329	2.32624	0.353896	0.507907	0.428229	0.493286	0.528172	0.517697	0.500127	3.49141	2.83732	2.97722	3.73594	3.19622	3.15649	3.31669	0.438035	0.502208	0.431069	0.513755	0.454609	0.48227	0.498498
-71	2.65408	3.29746	2.55603	3.55189	3.79296	2.83593	2.33139	0.354539	0.505603	0.428732	0.492994	0.528132	0.518321	0.500629	3.4885	2.83716	2.97302	3.74228	3.19989	3.1554	3.32248	0.437691	0.500955	0.430941	0.513987	0.45566	0.482233	0.497095
-70	2.65797	3.29124	2.55824	3.54464	3.79139	2.83999	2.33608	0.355202	0.503372	0.429286	0.49291	0.528037	0.518942	0.501041	3.48448	2.83435	2.96796	3.74712	3.20478	3.15352	3.32544	0.437198	0.499546	0.43076	0.513819	0.456803	0.482121	0.495522
-69	2.66228	3.28677	2.56084	3.53692	3.78857	2.84225	2.34033	0.355883	0.501113	0.429889	0.492631	0.527879	0.519686	0.501363	3.47874	2.83249	2.96205	3.75232	3.20904	3.15177	3.32959	0.436493	0.49804	0.430691	0.51389	0.457877	0.482089	0.493899
-68	2.66702	3.27937	2.56482	3.52862	3.7875	2.84709	2.34413	0.356584	0.498435	0.430647	0.492312	0.527852	0.520448	0.501595	3.47326	2.82978	2.95709	3.75604	3.21274	3.15096	3.33333	0.435929	0.49628	0.430659	0.514139	0.459048	0.482047	0.492266
-67	2.67224	3.27287	2.56559	3.51976	3.7852	2.85233	2.3475	0.357219	0.496385	0.431443	0.491951	0.527871	0.521188	0.501738	3.468	2.82707	2.95214	3.76014	3.21768	3.1502	3.33598	0.435339	0.49467	0.430704	0.514074	0.460127	0.481998	0.490552
-66	2.67731	3.26727	2.56974	3.51035	3.7826	2.85684	2.35044	0.358007	0.494065	0.432174	0.491544	0.527925	0.522017	0.501792	3.46227	2.82529	2.94722	3.76266	3.22104	3.14948	3.33925	0.434715	0.492665	0.430827	0.514003	0.461287	0.48194	0.488671
-65	2.68489	3.2606	2.57426	3.5004	3.77983	2.8628	2.35296	0.358999	0.491785	0.432941	0.49109	0.528006	0.523195	0.501758	3.45486	2.82265	2.94423	3.76548	3.22558	3.148	3.34138	0.433963	0.490896	0.43127	0.513845	0.462222	0.481816	0.486884
-64	2.69035	3.25679	2.57826	3.49092	3.77689	2.86594	2.35508	0.359855	0.489831	0.433557	0.490694	0.528119	0.523657	0.501639	3.44776	2.82085	2.93873	3.76587	3.22943	3.14582	3.34392	0.433256	0.489012	0.431552	0.51372	0.463392	0.481767	0.485026
-63	2.69831	3.25114	2.58273	3.48003	3.77275	2.87168	2.35681	0.360672	0.487762	0.434436	0.490147	0.528309	0.524702	0.501434	3.44226	2.82085	2.93432	3.76655	3.23528	3.14468	3.34526	0.432758	0.487093	0.431689	0.513505	0.464475	0.48171	0.483165
-62	2.70672	3.24359	2.58766	3.46964	3.76845	2.87886	2.36064	0.361592	0.485645	0.435331	0.489501	0.528523	0.525959	0.50105	3.43512	2.82001	2.93101	3.76578	3.24038	3.14538	3.34619	0.432055	0.485352	0.432106	0.513181	0.465281	0.481674	0.48128
-61	2.71629	3.23795	2.59303	3.45607	3.76595	2.88644	2.36188	0.362636	0.483596	0.436194	0.488646	0.528814	0.527051	0.500671	3.42895	2.81834	2.92788	3.76549	3.24752	3.14621	3.34756	0.431453	0.483251	0.432701	0.512851	0.466333	0.48153	0.479388
-60	2.72575	3.23134	2.59972	3.44503	3.76135	2.89443	2.36166	0.363532	0.48155	0.437077	0.487916	0.528979	0.528326	0.499769	3.42125	2.81669	2.92313	3.76462	3.25204	3.14716	3.347	0.430814	0.481132	0.433326	0.512533	0.467408	0.481461	0.477354
-59	2.73502	3.22568	2.60674	3.43263	3.75856	2.90283	2.36125	0.364491	0.479617	0.437965	0.487165	0.529473	0.529566	0.499321	3.41332	2.81414	2.91943	3.7631	3.25856	3.14734	3.34776	0.430164	0.478995	0.433971	0.512172	0.468488	0.481326	0.475417
-58	2.74605	3.21815	2.61327	3.41991	3.75461	2.90944	2.36188	0.365558	0.477737	0.43883	0.486425	0.529759	0.530877	0.498578	3.40513	2.81085	2.91772	3.76092	3.26512	3.14846	3.34737	0.429415	0.476691	0.434597	0.511769	0.469563	0.481139	0.473513
-57	2.75556	3.2126	2.62118	3.40787	3.75053	2.91748	2.36357	0.366604	0.475877	0.439705	0.485851	0.529984	0.532175	0.498064	3.39662	2.81043	2.91357	3.7581	3.27172	3.14881	3.34662	0.428659	0.47442	0.435375	0.511321	0.47064	0.48097	0.471619
-56	2.76547	3.20611	2.62846	3.39456	3.74738	2.92475	2.36276	0.367679	0.474151	0.440379	0.484982	0.530491	0.53339	0.497383	3.3872	2.8091	2.91145	3.75562	3.27833	3.14836	3.34723	0.427918	0.472152	0.436118	0.510951	0.471708	0.480816	0.469671
-55	2.77577	3.19971	2.637	3.38099	3.74309	2.93457	2.36181	0.368784	0.472557	0.44124	0.483787	0.530797	0.53493	0.496513	3.37823	2.80781	2.90955	3.7526	3.28679	3.14893	3.34682	0.427167	0.469836	0.436895	0.510381	0.472693	0.480363	0.467974
-54	2.78705	3.19339	2.64577	3.36539	3.73861	2.94475	2.36186	0.369897	0.47104	0.442074	0.482844	0.53109	0.536502	0.495681	3.36912	2.80847	2.90524	3.75006	3.29351	3.15051	3.34532	0.426296	0.467543	0.437812	0.510018	0.47372	0.480318	0.466152
-53	2.79932	3.18706	2.65576	3.35147	3.7361	2.95308	2.36294	0.371019	0.469634	0.443033	0.481848	0.531373	0.538003	0.494916	3.35859	2.8057	2.90305	3.74713	3.30022	3.15127	3.34351	0.425377	0.465298	0.438683	0.509488	0.474806	0.480108	0.464365
-52	2.81057	3.18275	2.66514	3.33727	3.7327	2.96278	2.36396	0.372217	0.468253	0.443704	0.480802	0.531591	0.539477	0.493968	3.34986	2.80574	2.90111	3.74287	3.30596	3.15121	3.34064	0.42469	0.46295	0.439559	0.508799	0.475701	0.479751	0.462546
-51	2.82218	3.17664	2.67481	3.32391	3.72822	2.97499	2.36495	0.37338	0.467073	0.444448	0.479775	0.531808	0.541095	0.492926	3.34028	2.80492	2.89933	3.73721	3.31349	3.15203	3.33832	0.423944	0.460645	0.440447	0.508104	0.476857	0.479515	0.460848
-50	2.83476	3.17165	2.68482	3.30961	3.7237	2.98648	2.36357	0.37462	0.466254	0.445071	0.478689	0.531833	0.542567	0.491926	3.33048	2.80505	2.90055	3.73016	3.31925	3.15281	3.33571	0.423201	0.458488	0.441447	0.507402	0.478101	0.479257	0.459198
-49	2.84821	3.16789	2.69335	3.29623	3.71924	2.99711	2.36334	0.375976	0.46537	0.445588	0.477561	0.531953	0.544091	0.490835	3.31932	2.80348	2.89854	3.72554	3.32689	3.15272	3.33368	0.422451	0.456278	0.442376	0.506875	0.479285	0.478835	0.457701
-48	2.86118	3.16237	2.70398	3.28191	3.71476	3.00909	2.36428	0.377285	0.464583	0.446216	0.476289	0.532016	0.545571	0.48966	3.31008	2.80382	2.89956	3.71879	3.33175	3.15265	3.33146	0.421744	0.45403	0.443227	0.506012	0.480405	0.47845	0.456421
-47	2.87575	3.15791	2.71477	3.26757	3.7112	3.02019	2.36406	0.378695	0.46392	0.446616	0.475089	0.53218	0.547095	0.4885	3.30018	2.80342	2.90002	3.71081	3.34031	3.15256	3.32822	0.421019	0.452147	0.444216	0.505177	0.481704	0.477825	0.454978
-46	2.88993	3.1508	2.7267	3.25326	3.70671	3.03041	2.36382	0.380046	0.463334	0.447119	0.474102	0.532217	0.548656	0.487317	3.29093	2.80316	2.89986	3.70338	3.34802	3.15243	3.32241	0.420378	0.450044	0.445068	0.504245	0.483336	0.477493	0.45337
-45	2.90356	3.14575	2.73876	3.23811	3.70325	3.04191	2.36358	0.381439	0.462926	0.447615	0.472914	0.532078	0.550158	0.486116	3.2816	2.80388	2.90002	3.69554	3.35479	3.15399	3.31977	0.419644	0.448128	0.445887	0.50326	0.484565	0.477242	0.452047
-44	2.91599	3.13985	2.74992	3.22396	3.69889	3.05249	2.36461	0.382899	0.462678	0.44802	0.471664	0.531911	0.55139	0.485411	3.2716	2.80474	2.90059	3.68829	3.36149	3.15455	3.31783	0.418934	0.446267	0.446778	0.502175	0.485905	0.476914	0.451111
-43	2.93124	3.13601	2.76107	3.21085	3.69457	3.06545	2.36458	0.384351	0.462454	0.448361	0.47079	0.531643	0.553057	0.484248	3.26224	2.80311	2.90065	3.68079	3.36811	3.15412	3.31335	0.418304	0.444231	0.44756	0.501185	0.487163	0.476567	0.450027
-42	2.94523	3.13132	2.77128	3.19691	3.69019	3.07745	2.36587	0.385797	0.462382	0.448676	0.469564	0.531286	0.55454	0.483361	3.25223	2.80437	2.90103	3.67306	3.37455	3.1544	3.31037	0.417608	0.442546	0.448292	0.500136	0.488433	0.476193	0.449079
-41	2.95919	3.1267	2.7824	3.1831	3.68484	3.09066	2.36739	0.387257	0.462414	0.448887	0.46834	0.530737	0.556232	0.482639	3.24228	2.80314	2.90175	3.6633	3.37995	3.15537	3.30651	0.416814	0.440672	0.448783	0.498943	0.48975	0.476033	0.448112
-40	2.97381	3.12123	2.79341	3.16945	3.68048	3.10518	2.37165	0.388829	0.462586	0.449035	0.467126	0.530205	0.557776	0.481764	3.23232	2.8048	2.90459	3.65424	3.38533	3.15528	3.30254	0.41613	0.438996	0.449345	0.497711	0.490869	0.47564	0.447217
-39	2.98778	3.11592	2.80428	3.15709	3.67722	3.11662	2.37397	0.390365	0.462844	0.449122	0.466539	0.52961	0.559081	0.480785	3.2223	2.80662	2.90873	3.64496	3.38982	3.15675	3.2984	0.415448	0.437418	0.449803	0.496429	0.492113	0.475323	0.446399
-38	3.00177	3.11366	2.81599	3.14416	3.67321	3.12925	2.37539	0.391794	0.463083	0.449108	0.465415	0.528902	0.560475	0.479851	3.21298	2.80957	2.91236	3.63644	3.39601	3.15549	3.29411	0.415027	0.435863	0.450224	0.49505	0.493414	0.474799	0.445656
-37	3.0164	3.10967	2.8286	3.13151	3.67033	3.14199	2.37704	0.393375	0.463453	0.449228	0.464323	0.528336	0.56163	0.478973	3.20375	2.81469	2.91637	3.62688	3.40023	3.15485	3.28966	0.414345	0.434529	0.450569	0.493665	0.494503	0.474374	0.444988
-36	3.02897	3.10574	2.83921	3.12018	3.66653	3.1538	2.38019	0.394918	0.463889	0.449153	0.463225	0.527489	0.562689	0.47811	3.19395	2.81653	2.91982	3.61719	3.40612	3.15482	3.28593	0.413684	0.433225	0.450873	0.492233	0.495814	0.473996	0.444356
-35	3.04211	3.10006	2.85059	3.1075	3.66183	3.16569	2.3825	0.396426	0.464177	0.448985	0.462241	0.526555	0.563989	0.477364	3.18358	2.81852	2.92272	3.60739	3.41176	3.15547	3.28054	0.412945	0.432006	0.450974	0.490758	0.497111	0.473754	0.44386
-34	3.05641	3.09655	2.86082	3.09639	3.65819	3.17995	2.38634	0.397978	0.464718	0.448806	0.46141	0.525523	0.565099	0.476646	3.17394	2.82074	2.92686	3.59946	3.41722	3.15505	3.27674	0.412285	0.430868	0.451134	0.489376	0.498374	0.473412	0.44342
-33	3.06983	3.0932	2.87277	3.08679	3.6547	3.19334	2.38938	0.399442	0.465316	0.4485	0.46047	0.524403	0.566338	0.476061	3.16374	2.82321	2.93053	3.58799	3.42164	3.15347	3.27207	0.411543	0.42981	0.451382	0.487687	0.499657	0.472968	0.443024
-32	3.08171	3.091	2.88563	3.07675	3.65136	3.20677	2.394	0.400836	0.465941	0.448299	0.45964	0.523197	0.567498	0.475782	3.15422	2.82585	2.93743	3.57845	3.42771	3.14989	3.26731	0.410883	0.428834	0.45144	0.486134	0.50095	0.472464	0.44269
-31	3.0948	3.08808	2.89549	3.06721	3.64725	3.22013	2.39796	0.402364	0.466582	0.447996	0.458888	0.521921	0.568608	0.475037	3.14476	2.82788	2.94303	3.56814	3.43359	3.14775	3.26248	0.410245	0.428284	0.451379	0.484139	0.502181	0.47201	0.442417
-30	3.10908	3.08523	2.90606	3.05738	3.64435	3.2334	2.40241	0.403726	0.467233	0.447617	0.457999	0.52056	0.569666	0.474817	3.13543	2.83025	2.94903	3.55904	3.43928	3.14355	3.25681	0.409577	0.427393	0.45122	0.482511	0.503411	0.471573	0.442076
-29	3.12245	3.08558	2.9174	3.0492	3.63966	3.24659	2.40971	0.405168	0.467957	0.447166	0.457436	0.51897	0.570675	0.474928	3.12555	2.83562	2.95536	3.55011	3.44479	3.13991	3.25193	0.408886	0.426853	0.450982	0.480936	0.50451	0.471132	0.441927
-28	3.13494	3.08442	2.92661	3.04258	3.63815	3.25968	2.41654	0.406406	0.468917	0.446765	0.456929	0.517558	0.571634	0.475117	3.11637	2.8386	2.96296	3.54041	3.44741	3.13765	3.24785	0.408203	0.425998	0.450653	0.479347	0.50564	0.470609	0.441922
-27	3.14788	3.08349	2.93649	3.03476	3.63684	3.27498	2.42403	0.407749	0.469733	0.446301	0.456598	0.51617	0.572444	0.475242	3.10595	2.84365	2.97004	3.53287	3.45264	3.13409	3.24382	0.407473	0.425781	0.450266	0.477778	0.506636	0.47011	0.441878
-26	3.16055	3.08099	2.94432	3.02957	3.63377	3.28924	2.43085	0.409088	0.470534	0.445649	0.456688	0.51469	0.573405	0.475546	3.09758	2.84899	2.9766	3.52473	3.45679	3.13015	3.23907	0.406752	0.425321	0.449657	0.476182	0.507366	0.4696	0.44204
-25	3.17161	3.07983	2.95197	3.02411	3.6329	3.30237	2.43936	0.410295	0.471124	0.445245	0.456595	0.513082	0.574234	0.476427	3.08997	2.85367	2.98444	3.51874	3.45986	3.12671	3.23524	0.406225	0.424966	0.449148	0.474654	0.508335	0.469043	0.442058
-24	3.183	3.07894	2.96023	3.02033	3.6333	3.31435	2.44723	0.411455	0.471738	0.444791	0.456679	0.511461	0.575069	0.477049	3.08251	2.85856	2.99451	3.51221	3.46185	3.12205	3.22988	0.405588	0.424677	0.44855	0.473042	0.509171	0.468508	0.441926
-23	3.19401	3.07822	2.96719	3.01544	3.63303	3.3254	2.45806	0.412567	0.472315	0.444375	0.456786	0.509942	0.575107	0.477717	3.07386	2.86461	3.00321	3.50421	3.4664	3.11698	3.22305	0.404886	0.424603	0.44792	0.471541	0.509921	0.467963	0.441943
-22	3.20526	3.07677	2.97484	3.01233	3.63109	3.34104	2.46603	0.413635	0.472888	0.444102	0.457115	0.508235	0.576458	0.478443	3.06592	2.87193	3.00883	3.49847	3.47072	3.10975	3.21963	0.404169	0.42457	0.447057	0.469993	0.510742	0.467247	0.442092
-21	3.21611	3.07652	2.98216	3.01013	3.6314	3.35562	2.47474	0.414612	0.47337	0.443665	0.457608	0.506767	0.577205	0.479127	3.05817	2.87787	3.01854	3.49132	3.47385	3.10299	3.21629	0.403501	0.424687	0.446349	0.468402	0.511387	0.466735	0.442371
-20	3.22536	3.07647	2.99005	3.00874	3.631	3.3702	2.48531	0.415555	0.473801	0.443399	0.45824	0.50526	0.577915	0.480385	3.04869	2.88606	3.02875	3.48842	3.47761	3.09578	3.21221	0.402738	0.424871	0.445556	0.467044	0.511907	0.466214	0.442598
-19	3.23502	3.07573	2.99672	3.00817	3.63081	3.38259	2.4964	0.416365	0.474193	0.44288	0.459026	0.503794	0.578691	0.481786	3.04	2.89282	3.04039	3.48524	3.48212	3.08894	3.209	0.40198	0.424965	0.444726	0.465746	0.512459	0.465648	0.442833
-18	3.24566	3.0772	3.00407	3.00842	3.63096	3.39498	2.50799	0.417234	0.474639	0.442625	0.459969	0.502313	0.579024	0.483332	3.03205	2.89816	3.04978	3.48085	3.48468	3.08337	3.20507	0.401262	0.4252	0.443811	0.464608	0.512896	0.465156	0.443088
-17	3.25392	3.07801	3.01011	3.0094	3.63143	3.4084	2.52146	0.418013	0.474914	0.442295	0.461076	0.500957	0.579738	0.484836	3.02415	2.9049	3.06136	3.47801	3.48711	3.07743	3.20203	0.400539	0.425384	0.442988	0.463384	0.513268	0.464872	0.443317
-16	3.26176	3.07905	3.01574	3.01021	3.63215	3.4217	2.53446	0.418666	0.475132	0.441992	0.462386	0.499673	0.580431	0.486695	3.01569	2.91391	3.07324	3.47479	3.4903	3.06851	3.20007	0.399707	0.425781	0.442157	0.462285	0.513488	0.464219	0.443452
-15	3.26987	3.08035	3.02008	3.01372	3.63518	3.43603	2.54799	0.419392	0.475294	0.441758	0.463776	0.498369	0.581322	0.488693	3.00865	2.92237	3.08635	3.4721	3.49241	3.05916	3.1968	0.398964	0.426176	0.441331	0.461283	0.513602	0.463717	0.443718
-14	3.27755	3.08192	3.02501	3.01615	3.63661	3.4492	2.56206	0.419964	0.475399	0.44151	0.465407	0.497253	0.582003	0.49083	3.00107	2.93113	3.09804	3.46907	3.49625	3.05111	3.19454	0.398239	0.426647	0.440478	0.46029	0.513537	0.463139	0.444188
-13	3.28545	3.08376	3.02774	3.02035	3.63738	3.46341	2.57667	0.420591	0.475451	0.441217	0.467153	0.496251	0.582956	0.493101	2.99293	2.94126	3.11096	3.46756	3.49904	3.04091	3.19168	0.397531	0.427124	0.439677	0.459509	0.513481	0.462626	0.44427
-12	3.29293	3.08497	3.03216	3.02553	3.63861	3.47647	2.59181	0.421223	0.475451	0.440925	0.469062	0.495375	0.583647	0.495505	2.98493	2.9501	3.12433	3.46574	3.50167	3.03029	3.189	0.39682	0.427724	0.439034	0.458889	0.513267	0.461963	0.444594
-11	3.30001	3.08947	3.03629	3.03075	3.64029	3.49174	2.60749	0.42172	0.475318	0.44079	0.471097	0.494622	0.584598	0.498039	2.97905	2.96117	3.13908	3.46545	3.5023	3.02101	3.1864	0.396105	0.428388	0.438277	0.458346	0.512889	0.461385	0.444912
-10	3.306	3.09255	3.03915	3.0377	3.64325	3.50598	2.62495	0.422095	0.475233	0.440611	0.473273	0.493945	0.585515	0.500776	2.97146	2.97269	3.15324	3.46572	3.50559	3.01133	3.18236	0.395272	0.429203	0.437587	0.457933	0.512473	0.460802	0.445013
-9	3.31224	3.09514	3.04173	3.04527	3.64749	3.51701	2.64183	0.422411	0.475162	0.440408	0.475591	0.493365	0.586046	0.50356	2.96614	2.98287	3.16859	3.46666	3.50788	3.00038	3.18011	0.394601	0.429906	0.436931	0.457652	0.511989	0.46025	0.445336
-8	3.31749	3.09822	3.04494	3.05345	3.65106	3.52921	2.66048	0.422599	0.474913	0.440401	0.478042	0.492959	0.586858	0.506659	2.95981	2.99438	3.18523	3.46924	3.51006	2.98999	3.17716	0.393898	0.430902	0.436573	0.457548	0.511415	0.459834	0.445676
-7	3.32315	3.1018	3.04981	3.06219	3.65206	3.54245	2.67856	0.422825	0.474738	0.440341	0.480616	0.492614	0.587622	0.509698	2.95379	3.00627	3.20136	3.47151	3.51128	2.97937	3.17599	0.393158	0.431994	0.436042	0.457545	0.510888	0.459263	0.445932
-6	3.32854	3.10778	3.05456	3.06968	3.65649	3.55557	2.69717	0.422999	0.474548	0.440492	0.483102	0.492608	0.588395	0.512849	2.94871	3.01969	3.21782	3.47464	3.51541	2.96672	3.17335	0.392455	0.432793	0.435611	0.457914	0.510367	0.458756	0.446073
-5	3.33292	3.11145	3.05723	3.07886	3.66132	3.56754	2.71632	0.423157	0.474298	0.440576	0.485921	0.492487	0.589225	0.516106	2.94315	3.03379	3.23366	3.47958	3.51978	2.95471	3.17086	0.391781	0.434068	0.435277	0.45816	0.509512	0.458353	0.446326
-4	3.3363	3.11845	3.06065	3.08959	3.66656	3.5795	2.73599	0.423165	0.474261	0.44092	0.488821	0.492582	0.589857	0.519466	2.93724	3.04745	3.24972	3.48519	3.52145	2.94245	3.16857	0.39102	0.435485	0.435032	0.458657	0.508707	0.457869	0.446562
-3	3.33945	3.12594	3.06295	3.10075	3.6721	3.59246	2.75617	0.4231	0.474007	0.441086	0.491799	0.492949	0.59067	0.522924	2.93231	3.06155	3.26609	3.4905	3.52305	2.92988	3.16734	0.390369	0.437009	0.43507	0.459244	0.507839	0.457391	0.446741
-2	3.34303	3.13296	3.06415	3.1133	3.67782	3.60644	2.7781	0.423215	0.473784	0.441188	0.494799	0.493465	0.591437	0.526819	2.92568	3.07618	3.28462	3.4946	3.52461	2.91702	3.16623	0.38959	0.438535	0.435131	0.459964	0.506915	0.45692	0.446973
-1	3.34628	3.1404	3.06816	3.12531	3.6829	3.61923	2.79941	0.423308	0.473869	0.441587	0.497887	0.494126	0.592263	0.530495	2.92132	3.09324	3.30258	3.5003	3.52615	2.90309	3.16368	0.389141	0.44027	0.435239	0.460773	0.505941	0.456459	0.44716
0	3.34993	3.14827	3.07032	3.13765	3.6904	3.63188	2.8212	0.423358	0.473695	0.441625	0.501013	0.495115	0.593098	0.534256	2.91788	3.11094	3.31814	3.50844	3.52788	2.88819	3.16216	0.388636	0.442156	0.435396	0.461941	0.504884	0.455907	0.447309
1	3.35622	3.15647	3.07345	3.15027	3.69826	3.64783	2.84348	0.423507	0.473549	0.441915	0.504162	0.496153	0.594364	0.538099	2.91401	3.12751	3.33574	3.51357	3.52981	2.87589	3.16233	0.388088	0.444155	0.435703	0.462705	0.503852	0.455443	0.447449
2	3.35919	3.165	3.0757	3.16613	3.70534	3.66053	2.86521	0.423582	0.473437	0.442217	0.507421	0.497298	0.595261	0.542062	2.91041	3.14654	3.35174	3.52304	3.53372	2.86359	3.16343	0.387563	0.446179	0.436209	0.464106	0.50299	0.454975	0.447603
3	3.36271	3.17587	3.07618	3.18151	3.71256	3.67308	2.89009	0.423681	0.473518	0.442276	0.510506	0.498579	0.596169	0.545628	2.90646	3.16438	3.37075	3.53305	3.53694	2.84951	3.163	0.387083	0.448392	0.436687	0.465717	0.501908	0.45458	0.447709
4	3.36486	3.18836	3.07862	3.19628	3.71898	3.68675	2.91564	0.4238	0.473664	0.442724	0.513601	0.500038	0.597248	0.549875	2.90279	3.18271	3.39002	3.54454	3.53942	2.83542	3.16178	0.386616	0.450717	0.437331	0.467267	0.500835	0.453813	0.447681
5	3.36761	3.19776	3.08113	3.20941	3.7256	3.6983	2.94297	0.423894	0.473638	0.443186	0.516527	0.501615	0.598158	0.554291	2.90002	3.20345	3.40849	3.55665	3.54301	2.82215	3.1614	0.386176	0.453229	0.438133	0.468886	0.499712	0.453434	0.447738
6	3.36966	3.20859	3.08395	3.22375	3.7324	3.71199	2.96849	0.424036	0.473812	0.443776	0.519691	0.503303	0.599052	0.558507	2.89755	3.22309	3.42699	3.56574	3.54602	2.80893	3.16269	0.385789	0.455622	0.439051	0.470674	0.498679	0.453132	0.447893
7	3.37228	3.21885	3.08699	3.23825	3.74234	3.72563	2.99691	0.424177	0.474084	0.444317	0.522731	0.505192	0.600003	0.563029	2.89538	3.24342	3.44559	3.57822	3.54943	2.7958	3.16164	0.385419	0.458371	0.440132	0.472566	0.497504	0.452774	0.447927
8	3.37692	3.23053	3.0911	3.25009	3.75254	3.73702	3.02474	0.424524	0.474494	0.444844	0.525418	0.507005	0.60069	0.567312	2.89482	3.26436	3.46341	3.59027	3.55327	2.78278	3.16149	0.385228	0.461148	0.441328	0.474593	0.496387	0.452424	0.44775
9	3.3796	3.24561	3.09442	3.26588	3.76091	3.75053	3.0557	0.424742	0.474741	0.445448	0.528374	0.508942	0.601633	0.571996	2.89466	3.28684	3.48136	3.60477	3.55748	2.77001	3.16223	0.384908	0.464266	0.442595	0.476537	0.495397	0.452038	0.447664
10	3.38231	3.25929	3.09886	3.2807	3.76838	3.76282	3.08272	0.424854	0.475321	0.446131	0.53119	0.511009	0.602629	0.576464	2.8943	3.30906	3.50028	3.61706	3.56113	2.75661	3.16386	0.3847	0.467287	0.443995	0.478732	0.494426	0.451739	0.4475
11	3.38452	3.27439	3.10258	3.29651	3.77894	3.77514	3.108	0.425191	0.475987	0.446825	0.533859	0.513215	0.603584	0.580994	2.89381	3.33092	3.52004	3.63061	3.56714	2.74608	3.16483	0.384398	0.470305	0.445453	0.480936	0.49359	0.45144	0.447462
12	3.38751	3.28717	3.10648	3.31238	3.7897	3.78747	3.13736	0.425544	0.47634	0.447567	0.536432	0.51529	0.604625	0.585453	2.89375	3.35705	3.53882	3.64452	3.57273	2.73417	3.16507	0.384267	0.47365	0.447054	0.483183	0.492721	0.451072	0.447294
13	3.39124	3.30246	3.11059	3.32727	3.79672	3.80191	3.16829	0.42601	0.47753	0.448363	0.538891	0.517492	0.60584	0.589875	2.89338	3.38394	3.55745	3.65973	3.57979	2.72176	3.16527	0.384018	0.477153	0.448753	0.485417	0.491749	0.450806	0.447089
14	3.39439	3.31923	3.11694	3.34216	3.80679	3.81521	3.19966	0.426469	0.478278	0.449171	0.541208	0.519913	0.607055	0.594705	2.89407	3.40705	3.57592	3.67429	3.58562	2.70968	3.16464	0.384005	0.480177	0.450544	0.487722	0.491047	0.45055	0.446774
15	3.39769	3.33448	3.12176	3.3589	3.81597	3.82623	3.23022	0.426925	0.479188	0.450082	0.54348	0.521915	0.608173	0.599225	2.89582	3.43252	3.59419	3.69195	3.59482	2.69971	3.16582	0.384159	0.483615	0.452424	0.490187	0.490398	0.450286	0.446158
16	3.40053	3.35002	3.12886	3.3736	3.8233	3.8383	3.26243	0.427483	0.480175	0.45097	0.54553	0.52409	0.609408	0.604059	2.89802	3.45939	3.61317	3.71019	3.60277	2.69107	3.16479	0.384242	0.487144	0.454339	0.493044	0.489803	0.449982	0.445849
17	3.40425	3.36683	3.13548	3.38712	3.8326	3.84921	3.29392	0.428099	0.481304	0.452106	0.547469	0.526462	0.610527	0.608597	2.90006	3.48585	3.6302	3.72432	3.61126	2.68206	3.16623	0.384425	0.490661	0.456299	0.495288	0.489283	0.449701	0.445478
18	3.40893	3.385	3.14364	3.40242	3.84279	3.86104	3.32566	0.428692	0.482659	0.453606	0.549171	0.528784	0.611589	0.613119	2.90393	3.51463	3.6479	3.74249	3.62233	2.67356	3.16684	0.384537	0.49442	0.458417	0.4977	0.488821	0.44943	0.445097
19	3.41321	3.40081	3.15047	3.41569	3.85295	3.87261	3.35764	0.429422	0.483939	0.454867	0.5503	0.531093	0.612647	0.617618	2.90636	3.54402	3.66271	3.76003	3.63331	2.66651	3.16822	0.384726	0.497912	0.460138	0.500153	0.488411	0.449178	0.444709
20	3.41835	3.41796	3.15869	3.43069	3.86212	3.88509	3.38982	0.430179	0.485242	0.456197	0.551546	0.533497	0.613772	0.622087	2.90925	3.57314	3.6819	3.77781	3.64503	2.65832	3.16963	0.385183	0.501845	0.462522	0.502726	0.488119	0.448956	0.444254
21	3.42305	3.43634	3.16642	3.44651	3.87123	3.89627	3.42217	0.431012	0.486562	0.457656	0.553068	0.535809	0.614831	0.626517	2.9146	3.60293	3.69995	3.79396	3.65653	2.65156	3.1702	0.385753	0.505707	0.464997	0.505092	0.487923	0.44881	0.443761
22	3.42942	3.45604	3.17367	3.46015	3.88119	3.90614	3.45468	0.432037	0.488148	0.45919	0.55426	0.538072	0.615881	0.6309	2.92042	3.63328	3.71676	3.81216	3.67066	2.64372	3.17166	0.386207	0.509271	0.467406	0.507522	0.487822	0.448641	0.443348
23	3.43621	3.47324	3.18235	3.47351	3.89106	3.91804	3.48617	0.433044	0.489689	0.460879	0.555287	0.540254	0.616873	0.63484	2.92474	3.66143	3.73316	3.82959	3.68473	2.63655	3.1716	0.386781	0.51252	0.469855	0.509816	0.487755	0.448481	0.442827
24	3.44269	3.49264	3.19065	3.48658	3.90093	3.92978	3.52157	0.434002	0.491193	0.462677	0.556151	0.542479	0.61785	0.639764	2.92824	3.6919	3.74911	3.84904	3.69876	2.63272	3.17244	0.387373	0.516109	0.47234	0.512343	0.487725	0.448233	0.44216
25	3.44949	3.51133	3.20046	3.49923	3.91192	3.94135	3.55614	0.434998	0.492787	0.464623	0.556858	0.544583	0.618809	0.64401	2.93431	3.72285	3.7647	3.86692	3.71366	2.62879	3.17331	0.387973	0.519655	0.47485	0.514414	0.487896	0.448022	0.44155
26	3.4553	3.5312	3.2117	3.51157	3.92302	3.95172	3.58963	0.436075	0.494378	0.466646	0.5573	0.546708	0.620079	0.648217	2.94029	3.75511	3.77904	3.88505	3.72934	2.62469	3.175	0.38875	0.523255	0.4774	0.516879	0.488158	0.447849	0.440893
27	3.46278	3.54943	3.22247	3.52469	3.93206	3.96423	3.62312	0.43718	0.496091	0.468835	0.557823	0.54873	0.621063	0.652338	2.94932	3.78771	3.7938	3.90431	3.7459	2.62127	3.17675	0.389486	0.526672	0.479947	0.519185	0.488541	0.447685	0.440197
28	3.46991	3.56791	3.23366	3.53758	3.93997	3.97439	3.65781	0.438286	0.497751	0.47115	0.558206	0.550727	0.622048	0.656309	2.95683	3.8216	3.80897	3.92276	3.76441	2.62038	3.1778	0.390336	0.529985	0.48246	0.521279	0.488884	0.447466	0.439652
29	3.47669	3.58852	3.24529	3.54926	3.94777	3.98545	3.69131	0.439434	0.499493	0.473592	0.558267	0.552626	0.623312	0.660231	2.96535	3.85494	3.82274	3.94321	3.78681	2.61774	3.17893	0.391227	0.533269	0.485024	0.523219	0.489818	0.447189	0.438958
30	3.48451	3.60936	3.25832	3.56264	3.95554	3.9952	3.72484	0.440475	0.501192	0.476114	0.558182	0.554263	0.624289	0.663725	2.97433	3.88593	3.83421	3.96302	3.80395	2.61948	3.18015	0.392295	0.536602	0.487438	0.525165	0.490568	0.447007	0.438219
31	3.49408	3.62851	3.27287	3.57293	3.9642	4.00585	3.75835	0.441678	0.502832	0.47871	0.557724	0.555975	0.6252	0.667442	2.98248	3.91897	3.84982	3.98213	3.82579	2.6195	3.18071	0.393283	0.539773	0.489895	0.527076	0.491288	0.446875	0.437417
32	3.50336	3.64887	3.28702	3.58584	3.97169	4.0152	3.79417	0.442807	0.504645	0.481462	0.557637	0.557623	0.626128	0.671295	2.99162	3.95215	3.86518	4.00236	3.8477	2.62212	3.18307	0.394305	0.542866	0.492767	0.528601	0.492145	0.446686	0.436678
33	3.51235	3.66942	3.30169	3.5957	3.98202	4.02441	3.83003	0.44401	0.506436	0.484499	0.557185	0.55945	0.627099	0.675156	3.00115	3.98543	3.87756	4.02189	3.87063	2.6248	3.18478	0.395329	0.545875	0.495239	0.53038	0.493181	0.44662	0.435966
34	3.52239	3.69206	3.31785	3.60721	3.99025	4.03463	3.86717	0.445115	0.508326	0.487573	0.55683	0.560931	0.62797	0.679192	3.01247	4.01707	3.89132	4.04158	3.89371	2.62745	3.18655	0.396432	0.548733	0.497927	0.532063	0.494109	0.446512	0.435259
35	3.53206	3.71409	3.33371	3.61659	3.99928	4.04482	3.9021	0.446225	0.510361	0.490832	0.556331	0.56232	0.628905	0.682242	3.02232	4.05159	3.90466	4.06163	3.91965	2.631	3.18684	0.397513	0.551649	0.500486	0.53353	0.495186	0.446369	0.434598
36	3.5427	3.73551	3.35015	3.62767	4.00632	4.055	3.93827	0.447365	0.51224	0.494022	0.555789	0.563759	0.629781	0.685645	3.03452	4.08724	3.91579	4.08292	3.9465	2.63462	3.1889	0.398655	0.55431	0.503025	0.535021	0.496345	0.446292	0.433909
37	3.55443	3.75812	3.36608	3.63855	4.01634	4.06508	3.97444	0.448328	0.514246	0.49734	0.555026	0.565026	0.630735	0.688583	3.04585	4.12041	3.92831	4.10449	3.97244	2.64086	3.1929	0.399801	0.556945	0.505636	0.536421	0.497595	0.446329	0.432957
38	3.56394	3.77903	3.38157	3.64837	4.02634	4.07516	4.0106	0.449346	0.516159	0.500736	0.553953	0.566111	0.631545	0.691496	3.0589	4.15448	3.93853	4.12539	3.99937	2.64626	3.19649	0.40104	0.55949	0.508111	0.537803	0.499023	0.446092	0.432285
39	3.57586	3.80304	3.39949	3.65545	4.03534	4.08413	4.04426	0.450301	0.518205	0.504328	0.553289	0.567136	0.632342	0.694228	3.07238	4.18943	3.9492	4.14553	4.02814	2.65179	3.20037	0.402204	0.562008	0.510497	0.539037	0.500499	0.445911	0.431634
40	3.58743	3.82837	3.41683	3.66547	4.04428	4.09406	4.07889	0.451226	0.519964	0.507855	0.552482	0.568233	0.633299	0.69674	3.08444	4.22534	3.96042	4.16413	4.05681	2.66017	3.20456	0.403298	0.564338	0.513205	0.540201	0.502103	0.445679	0.43101
41	3.59927	3.85412	3.43547	3.67539	4.05121	4.10405	4.11346	0.45205	0.522052	0.511393	0.551495	0.568962	0.63389	0.699015	3.09836	4.25857	3.96946	4.18867	4.09007	2.66949	3.209	0.404371	0.566619	0.515587	0.541333	0.503905	0.445688	0.43042
42	3.61277	3.87741	3.4535	3.68614	4.06111	4.11296	4.14561	0.452843	0.523881	0.514995	0.550879	0.569821	0.634593	0.701293	3.11345	4.29357	3.97898	4.21267	4.12145	2.68047	3.21373	0.405629	0.568722	0.518	0.542626	0.505645	0.445676	0.429998
43	3.62595	3.90107	3.47278	3.69684	4.07017	4.12405	4.1799	0.453634	0.525865	0.518574	0.549823	0.570713	0.635494	0.70333	3.12903	4.32954	3.98814	4.23332	4.15354	2.69138	3.2179	0.406976	0.570885	0.520225	0.543684	0.507469	0.445706	0.429539
44	3.63943	3.92621	3.4916	3.70563	4.08049	4.13189	4.21049	0.454281	0.527942	0.522211	0.548592	0.571446	0.635866	0.705122	3.14778	4.36563	3.99696	4.26095	4.18824	2.70238	3.22401	0.408355	0.572806	0.522386	0.544751	0.509742	0.445349	0.429111
45	3.65315	3.95385	3.51383	3.72134	4.089	4.14194	4.2432	0.454849	0.529933	0.525702	0.547858	0.572138	0.636505	0.706843	3.16316	4.40078	4.00443	4.28547	4.22283	2.71435	3.229	0.409572	0.574737	0.524522	0.545658	0.511806	0.445484	0.428689
46	3.66581	3.979	3.53457	3.73272	4.09758	4.15086	4.27564	0.455423	0.531862	0.52925	0.546728	0.572763	0.637115	0.708593	3.18299	4.43585	4.01424	4.31044	4.2563	2.72977	3.23452	0.410928	0.576461	0.526674	0.546691	0.51377	0.445645	0.428346
47	3.68005	4.00449	3.5547	3.74535	4.10534	4.15972	4.30904	0.45594	0.533792	0.532668	0.545671	0.573208	0.637687	0.709965	3.20091	4.47081	4.02387	4.33305	4.2923	2.74605	3.23964	0.412033	0.578148	0.528701	0.547521	0.516026	0.445742	0.428067
48	3.69517	4.03136	3.57521	3.75637	4.11837	4.17082	4.34093	0.456254	0.535672	0.536193	0.544913	0.574053	0.638111	0.711231	3.21873	4.50481	4.02967	4.35789	4.33	2.76148	3.24599	0.413318	0.579463	0.530676	0.548294	0.518508	0.445882	0.427888
49	3.70849	4.05861	3.59808	3.76862	4.12888	4.17982	4.37367	0.456553	0.537557	0.539823	0.543858	0.57459	0.638596	0.712543	3.23707	4.54057	4.03886	4.38214	4.36658	2.77859	3.25197	0.414546	0.580879	0.532514	0.549027	0.520915	0.446019	0.427682
50	3.72328	4.08827	3.62039	3.78115	4.1396	4.19123	4.40377	0.45671	0.539709	0.543297	0.542823	0.575121	0.638924	0.713142	3.25602	4.57723	4.04625	4.40961	4.40365	2.79555	3.25911	0.415584	0.58263	0.534433	0.549923	0.523406	0.446196	0.427709
51	3.73889	4.11757	3.64104	3.79401	4.15263	4.20184	4.43596	0.456802	0.541572	0.546598	0.541963	0.576012	0.639349	0.714134	3.27558	4.6112	4.0536	4.43567	4.4431	2.81317	3.26667	0.416795	0.583866	0.536237	0.550585	0.526015	0.446392	0.427808
52	3.75412	4.14643	3.6629	3.80723	4.16307	4.21273	4.46551	0.456739	0.543489	0.549962	0.54121	0.576592	0.639951	0.714939	3.29509	4.64503	4.06076	4.46401	4.4813	2.83153	3.27389	0.417931	0.585143	0.537821	0.551129	0.52882	0.446696	0.428001
53	3.76965	4.17489	3.68506	3.82087	4.17375	4.22277	4.4959	0.456582	0.545219	0.553123	0.540331	0.577177	0.640361	0.715545	3.31653	4.67862	4.0688	4.49107	4.52091	2.85159	3.2823	0.419041	0.586336	0.539435	0.551634	0.531656	0.447081	0.428252
54	3.78533	4.20498	3.7094	3.83406	4.18385	4.23301	4.52715	0.456386	0.547128	0.556177	0.539551	0.577485	0.640891	0.716276	3.33794	4.7129	4.07598	4.51959	4.55997	2.87243	3.29114	0.420187	0.587503	0.540874	0.552136	0.534488	0.447319	0.428581
55	3.80116	4.2377	3.73502	3.84873	4.19548	4.24244	4.55938	0.456209	0.549264	0.559073	0.538787	0.578065	0.641264	0.716532	3.36194	4.74994	4.08499	4.54773	4.60026	2.89396	3.30128	0.421392	0.588333	0.542141	0.552495	0.537344	0.44758	0.42895
56	3.81725	4.2682	3.75803	3.86295	4.20762	4.25315	4.58902	0.455865	0.551328	0.561899	0.538141	0.578915	0.641659	0.716801	3.38404	4.78444	4.09133	4.57832	4.64104	2.91616	3.31025	0.422558	0.589326	0.543444	0.553221	0.540486	0.447865	0.429392
57	3.83493	4.30422	3.78313	3.87772	4.22021	4.26296	4.61957	0.455504	0.553294	0.564543	0.537571	0.579619	0.641744	0.716938	3.40672	4.81794	4.09867	4.60964	4.68246	2.93728	3.32044	0.423711	0.590226	0.544619	0.554015	0.543444	0.447998	0.429963
58	3.8514	4.33635	3.80752	3.8931	4.23225	4.27524	4.64993	0.455031	0.55525	0.567065	0.537088	0.580376	0.642081	0.717106	3.43198	4.85214	4.10807	4.63888	4.72524	2.95986	3.33271	0.4248	0.591002	0.54582	0.554577	0.546478	0.448397	0.430537
59	3.86728	4.37117	3.8321	3.909	4.24479	4.29012	4.68012	0.454351	0.557364	0.569446	0.5367	0.581186	0.642324	0.717063	3.45534	4.88618	4.11687	4.66955	4.76636	2.98387	3.34228	0.425969	0.5917	0.546889	0.555092	0.54965	0.448798	0.431005
60	3.88328	4.40479	3.85497	3.92365	4.25879	4.30116	4.71017	0.453638	0.559511	0.571761	0.536383	0.582032	0.642669	0.717059	3.48063	4.92007	4.12416	4.69894	4.80944	3.00856	3.35486	0.42709	0.592323	0.547877	0.555516	0.55303	0.449556	0.431936
61	3.90006	4.43923	3.88102	3.94186	4.27137	4.31383	4.74011	0.452899	0.561377	0.574036	0.536164	0.583007	0.643048	0.71691	3.50732	4.95476	4.13361	4.72985	4.85175	3.0331	3.36883	0.428317	0.592818	0.548675	0.55592	0.556337	0.450021	0.432765
62	3.91833	4.4755	3.90745	3.95976	4.28751	4.32917	4.7712	0.452237	0.563666	0.576008	0.536092	0.583995	0.643445	0.716826	3.53352	4.99034	4.14158	4.76324	4.89313	3.06001	3.38173	0.429553	0.593227	0.549475	0.55645	0.559702	0.450675	0.433764
63	3.93607	4.51253	3.93128	3.98027	4.30228	4.34283	4.79988	0.451472	0.566162	0.577599	0.536046	0.584761	0.643833	0.716696	3.56116	5.02324	4.14907	4.7963	4.9345	3.08574	3.39596	0.430704	0.593662	0.550234	0.556969	0.563109	0.451261	0.434895
64	3.95321	4.54752	3.9563	3.99973	4.31869	4.35589	4.82966	0.450654	0.568575	0.579228	0.536387	0.586164	0.644089	0.716598	3.5889	5.05705	4.15801	4.83078	4.9758	3.11282	3.41159	0.4319	0.594031	0.550869	0.557592	0.566557	0.451894	0.436588
65	3.97039	4.5863	3.98352	4.01915	4.33481	4.37274	4.8607	0.449699	0.570748	0.580949	0.536718	0.587342	0.644791	0.716794	3.62003	5.08903	4.16742	4.86492	5.01698	3.14142	3.42538	0.433265	0.594363	0.551427	0.558121	0.570147	0.452962	0.437829
66	3.9883	4.62697	4.01105	4.04033	4.35457	4.38903	4.89066	0.448819	0.573041	0.582367	0.537137	0.588568	0.645667	0.717158	3.64945	5.12363	4.17726	4.90153	5.05896	3.16979	3.44212	0.434373	0.594538	0.551919	0.558764	0.573759	0.45367	0.439032
67	4.0052	4.66563	4.03902	4.06519	4.37511	4.40489	4.9207	0.447825	0.575428	0.584174	0.537623	0.590002	0.646207	0.717101	3.67917	5.15821	4.18946	4.93877	5.10081	3.19866	3.45865	0.435817	0.594901	0.552461	0.559313	0.577239	0.454421	0.440299
68	4.02374	4.70802	4.06644	4.08817	4.39648	4.42256	4.94974	0.446902	0.578125	0.585403	0.538377	0.591629	0.646848	0.717492	3.71185	5.19089	4.2005	4.97392	5.14249	3.22718	3.47658	0.437156	0.595009	0.552843	0.55958	0.580751	0.455431	0.441889
69	4.0431	4.75234	4.09315	4.11497	4.41766	4.43754	4.98015	0.445797	0.580829	0.586529	0.539103	0.593179	0.647311	0.71774	3.74418	5.22527	4.21231	5.01347	5.18309	3.25709	3.49422	0.438466	0.594977	0.553476	0.560293	0.584052	0.456289	0.443313
70	4.06064	4.79479	4.11915	4.14182	4.44065	4.45759	5.01075	0.444693	0.583211	0.587576	0.540215	0.59488	0.648153	0.718062	3.77741	5.25692	4.2241	5.05178	5.22633	3.28844	3.5108	0.439903	0.594886	0.553818	0.560896	0.587612	0.457832	0.444806
71	4.07764	4.84112	4.14635	4.16875	4.46455	4.47604	5.04278	0.44367	0.586111	0.588461	0.540835	0.596702	0.648914	0.718584	3.81353	5.29217	4.24036	5.0906	5.26745	3.3186	3.52955	0.44139	0.594938	0.554005	0.561652	0.59122	0.458899	0.446279
72	4.09885	4.88652	4.17376	4.19667	4.48835	4.49615	5.07271	0.442522	0.588721	0.589235	0.542075	0.598666	0.649661	0.719073	3.85134	5.32763	4.25671	5.12992	5.30826	3.34927	3.54875	0.442865	0.595041	0.554133	0.562407	0.594692	0.459895	0.447874
73	4.11849	4.9318	4.20249	4.22549	4.51114	4.5169	5.1029	0.44144	0.591419	0.589784	0.543426	0.600543	0.650506	0.719543	3.88895	5.36047	4.27226	5.17273	5.35075	3.38045	3.56926	0.444433	0.59493	0.55431	0.563365	0.598215	0.461092	0.449364
74	4.13854	4.97989	4.23274	4.25431	4.53787	4.53831	5.13226	0.440453	0.594335	0.590447	0.545133	0.602856	0.651433	0.719935	3.92832	5.39071	4.28793	5.21251	5.39113	3.41376	3.5903	0.446051	0.594377	0.554411	0.564178	0.601682	0.462339	0.450957
75	4.1556	5.03097	4.26254	4.28504	4.56567	4.5604	5.16427	0.43935	0.597075	0.590902	0.546714	0.60497	0.652339	0.721182	3.96748	5.42296	4.30831	5.2547	5.43114	3.44581	3.61103	0.447672	0.594342	0.554532	0.565069	0.605382	0.463581	0.452503
76	4.17634	5.07935	4.29593	4.31867	4.59353	4.58205	5.19662	0.438377	0.599786	0.591347	0.548424	0.607218	0.653362	0.72226	4.00974	5.4561	4.32711	5.29557	5.4717	3.48098	3.63221	0.449804	0.59417	0.554675	0.565966	0.608884	0.464946	0.454099
77	4.1988	5.13073	4.32624	4.35041	4.62332	4.60661	5.22818	0.43757	0.602643	0.591654	0.550275	0.6097	0.654323	0.723519	4.05184	5.49097	4.34884	5.33784	5.50817	3.51852	3.65399	0.451617	0.594088	0.554759	0.566807	0.612208	0.466595	0.45557
78	4.21968	5.18323	4.357	4.38307	4.65423	4.6297	5.26147	0.436711	0.605707	0.591793	0.552363	0.611993	0.655461	0.724985	4.09572	5.52589	4.36995	5.3806	5.54795	3.55336	3.67817	0.453364	0.594045	0.554913	0.567868	0.615501	0.468209	0.45734
79	4.2402	5.23574	4.39034	4.41861	4.6843	4.6547	5.29527	0.435913	0.608611	0.591997	0.554547	0.614258	0.65651	0.726629	4.14018	5.55993	4.39135	5.42567	5.58561	3.58795	3.70141	0.455273	0.593738	0.554967	0.569026	0.618962	0.469851	0.459005
80	4.26171	5.28835	4.42248	4.45514	4.71736	4.67952	5.3271	0.435155	0.611471	0.59213	0.556738	0.616998	0.657501	0.728421	4.18523	5.5931	4.41581	5.46935	5.62472	3.62294	3.72602	0.457156	0.593448	0.555154	0.570305	0.622154	0.471571	0.460712
81	4.28362	5.34196	4.45815	4.49266	4.75042	4.70625	5.36045	0.434456	0.614489	0.592254	0.558962	0.619577	0.658778	0.730437	4.23211	5.62815	4.439	5.51345	5.66239	3.65666	3.75202	0.459104	0.593073	0.555096	0.571522	0.625328	0.473324	0.462408
82	4.30799	5.39735	4.49558	4.53215	4.78658	4.73376	5.39657	0.433796	0.617498	0.592145	0.561546	0.622522	0.660321	0.732828	4.27955	5.6633	4.46729	5.55893	5.69948	3.69265	3.77701	0.460959	0.592612	0.555356	0.572728	0.628585	0.475212	0.464147
83	4.33296	5.44989	4.53195	4.57273	4.82306	4.75984	5.43212	0.433359	0.6203	0.592062	0.56384	0.625323	0.661861	0.735285	4.32816	5.69874	4.49609	5.60575	5.73504	3.73082	3.80262	0.463025	0.591887	0.555676	0.573974	0.631678	0.477084	0.465643
84	4.35656	5.50717	4.56808	4.61338	4.85862	4.79004	5.46822	0.432996	0.623596	0.592062	0.566385	0.628131	0.663331	0.737954	4.37931	5.7326	4.52819	5.65021	5.77186	3.76761	3.82962	0.465109	0.591525	0.556284	0.575266	0.634862	0.479118	0.467126
85	4.38282	5.56335	4.60592	4.65511	4.89709	4.81998	5.50476	0.432557	0.626853	0.592066	0.56916	0.630875	0.665017	0.740997	4.4318	5.7702	4.56002	5.69782	5.80723	3.80758	3.85639	0.467346	0.591031	0.55681	0.57654	0.637864	0.481297	0.468618
86	4.40639	5.62131	4.64459	4.6979	4.93463	4.85185	5.54175	0.432304	0.630061	0.59195	0.571796	0.633851	0.666736	0.744032	4.48493	5.80626	4.59427	5.74496	5.84205	3.84552	3.88541	0.469583	0.590643	0.557536	0.578141	0.640756	0.483536	0.470085
87	4.43263	5.68202	4.68323	4.74164	4.9762	4.88462	5.57795	0.432172	0.63321	0.591896	0.57458	0.636727	0.668392	0.747178	4.5355	5.84157	4.62917	5.79151	5.87728	3.88556	3.91336	0.471779	0.590196	0.558263	0.579544	0.643459	0.485881	0.471536
88	4.46031	5.74255	4.72097	4.78633	5.0189	4.91611	5.61458	0.432098	0.636424	0.591806	0.57739	0.639759	0.670126	0.750395	4.58992	5.87699	4.66655	5.83639	5.91014	3.92523	3.94179	0.474268	0.589854	0.55898	0.581102	0.64616	0.48832	0.472958
89	4.48613	5.80581	4.76352	4.83095	5.05972	4.94839	5.65411	0.432268	0.640325	0.591822	0.580142	0.64279	0.671955	0.754042	4.64687	5.91271	4.70462	5.88422	5.94064	3.96445	3.96986	0.476778	0.589544	0.559992	0.582679	0.648405	0.490836	0.474316
90	4.51613	5.86795	4.80613	4.88038	5.10456	4.98134	5.69419	0.432472	0.64369	0.591953	0.583102	0.645756	0.673836	0.757523	4.70444	5.94781	4.74624	5.93128	5.97447	4.00404	4.00003	0.479299	0.589221	0.56111	0.584322	0.65073	0.493426	0.475633
91	4.54372	5.93379	4.85072	4.92711	5.14741	5.01735	5.73356	0.43287	0.647311	0.592037	0.586302	0.64877	0.675593	0.761279	4.76453	5.9821	4.78791	5.98036	6.00807	4.04764	4.03085	0.481873	0.588983	0.562364	0.585955	0.653439	0.495994	0.476887
92	4.57487	5.99667	4.89545	4.97575	5.19012	5.05435	5.77335	0.433469	0.650743	0.59227	0.589114	0.651843	0.677821	0.765375	4.82256	6.01833	4.83041	6.02688	6.03868	4.09006	4.06079	0.484491	0.588663	0.563632	0.587684	0.65565	0.498716	0.478145
93	4.60718	6.06219	4.93926	5.02427	5.23978	5.08898	5.81353	0.434151	0.654158	0.592478	0.592127	0.655116	0.679548	0.769787	4.88431	6.05661	4.87827	6.07343	6.07094	4.13205	4.09303	0.487094	0.588514	0.565133	0.589418	0.658003	0.501474	0.479298
94	4.63936	6.12643	4.98405	5.07456	5.28554	5.12781	5.85532	0.435023	0.657701	0.592706	0.594977	0.658167	0.681656	0.773974	4.94587	6.09334	4.9243	6.12192	6.10199	4.17627	4.12757	0.489717	0.58829	0.566733	0.591195	0.660187	0.504317	0.480391
95	4.67533	6.19516	5.03084	5.12469	5.33513	5.16413	5.89636	0.435993	0.66173	0.592998	0.597898	0.661138	0.683831	0.778154	5.00844	6.13035	4.97287	6.16864	6.13273	4.21944	4.16035	0.492486	0.588249	0.568522	0.592987	0.662447	0.507456	0.481615
96	4.71051	6.25983	5.07865	5.17955	5.38473	5.20346	5.93663	0.437173	0.665277	0.593355	0.60091	0.664543	0.685587	0.78261	5.07399	6.16859	5.02395	6.21813	6.16607	4.26322	4.19454	0.495284	0.588117	0.570608	0.594835	0.664434	0.510629	0.48264
97	4.74551	6.32795	5.1285	5.22964	5.43431	5.24358	5.9762	0.438394	0.669122	0.593769	0.603944	0.667968	0.687837	0.786496	5.13934	6.20713	5.07857	6.26493	6.19647	4.30742	4.22793	0.498294	0.588325	0.572607	0.596603	0.666319	0.513632	0.483778
98	4.78366	6.39565	5.1787	5.28333	5.48396	5.28323	6.01727	0.439937	0.672911	0.594224	0.606878	0.671006	0.690039	0.791041	5.20644	6.24419	5.12952	6.31456	6.22851	4.35034	4.26292	0.50114	0.588286	0.574867	0.598532	0.667981	0.516699	0.484906
99	4.82186	6.4619	5.22927	5.33411	5.53653	5.32467	6.05857	0.441533	0.6768	0.594789	0.609743	0.6742	0.691965	0.795556	5.27526	6.28338	5.18662	6.36244	6.26039	4.3946	4.29852	0.504209	0.588415	0.577332	0.600442	0.669534	0.519708	0.485912
100	4.86357	6.53048	5.28001	5.39151	5.58997	5.36927	6.10006	0.44305	0.680631	0.595572	0.6128	0.677229	0.694503	0.80015	5.34441	6.32386	5.24445	6.4103	6.2912	4.43846	4.33653	0.507232	0.589094	0.580209	0.602437	0.67111	0.52274	0.486929
101	4.90394	6.60043	5.33281	5.44596	5.64341	5.41368	6.14158	0.444944	0.684476	0.596401	0.615796	0.679915	0.696721	0.804752	5.41585	6.363	5.30305	6.45805	6.32011	4.48366	4.37458	0.510375	0.589547	0.582852	0.604322	0.672519	0.526003	0.48784
102	4.94618	6.66981	5.38879	5.50122	5.6989	5.45893	6.18557	0.446957	0.688374	0.597292	0.618604	0.682885	0.698867	0.809366	5.48625	6.4063	5.36326	6.50468	6.35468	4.53384	4.41425	0.513513	0.590378	0.585672	0.606278	0.67393	0.529236	0.488815
103	4.99178	6.7415	5.44604	5.55728	5.75324	5.50385	6.22977	0.44908	0.692813	0.598212	0.621604	0.685837	0.701044	0.814068	5.55813	6.44651	5.42579	6.55399	6.38484	4.583	4.45309	0.516768	0.591046	0.588943	0.608285	0.675187	0.532429	0.489763
104	5.03755	6.81072	5.50458	5.61501	5.81033	5.54717	6.27053	0.451373	0.696719	0.599333	0.624586	0.688986	0.703261	0.818587	5.6308	6.48991	5.48983	6.6005	6.41787	4.63108	4.49275	0.519971	0.591913	0.592161	0.610072	0.676316	0.535638	0.490924
105	5.08557	6.88118	5.56342	5.6715	5.86623	5.5921	6.31502	0.453859	0.700806	0.600635	0.627648	0.691897	0.705459	0.823306	5.70363	6.53301	5.55344	6.64597	6.45018	4.68338	4.53503	0.523207	0.592918	0.595488	0.611975	0.677509	0.539075	0.491993
106	5.13587	6.95381	5.62057	5.73043	5.92277	5.63754	6.35862	0.456552	0.705156	0.601948	0.630696	0.694571	0.70762	0.827668	5.77921	6.5749	5.61819	6.69143	6.48171	4.73383	4.58007	0.526648	0.594377	0.598948	0.614025	0.678647	0.542255	0.492883
107	5.18717	7.02779	5.6818	5.7899	5.98314	5.68474	6.40228	0.45912	0.709526	0.603274	0.633866	0.69743	0.709594	0.832026	5.85422	6.61729	5.68503	6.7388	6.51436	4.78309	4.62201	0.530157	0.595654	0.602472	0.615869	0.679702	0.545498	0.493862
108	5.24014	7.09816	5.7442	5.85287	6.04237	5.73368	6.44598	0.462056	0.713848	0.604921	0.637098	0.70034	0.711525	0.836405	5.93054	6.66012	5.75124	6.78702	6.54827	4.83464	4.66653	0.533669	0.597383	0.60611	0.617706	0.680641	0.548632	0.494817
109	5.29473	7.17152	5.80866	5.91395	6.10137	5.78203	6.49093	0.465083	0.718165	0.606823	0.63991	0.703043	0.713466	0.840618	6.00701	6.70529	5.82043	6.83415	6.58262	4.8851	4.71042	0.537124	0.599122	0.609727	0.619626	0.681404	0.551787	0.495851
110	5.35238	7.24311	5.87528	5.97394	6.16012	5.82965	6.53463	0.468544	0.722577	0.608614	0.642892	0.70573	0.71542	0.844715	6.08358	6.74845	5.89082	6.88116	6.61652	4.93706	4.75531	0.540752	0.600873	0.613462	0.621502	0.682226	0.554896	0.496822
111	5.40977	7.3177	5.94217	6.03743	6.2214	5.87768	6.57817	0.471934	0.726837	0.610523	0.646049	0.708349	0.717387	0.848934	6.16061	6.79406	5.96309	6.92718	6.65195	4.98959	4.80293	0.54434	0.603016	0.61758	0.623199	0.682809	0.558075	0.497989
112	5.46882	7.38672	6.00922	6.10063	6.28529	5.92838	6.62153	0.475552	0.731022	0.612619	0.649304	0.71084	0.719096	0.852795	6.23798	6.8413	6.03528	6.97308	6.68905	5.04727	4.84913	0.548025	0.605523	0.62159	0.625162	0.68333	0.561216	0.499084
113	5.52953	7.45955	6.07741	6.16633	6.34899	5.97849	6.66344	0.479391	0.735695	0.614905	0.652549	0.713207	0.721034	0.856595	6.3163	6.88743	6.11007	7.01982	6.72317	5.10055	4.89718	0.551788	0.607919	0.625653	0.626783	0.68381	0.564266	0.500283
114	5.59409	7.52942	6.14671	6.22974	6.41241	6.028	6.70623	0.483338	0.740062	0.61717	0.655749	0.715803	0.722738	0.860418	6.39421	6.93503	6.18472	7.06557	6.75976	5.15438	4.94726	0.555581	0.610498	0.62995	0.628571	0.684523	0.56727	0.501495
115	5.65993	7.60009	6.21602	6.29558	6.47534	6.07896	6.74875	0.487427	0.74466	0.619545	0.658876	0.718308	0.724375	0.863858	6.47227	6.98147	6.26096	7.11306	6.79703	5.21059	4.99869	0.559287	0.613348	0.634053	0.630432	0.684919	0.570226	0.502682
116	5.72707	7.67149	6.28918	6.36004	6.53982	6.13144	6.78974	0.491769	0.749213	0.621835	0.662119	0.720708	0.725835	0.867215	6.54973	7.03225	6.33616	7.15957	6.83504	5.2657	5.05221	0.563041	0.616205	0.63799	0.632136	0.685248	0.573135	0.504182
117	5.79615	7.74186	6.36149	6.43	6.60388	6.18325	6.83152	0.496326	0.753609	0.624364	0.665776	0.723127	0.727299	0.87064	6.62917	7.08008	6.41385	7.20696	6.87189	5.32321	5.10868	0.567023	0.619357	0.64252	0.633936	0.685663	0.575973	0.505772
118	5.86571	7.81415	6.43372	6.49899	6.66938	6.23529	6.87544	0.500864	0.758328	0.627021	0.669361	0.725515	0.728661	0.873483	6.7054	7.12858	6.48929	7.25233	6.90936	5.38055	5.16407	0.570796	0.622577	0.646828	0.63576	0.686059	0.578761	0.507343
119	5.93638	7.88924	6.50871	6.56485	6.73536	6.29226	6.91453	0.505667	0.762708	0.629646	0.672754	0.727802	0.730121	0.876331	6.78415	7.17783	6.56602	7.29658	6.9495	5.43681	5.22062	0.5746	0.625978	0.650899	0.637502	0.686709	0.581542	0.509067
120	6.00956	7.96036	6.58364	6.63317	6.80605	6.34551	6.95696	0.510617	0.76696	0.632419	0.676153	0.730226	0.731551	0.878865	6.86152	7.22775	6.64215	7.34261	6.98973	5.49555	5.27843	0.578285	0.629586	0.655055	0.639382	0.687022	0.584249	0.510973
121	6.08394	8.0321	6.65937	6.70314	6.87259	6.39804	6.99788	0.515525	0.771668	0.635533	0.67957	0.732522	0.732876	0.881386	6.94146	7.28013	6.71835	7.38954	7.02989	5.55511	5.33753	0.582099	0.633473	0.659289	0.641045	0.687424	0.586811	0.512874
122	6.16142	8.10354	6.73583	6.77487	6.93858	6.45318	7.03717	0.520667	0.776343	0.638564	0.683244	0.734786	0.734136	0.883703	7.02208	7.33317	6.79444	7.43547	7.0728	5.61814	5.3988	0.585923	0.637284	0.663485	0.64285	0.687865	0.589331	0.514977
123	6.24141	8.17361	6.8111	6.84449	7.00701	6.50756	7.07728	0.525961	0.780862	0.641726	0.686915	0.736972	0.735248	0.885644	7.10126	7.38508	6.87052	7.48029	7.11482	5.67854	5.46232	0.589731	0.641324	0.66777	0.644659	0.688288	0.591835	0.517201
124	6.32398	8.2422	6.88889	6.91679	7.076	6.56327	7.11722	0.531527	0.785367	0.644922	0.690416	0.739311	0.736603	0.887231	7.18013	7.43954	6.94744	7.52587	7.1577	5.7405	5.52557	0.593425	0.645066	0.671846	0.646406	0.688722	0.594348	0.519605
125	6.40973	8.31617	6.96726	6.99189	7.14564	6.61695	7.15685	0.537116	0.789778	0.648169	0.694306	0.741738	0.737625	0.889323	7.25864	7.49477	7.02418	7.57045	7.20435	5.80404	5.59028	0.597094	0.649281	0.675855	0.648112	0.689438	0.596829	0.522041
126	6.49462	8.38406	7.05212	7.06501	7.21479	6.66963	7.19605	0.542836	0.794169	0.651915	0.698139	0.743971	0.738644	0.890914	7.33474	7.54981	7.09886	7.61598	7.24938	5.86931	5.65737	0.60074	0.653522	0.679928	0.650121	0.689978	0.599139	0.524664
127	6.58254	8.45128	7.13208	7.14086	7.28945	6.72357	7.23359	0.548527	0.798359	0.65531	0.702037	0.74607	0.739259	0.892382	7.41028	7.60381	7.17396	7.65876	7.29743	5.93469	5.72593	0.604385	0.657837	0.683858	0.651896	0.690526	0.601571	0.527537
128	6.67229	8.52169	7.21157	7.21657	7.35905	6.77761	7.26946	0.554368	0.802716	0.658805	0.705903	0.748068	0.740158	0.893581	7.48786	7.66121	7.24761	7.7015	7.34755	5.99998	5.79504	0.608193	0.66223	0.687649	0.653989	0.691122	0.603904	0.530688
129	6.76314	8.58682	7.29253	7.29206	7.43032	6.83162	7.30611	0.560208	0.806637	0.662591	0.710014	0.750453	0.741018	0.894673	7.5636	7.71745	7.32435	7.74505	7.39978	6.06502	5.86631	0.611704	0.666585	0.691364	0.655907	0.692102	0.606132	0.533923
130	6.85289	8.6572	7.37589	7.36642	7.50303	6.88464	7.34243	0.566204	0.810837	0.66652	0.714067	0.752676	0.741357	0.895788	7.638	7.77706	7.39967	7.79125	7.45045	6.13335	5.93814	0.615281	0.671119	0.694982	0.657948	0.693016	0.608226	0.537251
131	6.94613	8.72134	7.45689	7.44454	7.57419	6.9401	7.37954	0.572355	0.814762	0.670477	0.718137	0.754932	0.742141	0.896521	7.71292	7.8337	7.47182	7.83738	7.50132	6.20156	6.01127	0.618737	0.675602	0.698669	0.659978	0.693832	0.610471	0.540786
132	7.04161	8.78586	7.53817	7.52362	7.64572	6.99569	7.41743	0.578559	0.818526	0.67434	0.722311	0.757099	0.742868	0.897213	7.7851	7.89265	7.54517	7.88169	7.55229	6.27141	6.08492	0.62208	0.680073	0.702157	0.66205	0.694675	0.612472	0.544565
133	7.13866	8.85263	7.62046	7.60167	7.72164	7.0514	7.45512	0.584819	0.822311	0.678359	0.726276	0.759504	0.74351	0.897676	7.85638	7.95408	7.61692	7.92601	7.60991	6.33931	6.16078	0.625336	0.68482	0.705654	0.664429	0.695398	0.61454	0.548338
134	7.23737	8.91984	7.70188	7.68339	7.79613	7.10838	7.49513	0.591177	0.825598	0.682418	0.730591	0.762024	0.744698	0.89837	7.92679	8.01447	7.68797	7.97112	7.6623	6.40771	6.23797	0.628732	0.689281	0.709003	0.666652	0.696311	0.616573	0.552329
135	7.33707	8.98557	7.78336	7.76508	7.87116	7.16663	7.5339	0.597483	0.82877	0.686527	0.73515	0.764273	0.745364	0.898531	7.99831	8.07543	7.76187	8.01506	7.7167	6.48024	6.3198	0.632255	0.69363	0.712418	0.669013	0.697326	0.618432	0.556494
136	7.43954	9.04964	7.86481	7.84766	7.9467	7.22513	7.57133	0.603742	0.831843	0.690633	0.739813	0.76654	0.7462	0.898687	8.06694	8.13598	7.83233	8.06063	7.77491	6.5491	6.4007	0.63554	0.697962	0.715477	0.671786	0.6984	0.620438	0.560635
137	7.54061	9.11094	7.94704	7.93201	8.02272	7.28388	7.60623	0.610099	0.834791	0.694931	0.744538	0.768852	0.746824	0.898527	8.13653	8.1961	7.90102	8.10714	7.83422	6.62022	6.48226	0.638723	0.702168	0.718428	0.674428	0.699674	0.62247	0.564986
138	7.64356	9.17239	8.03099	8.01536	8.09808	7.34418	7.64086	0.616462	0.837529	0.699123	0.74919	0.771247	0.747696	0.898374	8.20451	8.25746	7.96963	8.15088	7.89461	6.6909	6.56686	0.641729	0.706374	0.721251	0.677028	0.701284	0.624373	0.569868
139	7.74912	9.23305	8.11379	8.09848	8.17358	7.4004	7.67397	0.622755	0.840071	0.703419	0.754055	0.773675	0.748596	0.897889	8.26942	8.31821	8.03718	8.1964	7.95695	6.76283	6.65198	0.644721	0.710473	0.723969	0.679476	0.702823	0.626202	0.57452
140	7.85581	9.29184	8.19527	8.18617	8.25331	7.4567	7.70929	0.629087	0.842495	0.707747	0.758875	0.775999	0.749557	0.897618	8.33581	8.38295	8.10364	8.23989	8.01843	6.83616	6.73588	0.647692	0.714501	0.726585	0.68229	0.704289	0.627903	0.579474
141	7.96226	9.35165	8.27727	8.2748	8.33146	7.51213	7.74236	0.635276	0.844757	0.712078	0.764151	0.778611	0.750641	0.897169	8.4011	8.44446	8.16813	8.28592	8.0799	6.9082	6.82244	0.650442	0.71848	0.729347	0.685381	0.705854	0.629702	0.584535
142	8.07041	9.41169	8.3598	8.3596	8.40697	7.57109	7.77543	0.641614	0.846984	0.716352	0.768988	0.781094	0.751648	0.896513	8.46454	8.50715	8.23072	8.32891	8.14219	6.98064	6.9117	0.653277	0.722403	0.731917	0.68839	0.707533	0.631633	0.589854
143	8.17888	9.47226	8.44299	8.44703	8.48579	7.63254	7.8131	0.647828	0.849239	0.720674	0.774189	0.783853	0.753016	0.896028	8.52684	8.5683	8.29318	8.37155	8.2071	7.05341	6.9995	0.655834	0.726053	0.734408	0.691362	0.709231	0.633372	0.59515
144	8.28751	9.53149	8.5241	8.53705	8.56291	7.68993	7.85083	0.653936	0.850932	0.725395	0.779533	0.786376	0.754461	0.89589	8.58806	8.62984	8.35548	8.41381	8.27189	7.1272	7.08894	0.658259	0.729535	0.736725	0.694542	0.7111	0.63502	0.60072
145	8.3989	9.58811	8.60476	8.62596	8.64006	7.75088	7.88504	0.660056	0.852571	0.729914	0.784898	0.789078	0.756196	0.895215	8.64676	8.69531	8.41667	8.45652	8.3374	7.20123	7.17756	0.660764	0.732871	0.738929	0.697815	0.713047	0.636848	0.606088
146	8.511	9.64296	8.68383	8.71363	8.71914	7.81103	7.92162	0.66618	0.854022	0.734603	0.790441	0.79178	0.757884	0.894537	8.70611	8.76279	8.4776	8.49974	8.40455	7.27561	7.26852	0.663195	0.736543	0.74099	0.701105	0.714881	0.638449	0.611649
147	8.62242	9.69704	8.76611	8.8018	8.79721	7.86704	7.95463	0.672173	0.855244	0.739408	0.795935	0.794612	0.759516	0.893837	8.76428	8.82968	8.53837	8.54177	8.47059	7.34937	7.35936	0.66558	0.739643	0.742997	0.704375	0.716919	0.640042	0.617379
148	8.73713	9.7544	8.84209	8.89241	8.87629	7.9278	7.98992	0.678001	0.856402	0.744193	0.80167	0.797294	0.761522	0.892913	8.82058	8.89396	8.59538	8.58344	8.53818	7.42583	7.45161	0.66772	0.742661	0.745138	0.70779	0.7189	0.6418	0.623112
149	8.85038	9.80551	8.92138	8.98752	8.95436	7.98662	8.02279	0.68367	0.857169	0.748984	0.807404	0.800108	0.763501	0.891707	8.87486	8.95903	8.65138	8.62551	8.60737	7.5033	7.54433	0.669871	0.745467	0.746865	0.711378	0.720892	0.643573	0.628931
150	8.96201	9.86186	8.99813	9.0804	9.03125	8.04778	8.05934	0.689394	0.858134	0.75365	0.813081	0.802992	0.765976	0.891208	8.92713	9.0231	8.70636	8.6652	8.67635	7.57819	7.63658	0.671858	0.748094	0.748732	0.715009	0.722813	0.645072	0.634776
151	9.07747	9.91886	9.0749	9.17383	9.113	8.1092	8.09611	0.694808	0.858772	0.758415	0.81887	0.806292	0.768222	0.890256	8.97875	9.08793	8.76202	8.70529	8.74499	7.65382	7.73075	0.673746	0.750577	0.750721	0.718508	0.724833	0.646671	0.640839
152	9.19275	9.96802	9.14794	9.26876	9.19171	8.17092	8.1283	0.700362	0.859157	0.763438	0.824655	0.80927	0.770534	0.889123	9.02902	9.14986	8.8147	8.74379	8.81507	7.7284	7.82434	0.675634	0.752985	0.752608	0.722216	0.727262	0.648358	0.646718
153	9.30631	10.0217	9.2218	9.36026	9.26712	8.23409	8.1631	0.705648	0.859661	0.768389	0.830674	0.812172	0.773121	0.888398	9.07925	9.21327	8.86523	8.7824	8.88652	7.80186	7.91811	0.677327	0.755229	0.754293	0.725875	0.729399	0.649673	0.652719
154	9.42065	10.0732	9.29353	9.45286	9.34308	8.29216	8.19817	0.710883	0.860115	0.773234	0.836657	0.815143	0.77564	0.887674	9.12753	9.27723	8.91731	8.8194	8.95552	7.87495	8.01033	0.679037	0.757331	0.756087	0.729912	0.731594	0.651151	0.658524
155	9.53435	10.1253	9.36407	9.54759	9.42055	8.35272	8.23453	0.71591	0.860435	0.778037	0.842652	0.818275	0.778667	0.886796	9.17318	9.33904	8.96924	8.85562	9.02568	7.94943	8.10414	0.680589	0.759169	0.757795	0.733678	0.7336	0.65256	0.664283
156	9.65069	10.1771	9.43528	9.64458	9.49552	8.41578	8.26982	0.720801	0.861005	0.783096	0.848518	0.821425	0.781703	0.885614	9.2169	9.40308	9.01735	8.891	9.09597	8.02093	8.19789	0.681924	0.761107	0.759573	0.737236	0.73568	0.653976	0.670043
157	9.76559	10.2287	9.50323	9.73999	9.56895	8.48146	8.30767	0.72545	0.861324	0.78795	0.85457	0.824401	0.784988	0.884948	9.25937	9.46569	9.06248	8.92461	9.16717	8.09276	8.29138	0.683247	0.762789	0.761416	0.740962	0.737696	0.655195	0.675791
158	9.88023	10.2849	9.57268	9.83757	9.64168	8.54436	8.34226	0.730029	0.86173	0.792653	0.86075	0.827594	0.788042	0.884365	9.30181	9.52679	9.11013	8.95804	9.23749	8.16484	8.38358	0.684541	0.764317	0.76305	0.744712	0.739733	0.656489	0.681524
159	9.99524	10.3363	9.63699	9.93249	9.71857	8.60552	8.37944	0.734252	0.861855	0.797539	0.866565	0.830877	0.791461	0.883576	9.34156	9.58926	9.1548	8.99037	9.30973	8.23711	8.47606	0.685792	0.765751	0.764761	0.748324	0.741665	0.657756	0.68716
160	10.1093	10.3886	9.70574	10.0255	9.79182	8.66931	8.41561	0.738763	0.862167	0.802563	0.872482	0.834082	0.795121	0.883207	9.38069	9.64943	9.19915	9.02543	9.38103	8.30684	8.56718	0.686902	0.766991	0.766386	0.751918	0.743495	0.659025	0.692789
161	10.2229	10.4407	9.76952	10.1211	9.86621	8.73125	8.45438	0.742645	0.86226	0.807399	0.87847	0.837391	0.799	0.882437	9.41852	9.70799	9.24251	9.05597	9.45123	8.37653	8.66007	0.687927	0.767797	0.768048	0.755631	0.745312	0.660256	0.698297
162	10.3361	10.4919	9.83101	10.2167	9.93661	8.79443	8.49343	0.746639	0.862483	0.812275	0.88432	0.840693	0.802958	0.881804	9.45697	9.76751	9.28401	9.08565	9.52035	8.44528	8.75231	0.689062	0.768921	0.769755	0.759272	0.747154	0.661445	0.703953
163	10.4495	10.5431	9.89509	10.3112	10.0048	8.86	8.53152	0.750591	0.862487	0.817202	0.89011	0.843759	0.807186	0.88132	9.49353	9.82604	9.32623	9.11424	9.59109	8.51228	8.84124	0.689991	0.76975	0.771445	0.762818	0.748511	0.662199	0.709291
164	10.5609	10.5945	9.95806	10.4062	10.0758	8.92357	8.56879	0.754232	0.862785	0.822042	0.895944	0.847097	0.811414	0.880883	9.52747	9.88171	9.36736	9.14062	9.66251	8.57846	8.92907	0.690765	0.770463	0.773128	0.766236	0.750059	0.663224	0.714636
165	10.6734	10.6508	10.0189	10.5029	10.1436	8.98952	8.60885	0.757729	0.862982	0.826842	0.901776	0.850571	0.815563	0.880516	9.56141	9.93624	9.40742	9.16651	9.73174	8.64812	9.0142	0.691393	0.771123	0.774766	0.769474	0.751594	0.664036	0.719555
166	10.7845	10.7038	10.0764	10.5954	10.2123	9.05588	8.64798	0.760974	0.863154	0.831505	0.907362	0.854022	0.81989	0.880302	9.59489	9.99039	9.44365	9.19089	9.80238	8.7142	9.09891	0.691938	0.771705	0.776421	0.772598	0.752748	0.665167	0.724527
167	10.8946	10.7571	10.1355	10.6894	10.2778	9.12264	8.6898	0.764132	0.863628	0.836669	0.912833	0.857318	0.824508	0.880143	9.62662	10.0431	9.4824	9.21373	9.86981	8.77647	9.18385	0.692389	0.772189	0.777934	0.775598	0.754006	0.666252	0.729296
168	11.0038	10.8107	10.1915	10.7819	10.3429	9.18633	8.72962	0.767255	0.864456	0.841376	0.918364	0.860592	0.82912	0.880126	9.65582	10.0936	9.5192	9.23596	9.93657	8.83824	9.26651	0.692785	0.77263	0.779419	0.778387	0.755283	0.667271	0.734041
169	11.1134	10.8626	10.2453	10.8719	10.4046	9.257	8.76967	0.770079	0.865028	0.845943	0.923536	0.86406	0.833885	0.880263	9.68578	10.1436	9.55227	9.25668	10.0034	8.89945	9.34833	0.693216	0.77293	0.780818	0.781026	0.756468	0.66819	0.738584
170	11.2194	10.915	10.2998	10.9633	10.4677	9.32272	8.81121	0.772958	0.865639	0.850589	0.928451	0.86748	0.838667	0.880391	9.71139	10.192	9.58422	9.27682	10.0693	8.95929	9.43005	0.693446	0.772954	0.782391	0.783499	0.75759	0.669359	0.743086
171	11.3254	10.9699	10.3562	11.0558	10.5272	9.38767	8.85076	0.77552	0.86634	0.855479	0.933151	0.87073	0.843379	0.880723	9.73855	10.238	9.61676	9.29551	10.1353	9.01598	9.50833	0.693417	0.773073	0.783861	0.78593	0.758697	0.670327	0.747411
172	11.4302	11.0233	10.4089	11.1466	10.5841	9.45492	8.89428	0.777839	0.867193	0.860205	0.937738	0.873783	0.848256	0.880827	9.76281	10.2849	9.64625	9.30991	10.1985	9.07375	9.58378	0.693324	0.773422	0.785343	0.788221	0.759702	0.67115	0.751556
173	11.5309	11.0781	10.4605	11.2345	10.6392	9.52343	8.93594	0.780153	0.868368	0.864659	0.942126	0.876905	0.853494	0.881031	9.78808	10.3283	9.67553	9.32368	10.2605	9.12925	9.65962	0.693204	0.773475	0.786579	0.790222	0.760501	0.671965	0.755779
174	11.6294	11.1374	10.5074	11.3253	10.6924	9.59097	8.98046	0.782336	0.869446	0.869054	0.946198	0.879972	0.858654	0.881766	9.80974	10.3716	9.70275	9.33683	10.3251	9.18243	9.73012	0.69293	0.773569	0.787878	0.79204	0.761232	0.672872	0.759677
175	11.7298	11.1917	10.5533	11.4133	10.7437	9.65858	9.02302	0.784406	0.870725	0.873226	0.950091	0.883027	0.86364	0.882434	9.83299	10.4095	9.73149	9.34474	10.3833	9.23482	9.80083	0.692922	0.773431	0.789215	0.793462	0.761914	0.673725	0.763433
176	11.8272	11.2505	10.6002	11.4983	10.7931	9.72623	9.06462	0.786259	0.871946	0.877559	0.953724	0.886005	0.868876	0.883301	9.85387	10.4464	9.75815	9.35489	10.4431	9.28463	9.86842	0.692696	0.773324	0.790497	0.795191	0.762606	0.674622	0.76693
177	11.9228	11.31	10.6461	11.5851	10.8416	9.79388	9.1076	0.787946	0.87299	0.881852	0.957219	0.888909	0.873879	0.884354	9.87508	10.4831	9.78252	9.3665	10.5046	9.33355	9.93452	0.692463	0.773251	0.791625	0.796489	0.762886	0.675453	0.770245
178	12.0174	11.3665	10.6912	11.6718	10.8882	9.86036	9.14961	0.789599	0.874697	0.885915	0.960109	0.891655	0.878955	0.885474	9.89744	10.5204	9.80458	9.37297	10.5618	9.37972	9.9958	0.691989	0.773024	0.792738	0.797629	0.763274	0.676343	0.773336
179	12.1115	11.4245	10.7364	11.7547	10.9328	9.92563	9.19186	0.791114	0.876437	0.889842	0.96293	0.894323	0.884095	0.886639	9.91558	10.5521	9.8244	9.37774	10.6182	9.42484	10.0561	0.691523	0.772772	0.793638	0.798569	0.763852	0.677284	0.776332
180	12.2024	11.482	10.778	11.8403	10.9743	9.99182	9.23805	0.792464	0.878267	0.893741	0.965778	0.896959	0.889097	0.887811	9.93404	10.5808	9.84467	9.38178	10.6729	9.46806	10.1121	0.690982	0.772647	0.794668	0.799353	0.764049	0.678256	0.7791
181	12.2908	11.5438	10.8199	11.9239	11.0119	10.0612	9.28471	0.793593	0.880305	0.897488	0.968331	0.89945	0.894353	0.889922	9.95029	10.6091	9.86347	9.38336	10.7251	9.50935	10.1688	0.690392	0.772539	0.795434	0.799925	0.764177	0.679094	0.781816
182	12.3733	11.6033	10.8602	12.0055	11.0493	10.1286	9.33062	0.794659	0.882427	0.901091	0.970429	0.901781	0.899193	0.891805	9.9662	10.6344	9.88165	9.38627	10.7765	9.54976	10.2237	0.689729	0.772327	0.796036	0.80037	0.764311	0.680139	0.78427
183	12.46	11.6671	10.9007	12.0831	11.0857	10.1973	9.37327	0.795603	0.884797	0.904573	0.972086	0.904088	0.904119	0.893527	9.98048	10.6565	9.89737	9.38502	10.8243	9.58673	10.2721	0.688883	0.772221	0.796583	0.800524	0.764199	0.680791	0.786852
184	12.5434	11.7288	10.9447	12.1588	11.1188	10.2647	9.41501	0.796433	0.887084	0.908124	0.97372	0.906389	0.90888	0.895414	9.9951	10.677	9.91071	9.38138	10.8731	9.62171	10.321	0.688081	0.771994	0.796853	0.800199	0.764102	0.681666	0.789184
185	12.6261	11.7894	10.9844	12.2341	11.1528	10.3286	9.4594	0.797219	0.889249	0.911397	0.97524	0.908509	0.913543	0.897416	10.0088	10.6949	9.92541	9.37634	10.9182	9.65551	10.3655	0.68723	0.771767	0.797005	0.800356	0.764041	0.682553	0.791248
186	12.7048	11.8527	11.0226	12.3078	11.1827	10.3942	9.50168	0.797948	0.891979	0.91452	0.976344	0.910634	0.918149	0.899347	10.0215	10.7093	9.93966	9.37098	10.9613	9.68728	10.4062	0.68639	0.771451	0.797294	0.800175	0.76406	0.683373	0.793217
187	12.7811	11.9164	11.0606	12.381	11.2136	10.4618	9.54766	0.798484	0.894692	0.917371	0.976977	0.912622	0.923022	0.90175	10.0334	10.7211	9.95442	9.36339	11.0013	9.71529	10.4422	0.685402	0.771194	0.797422	0.799608	0.763877	0.684277	0.794885
188	12.8551	11.9814	11.1021	12.4518	11.2378	10.5257	9.59272	0.798912	0.897527	0.92012	0.977558	0.914428	0.92749	0.904189	10.0445	10.7312	9.96334	9.35439	11.0392	9.74207	10.4769	0.684661	0.770747	0.797401	0.798848	0.763775	0.685096	0.796565
189	12.9256	12.0468	11.1406	12.5229	11.26	10.5902	9.63681	0.799176	0.900658	0.922826	0.977868	0.916394	0.93172	0.906624	10.0534	10.7386	9.97165	9.34497	11.0748	9.76771	10.5111	0.683794	0.770534	0.797177	0.797992	0.763662	0.686045	0.798213
190	12.9957	12.1088	11.1799	12.5925	11.2843	10.653	9.68004	0.799396	0.903399	0.925325	0.977862	0.918316	0.935886	0.909264	10.0615	10.7423	9.97658	9.33351	11.111	9.78965	10.5401	0.682679	0.770273	0.796735	0.796965	0.76333	0.686805	0.799629
191	13.0642	12.1751	11.2182	12.6608	11.3046	10.7172	9.72583	0.799616	0.906339	0.927744	0.977809	0.919955	0.939752	0.911907	10.0695	10.7451	9.98078	9.3218	11.1439	9.81034	10.5644	0.681577	0.770062	0.796319	0.795756	0.763192	0.687577	0.800837
192	13.1305	12.2399	11.2583	12.7237	11.3232	10.7787	9.77143	0.799699	0.90929	0.930063	0.977424	0.921428	0.943713	0.914605	10.0747	10.747	9.98243	9.3097	11.1727	9.82814	10.5874	0.680601	0.769893	0.795671	0.794324	0.762782	0.68807	0.801994
193	13.1945	12.3038	11.2994	12.788	11.338	10.8417	9.81806	0.799592	0.912494	0.932134	0.976753	0.9229	0.9473	0.917248	10.0802	10.7409	9.98426	9.29454	11.203	9.84395	10.6075	0.679546	0.769444	0.794952	0.792885	0.762622	0.688866	0.802977
194	13.2541	12.3667	11.3388	12.8518	11.3541	10.9029	9.86469	0.79934	0.915572	0.934042	0.976074	0.924476	0.950557	0.920137	10.0853	10.733	9.98543	9.27917	11.2274	9.86034	10.6269	0.67846	0.769253	0.794218	0.791137	0.762351	0.689547	0.803867
195	13.3111	12.4306	11.3804	12.9112	11.3663	10.9645	9.90892	0.799112	0.918909	0.936017	0.975042	0.925686	0.953849	0.922836	10.0909	10.7252	9.98318	9.26267	11.2513	9.87293	10.6435	0.677458	0.769065	0.793325	0.78937	0.762214	0.690229	0.804669
196	13.3663	12.4972	11.4215	12.969	11.3758	11.0242	9.95658	0.798867	0.922309	0.937553	0.973966	0.926978	0.956855	0.925718	10.0936	10.7145	9.98018	9.24235	11.2719	9.88257	10.6523	0.676413	0.768842	0.792243	0.787415	0.76181	0.690833	0.805304
197	13.4183	12.5646	11.4591	13.0282	11.3885	11.0828	10.0031	0.798467	0.925653	0.939037	0.972626	0.928346	0.959783	0.928297	10.0941	10.7001	9.97472	9.22126	11.29	9.89025	10.6614	0.675271	0.768563	0.790848	0.785402	0.761653	0.691536	0.805724
198	13.4685	12.6279	11.5019	13.0847	11.3956	11.1461	10.0522	0.797968	0.928944	0.940254	0.971045	0.929386	0.962481	0.931027	10.0956	10.6829	9.96955	9.20204	11.3066	9.89599	10.6668	0.674187	0.768309	0.78958	0.78332	0.761438	0.69207	0.806099
199	13.5155	12.6908	11.5416	13.1398	11.4011	11.204	10.1	0.797448	0.932025	0.941506	0.969876	0.930496	0.964872	0.933831	10.0942	10.662	9.961	9.17998	11.3189	9.90061	10.6701	0.672989	0.767907	0.788268	0.781048	0.761307	0.692503	0.806265
200	13.5635	12.7533	11.5826	13.1933	11.406	11.2608	10.1464	0.796963	0.935333	0.942566	0.968203	0.931104	0.966992	0.936649	10.0945	10.6376	9.95174	9.15793	11.3299	9.90156	10.6696	0.671968	0.767759	0.786891	0.778856	0.761074	0.693111	0.806375
201	13.6085	12.818	11.6239	13.2463	11.4116	11.3165	10.1926	0.796384	0.938438	0.943344	0.965947	0.931886	0.969077	0.93944	10.0918	10.6105	9.93921	9.13497	11.3383	9.90316	10.6664	0.670942	0.76735	0.785717	0.776601	0.761048	0.693502	0.806434
202	13.6492	12.8811	11.6654	13.2952	11.4128	11.3733	10.2384	0.795586	0.941879	0.944143	0.964063	0.93259	0.971012	0.942367	10.0888	10.5807	9.92522	9.11394	11.3462	9.90195	10.6621	0.66994	0.766915	0.784072	0.774263	0.760972	0.693927	0.806172
203	13.6861	12.9437	11.7082	13.3443	11.4147	11.4266	10.2827	0.794634	0.944851	0.944845	0.962137	0.933237	0.972493	0.945187	10.0834	10.551	9.91149	9.09034	11.3499	9.89969	10.6527	0.668873	0.766453	0.782389	0.77207	0.760852	0.694239	0.805731
204	13.722	13.0045	11.7513	13.3918	11.4124	11.481	10.3301	0.793714	0.947908	0.945325	0.960213	0.933746	0.973712	0.947934	10.0789	10.5178	9.8953	9.06692	11.3531	9.89458	10.6414	0.667854	0.766	0.780717	0.769559	0.760836	0.69456	0.805278
205	13.7556	13.0644	11.7958	13.4388	11.4119	11.531	10.3716	0.792755	0.950848	0.945716	0.958215	0.934609	0.974729	0.950479	10.0733	10.4819	9.87751	9.04199	11.3512	9.88675	10.6275	0.666796	0.765667	0.778995	0.76699	0.760781	0.694962	0.804678
206	13.7868	13.1241	11.8418	13.4822	11.4086	11.5807	10.4152	0.791873	0.953734	0.946192	0.956086	0.934781	0.975648	0.953319	10.0647	10.4426	9.8573	9.01656	11.3506	9.87802	10.6135	0.665665	0.765123	0.777226	0.764605	0.760742	0.695143	0.80402
207	13.8162	13.1817	11.8844	13.5249	11.4025	11.6302	10.4595	0.790885	0.956633	0.946339	0.954343	0.935092	0.976007	0.956092	10.057	10.4007	9.83743	8.98959	11.3449	9.86834	10.5938	0.664637	0.764432	0.775547	0.762213	0.760754	0.695368	0.803246
208	13.8419	13.241	11.9301	13.5663	11.3982	11.674	10.5033	0.789766	0.959334	0.946564	0.951933	0.935176	0.976088	0.958688	10.0462	10.3564	9.81802	8.96394	11.3367	9.85591	10.5734	0.663735	0.763758	0.773821	0.759795	0.760801	0.695483	0.80252
209	13.8665	13.2961	11.9752	13.6043	11.3928	11.7195	10.5441	0.788673	0.961861	0.94677	0.949751	0.935491	0.976218	0.961426	10.0363	10.3088	9.79465	8.93683	11.3253	9.84268	10.5517	0.662721	0.763002	0.772153	0.757359	0.760761	0.695454	0.801274
210	13.8879	13.3508	12.0195	13.6406	11.3863	11.7657	10.5892	0.787504	0.964296	0.946845	0.947769	0.935479	0.975744	0.963669	10.0253	10.2597	9.77183	8.90732	11.311	9.82693	10.5278	0.661805	0.762291	0.770253	0.754925	0.760813	0.695458	0.800271
211	13.9057	13.4021	12.064	13.6764	11.3768	11.8071	10.6302	0.786329	0.966414	0.946973	0.945964	0.935459	0.975376	0.96626	10.0112	10.2091	9.74683	8.87833	11.2973	9.8087	10.5002	0.660845	0.761419	0.768435	0.752484	0.76089	0.695499	0.799066
212	13.9217	13.4526	12.1068	13.7115	11.3684	11.8455	10.6706	0.785006	0.968503	0.946958	0.943952	0.935203	0.97479	0.968719	9.99791	10.1572	9.71705	8.8498	11.2795	9.79065	10.4713	0.659894	0.760647	0.766684	0.750144	0.760943	0.695382	0.797687
213	13.9362	13.5004	12.1516	13.7432	11.3581	11.8843	10.7078	0.783549	0.970445	0.946971	0.941928	0.934892	0.974011	0.970852	9.98337	10.1031	9.68534	8.81988	11.2594	9.76834	10.4398	0.658881	0.759645	0.764824	0.748007	0.760924	0.695099	0.796303
214	13.9477	13.5502	12.1965	13.7742	11.3459	11.9213	10.7468	0.782303	0.972162	0.946925	0.940083	0.934388	0.97316	0.972887	9.96701	10.0459	9.65615	8.79143	11.24	9.74892	10.4089	0.657974	0.758526	0.76306	0.745862	0.760701	0.694626	0.794771
215	13.9583	13.5935	12.2404	13.8046	11.3361	11.9543	10.783	0.78111	0.973745	0.946841	0.938225	0.933941	0.972111	0.974983	9.94893	9.9886	9.62402	8.76067	11.2169	9.7254	10.3747	0.657012	0.757401	0.761324	0.743772	0.760746	0.694298	0.792983
216	13.9654	13.6359	12.2844	13.8353	11.3236	11.9866	10.8222	0.779756	0.975107	0.946759	0.936532	0.933316	0.970603	0.977012	9.93105	9.9267	9.59363	8.72956	11.1907	9.70029	10.3414	0.656017	0.756175	0.75992	0.741769	0.760909	0.693882	0.791191
217	13.9701	13.6782	12.3321	13.8637	11.3095	12.0206	10.8584	0.778502	0.976283	0.946481	0.9348	0.932589	0.969408	0.979617	9.91003	9.86125	9.56236	8.69906	11.1626	9.67362	10.3033	0.655	0.754834	0.758194	0.739695	0.761053	0.693402	0.789255
218	13.9734	13.7166	12.3767	13.8897	11.2948	12.0508	10.8926	0.776965	0.977211	0.946422	0.933423	0.931729	0.967752	0.981915	9.88846	9.7968	9.52836	8.67027	11.1333	9.64449	10.2605	0.654043	0.753324	0.75649	0.738253	0.761094	0.692838	0.787029
219	13.9761	13.7536	12.4218	13.9142	11.2796	12.0758	10.9271	0.775553	0.977985	0.946293	0.932041	0.930785	0.965938	0.984167	9.86503	9.73057	9.49424	8.64134	11.103	9.61742	10.2197	0.653044	0.751715	0.754929	0.736418	0.761101	0.692467	0.784818
220	13.9748	13.7883	12.4656	13.9373	11.267	12.1021	10.9617	0.77425	0.97845	0.946191	0.930861	0.929467	0.96427	0.986406	9.8411	9.66179	9.45919	8.61019	11.0701	9.58549	10.1769	0.652101	0.750062	0.75353	0.734669	0.761106	0.691864	0.782787
221	13.9713	13.8189	12.5097	13.9569	11.253	12.1241	10.9939	0.772843	0.978981	0.946257	0.929631	0.928147	0.962326	0.988486	9.81536	9.59065	9.42153	8.57858	11.0362	9.55221	10.133	0.651118	0.74833	0.751998	0.733006	0.76122	0.691077	0.780542
222	13.9663	13.8473	12.5531	13.9758	11.2376	12.1441	11.0238	0.771538	0.978837	0.946018	0.928586	0.926806	0.960489	0.990605	9.79049	9.52082	9.38386	8.54484	10.999	9.51934	10.0879	0.650141	0.746545	0.750675	0.731229	0.760842	0.690252	0.77813
223	13.958	13.8753	12.5947	13.994	11.2217	12.1642	11.056	0.770021	0.978928	0.946197	0.927508	0.925483	0.958334	0.992651	9.76333	9.44784	9.34528	8.51188	10.9622	9.48335	10.0452	0.649138	0.744531	0.749229	0.729738	0.760844	0.689337	0.775758
224	13.9485	13.9007	12.6344	14.0117	11.2046	12.1802	11.0858	0.768518	0.978531	0.946469	0.926787	0.923833	0.956183	0.994623	9.73446	9.37187	9.30495	8.47951	10.9248	9.45047	10.0026	0.648222	0.741984	0.748077	0.728354	0.760922	0.688527	0.773171
225	13.9362	13.9236	12.673	14.027	11.1853	12.1952	11.1167	0.767105	0.97795	0.946565	0.926014	0.922164	0.953856	0.99648	9.70262	9.29575	9.2647	8.44226	10.8833	9.41308	9.95627	0.647339	0.73977	0.746861	0.727262	0.760878	0.687321	0.770588
226	13.9226	13.9412	12.7117	14.0351	11.1695	12.208	11.1452	0.765654	0.977403	0.946897	0.925094	0.920382	0.951269	0.998902	9.675	9.21943	9.22543	8.40857	10.8405	9.3745	9.9086	0.646503	0.737566	0.745771	0.726046	0.760884	0.686213	0.768234
227	13.9063	13.962	12.7482	14.0457	11.1512	12.2209	11.1723	0.764236	0.976436	0.947402	0.924566	0.918521	0.948903	1.00098	9.64054	9.14206	9.18281	8.37551	10.7982	9.33477	9.86126	0.645452	0.735274	0.745065	0.724803	0.761074	0.685514	0.765394
228	13.8894	13.9781	12.7853	14.0558	11.1345	12.2319	11.1971	0.762883	0.975216	0.948159	0.924353	0.916372	0.94651	1.00294	9.60703	9.06372	9.13876	8.34395	10.7528	9.29227	9.81511	0.644751	0.732791	0.744206	0.723778	0.76111	0.684093	0.762737
229	13.8693	13.9916	12.819	14.0643	11.1116	12.2364	11.2216	0.761629	0.973786	0.948739	0.923957	0.913761	0.94415	1.00482	9.57435	8.98637	9.09671	8.31012	10.7044	9.24949	9.76615	0.644013	0.73022	0.743293	0.722752	0.761097	0.682817	0.759952
230	13.8499	14.0003	12.8502	14.0701	11.0924	12.2411	11.2423	0.76033	0.9723	0.949557	0.923699	0.911486	0.941706	1.00661	9.53991	8.90564	9.05224	8.27578	10.6587	9.20555	9.71766	0.643306	0.727513	0.742459	0.72179	0.760935	0.681491	0.757147
231	13.826	14.0042	12.8815	14.0782	11.0759	12.2415	11.2639	0.759082	0.9703	0.950289	0.923857	0.908924	0.939492	1.00831	9.50373	8.8234	9.0083	8.24012	10.611	9.16493	9.67056	0.642489	0.724895	0.741831	0.720911	0.760845	0.679768	0.754226
232	13.8003	14.0063	12.9119	14.0808	11.0553	12.2434	11.2828	0.757778	0.968417	0.950986	0.92388	0.906428	0.937284	1.00994	9.46713	8.74236	8.96389	8.205	10.5614	9.12076	9.62094	0.641724	0.722149	0.741106	0.720056	0.760926	0.678289	0.751317
233	13.7714	14.0063	12.9383	14.0837	11.0383	12.2402	11.3014	0.756655	0.966399	0.951808	0.923978	0.903784	0.934993	1.01185	9.42944	8.66344	8.91885	8.16952	10.511	9.07655	9.57376	0.640919	0.719371	0.740463	0.719298	0.760907	0.676562	0.748586
234	13.742	14.0042	12.9635	14.084	11.0221	12.2393	11.3196	0.755512	0.964113	0.952745	0.924032	0.901014	0.932858	1.01352	9.39211	8.58314	8.87243	8.13281	10.4607	9.02897	9.52586	0.64025	0.716529	0.739914	0.7186	0.760997	0.674884	0.745734
235	13.7115	13.9973	12.9865	14.0826	11.0016	12.2379	11.334	0.754351	0.961737	0.953713	0.924365	0.89806	0.930193	1.01519	9.35257	8.50153	8.82647	8.09757	10.4096	8.98143	9.47646	0.639585	0.713426	0.739384	0.717947	0.760907	0.673015	0.742873
236	13.6785	13.9874	13.0046	14.0784	10.9818	12.2337	11.3446	0.753132	0.959206	0.954749	0.924635	0.895147	0.928052	1.01637	9.3101	8.41526	8.77918	8.06012	10.3597	8.93215	9.42812	0.638713	0.710525	0.739014	0.717325	0.760734	0.671122	0.740019
237	13.6445	13.9764	13.0249	14.0743	10.9607	12.2254	11.3558	0.75193	0.956383	0.955934	0.924804	0.892199	0.925982	1.01776	9.26997	8.33156	8.73324	8.02228	10.3058	8.88198	9.38005	0.637976	0.707466	0.738489	0.716924	0.76077	0.669179	0.737162
238	13.6068	13.9596	13.04	14.0675	10.9422	12.2163	11.3666	0.750847	0.953484	0.957019	0.924942	0.889145	0.924199	1.01913	9.23022	8.24936	8.68498	7.9823	10.2535	8.83269	9.33225	0.63722	0.704284	0.737879	0.71637	0.761221	0.667107	0.734325
239	13.5687	13.9438	13.0554	14.0609	10.9213	12.2044	11.376	0.749743	0.950492	0.958323	0.925187	0.885998	0.92239	1.02023	9.18708	8.16692	8.63639	7.94658	10.201	8.7826	9.28407	0.636477	0.701029	0.737457	0.715583	0.761332	0.66525	0.731503
240	13.5294	13.9222	13.0672	14.0524	10.901	12.1888	11.3826	0.748875	0.947038	0.959664	0.92551	0.882783	0.920563	1.02128	9.1437	8.08343	8.5875	7.90949	10.1481	8.73092	9.23806	0.635889	0.697793	0.737129	0.715056	0.761312	0.662945	0.728773
241	13.4883	13.9023	13.0774	14.0413	10.8823	12.1739	11.389	0.747948	0.943604	0.96086	0.925691	0.879516	0.91901	1.0222	9.09938	8.00076	8.54001	7.87192	10.0959	8.6787	9.19101	0.635329	0.694384	0.736627	0.714686	0.761493	0.660685	0.726107
242	13.4469	13.8757	13.081	14.0304	10.8615	12.1563	11.3938	0.747151	0.940201	0.96218	0.925861	0.876113	0.917591	1.02298	9.05229	7.9163	8.49036	7.83291	10.0446	8.62781	9.14383	0.634786	0.691032	0.73628	0.714045	0.761697	0.658696	0.723429
243	13.4019	13.846	13.0827	14.0149	10.8404	12.1361	11.3961	0.746247	0.936608	0.963325	0.925928	0.872775	0.91587	1.02396	9.00634	7.83102	8.44206	7.79159	9.99121	8.573	9.09809	0.634302	0.687581	0.735838	0.713346	0.76174	0.656177	0.720835
244	13.3553	13.8133	13.0825	13.9967	10.818	12.1167	11.3967	0.745572	0.932976	0.964547	0.925939	0.869397	0.914696	1.02445	8.95896	7.74762	8.39239	7.75165	9.93668	8.51935	9.05382	0.633685	0.684194	0.735343	0.712669	0.761819	0.65376	0.71818
245	13.3084	13.7814	13.0791	13.9767	10.7962	12.098	11.3957	0.744843	0.929054	0.965991	0.925933	0.865899	0.913746	1.02505	8.91141	7.66432	8.3423	7.71026	9.88382	8.467	9.0096	0.633199	0.680734	0.734971	0.712025	0.76191	0.651172	0.71558
246	13.2591	13.7418	13.0727	13.9578	10.7763	12.0737	11.3919	0.7441	0.925312	0.967158	0.925589	0.862726	0.912542	1.02533	8.86049	7.58296	8.29361	7.66938	9.829	8.41097	8.9687	0.632552	0.677131	0.734563	0.711433	0.762014	0.648775	0.71306
247	13.2075	13.7003	13.0625	13.9383	10.7523	12.0504	11.3866	0.743386	0.921314	0.967958	0.925234	0.859377	0.911974	1.02539	8.81148	7.49904	8.2436	7.62627	9.7741	8.35826	8.97811	0.63206	0.67347	0.734107	0.710568	0.76214	0.64601	0.711016
248	13.1537	13.6568	13.0493	13.9134	10.7282	12.0236	11.3808	0.742762	0.917406	0.96888	0.924683	0.856033	0.911189	1.02511	8.76044	7.41533	8.19142	7.58474	9.71925	8.30453	8.93543	0.631523	0.669904	0.733611	0.7095	0.762343	0.643147	0.708789
249	13.099	13.6105	13.0341	13.8878	10.7039	11.9968	11.3722	0.742158	0.913572	0.9699	0.924195	0.852393	0.910593	1.02473	8.70942	7.33356	8.14257	7.54197	9.66545	8.24979	8.89358	0.630979	0.666292	0.733263	0.708715	0.762556	0.640512	0.70649
250	13.0428	13.5596	13.0166	13.8587	10.6792	11.9698	11.3655	0.741581	0.909963	0.97095	0.92368	0.84907	0.910159	1.02432	8.65776	7.25016	8.08988	7.49797	9.61088	8.1949	8.85507	0.630484	0.662736	0.732643	0.708082	0.762515	0.637761	0.704156
251	12.9856	13.5079	12.9958	13.8289	10.6533	11.9406	11.3539	0.74106	0.905926	0.972123	0.923062	0.84578	0.910034	1.02376	8.60605	7.16969	8.03864	7.45459	9.55664	8.1392	8.81663	0.630145	0.65913	0.732142	0.707204	0.762729	0.634847	0.702137
252	12.9268	13.4527	12.9718	13.7974	10.627	11.915	11.3407	0.74055	0.9021	0.972923	0.922106	0.842606	0.909921	1.02302	8.55244	7.08687	7.98441	7.41078	9.50266	8.08529	8.77819	0.629756	0.655421	0.731473	0.706111	0.762952	0.632112	0.700162
253	12.8636	13.3969	12.9447	13.7641	10.6014	11.8841	11.3283	0.740124	0.89812	0.973637	0.921092	0.839421	0.909836	1.02185	8.49701	7.00275	7.93088	7.36656	9.44886	8.02879	8.74053	0.629378	0.651818	0.731037	0.704919	0.763123	0.629404	0.698252
254	12.8005	13.3384	12.9125	13.729	10.5783	11.8534	11.312	0.739744	0.894192	0.97418	0.919911	0.836393	0.909765	1.02045	8.44169	6.92254	7.87795	7.32036	9.39555	7.97495	8.70372	0.628798	0.648141	0.730407	0.703871	0.763462	0.626573	0.696383
255	12.7359	13.2745	12.8765	13.693	10.5511	11.822	11.2951	0.739224	0.890276	0.974555	0.918669	0.833212	0.91008	1.01905	8.38579	6.84258	7.82552	7.27773	9.34458	7.92046	8.66782	0.628208	0.644677	0.729758	0.702771	0.76386	0.623512	0.694591
256	12.6724	13.2072	12.8384	13.6553	10.5247	11.791	11.2767	0.738729	0.886321	0.974693	0.917093	0.830237	0.910848	1.0173	8.33132	6.76203	7.77104	7.23114	9.29116	7.86722	8.6336	0.627626	0.641028	0.729128	0.701641	0.764088	0.620844	0.692882
257	12.6041	13.1415	12.7937	13.613	10.4979	11.7605	11.2556	0.738294	0.882634	0.974565	0.91558	0.827361	0.911409	1.01555	8.27378	6.68261	7.7219	7.18701	9.23801	7.81364	8.60019	0.627115	0.637332	0.728358	0.70037	0.764196	0.618463	0.691337
258	12.5343	13.0696	12.7529	13.5747	10.4708	11.7251	11.2343	0.737782	0.879077	0.97468	0.913839	0.824661	0.911813	1.01363	8.21699	6.60263	7.66721	7.1407	9.18688	7.75825	8.566	0.626569	0.633739	0.727631	0.699158	0.764447	0.616008	0.689641
259	12.4644	12.9974	12.7063	13.531	10.4424	11.6924	11.2104	0.73741	0.875513	0.974673	0.912046	0.822296	0.9125	1.01168	8.15968	6.52219	7.61402	7.09505	9.13324	7.70538	8.5311	0.626036	0.629945	0.726743	0.697768	0.76462	0.613268	0.688204
260	12.3937	12.9229	12.656	13.4856	10.4146	11.6582	11.1876	0.737034	0.871863	0.974678	0.910138	0.819628	0.913473	1.00957	8.10124	6.44301	7.56042	7.0493	9.08086	7.65312	8.50119	0.625427	0.626281	0.725791	0.695909	0.764932	0.610599	0.68685
261	12.32	12.8452	12.6038	13.4376	10.3853	11.6225	11.1622	0.736663	0.868168	0.974299	0.908025	0.817324	0.914416	1.00722	8.04291	6.36414	7.50558	7.00347	9.02876	7.60218	8.46963	0.624732	0.622617	0.724813	0.694489	0.765198	0.607904	0.685391
262	12.2468	12.7672	12.548	13.388	10.3575	11.5933	11.1366	0.736263	0.864756	0.973762	0.905692	0.815083	0.915687	1.00487	7.98403	6.28473	7.45138	6.95654	8.98072	7.55089	8.43793	0.624055	0.618995	0.723895	0.692813	0.765661	0.60524	0.684213
263	12.169	12.688	12.4889	13.3358	10.3254	11.5574	11.1061	0.735854	0.861546	0.973292	0.90329	0.812874	0.91675	1.00235	7.9246	6.20573	7.39612	6.90948	8.93027	7.50116	8.40853	0.623252	0.615283	0.722918	0.690891	0.76593	0.602789	0.682909
264	12.0899	12.6069	12.4282	13.2821	10.296	11.5233	11.0769	0.735439	0.858245	0.972537	0.900743	0.81091	0.918294	1.00015	7.86594	6.12543	7.34066	6.86144	8.88189	7.45141	8.37977	0.622439	0.611469	0.721685	0.689455	0.766092	0.60043	0.681848
265	12.0108	12.5229	12.367	13.2298	10.2681	11.4879	11.0479	0.735098	0.855023	0.971573	0.89792	0.809196	0.919782	0.997402	7.80423	6.05102	7.28318	6.81517	8.83296	7.407	8.35159	0.621432	0.607621	0.720397	0.687846	0.766149	0.598071	0.680868
266	11.9297	12.438	12.3034	13.1742	10.2368	11.4514	11.0154	0.734479	0.852063	0.97055	0.895248	0.807559	0.921113	0.994295	7.74481	5.97266	7.22728	6.76796	8.78447	7.35596	8.32395	0.62044	0.604017	0.718978	0.686134	0.76644	0.595635	0.679844
267	11.8492	12.3504	12.2368	13.1181	10.2068	11.4135	10.9816	0.734082	0.849275	0.969369	0.892667	0.806175	0.922508	0.991554	7.68312	5.89576	7.17021	6.71993	8.73632	7.31031	8.29689	0.619375	0.600255	0.717498	0.684324	0.766646	0.593439	0.678923
268	11.7668	12.2593	12.1671	13.0616	10.1745	11.3766	10.9503	0.733757	0.846152	0.968107	0.890188	0.804858	0.924571	0.988902	7.62288	5.82108	7.11661	6.67372	8.68668	7.26483	8.27114	0.618256	0.596514	0.716023	0.682512	0.766866	0.591391	0.678087
269	11.682	12.1676	12.0981	13.0018	10.1408	11.343	10.9156	0.733277	0.843542	0.96653	0.887408	0.803675	0.9267	0.985882	7.56144	5.7459	7.05928	6.62831	8.64105	7.22058	8.24485	0.617079	0.592825	0.714012	0.680676	0.767141	0.589433	0.67735
270	11.5972	12.0726	12.0245	12.9445	10.1085	11.3083	10.8788	0.732859	0.841189	0.964779	0.884281	0.802663	0.929012	0.982802	7.49827	5.67031	7.00259	6.581	8.59386	7.17834	8.2204	0.615872	0.589108	0.712312	0.678905	0.767216	0.587607	0.676534
271	11.5099	11.9781	11.9502	12.8794	10.0736	11.2757	10.84	0.732537	0.838722	0.9629	0.881034	0.802048	0.93113	0.979947	7.43605	5.59698	6.94304	6.53463	8.54518	7.13729	8.19627	0.614637	0.585396	0.710638	0.677041	0.767372	0.585881	0.675908
272	11.4235	11.8796	11.8723	12.8169	10.0441	11.2389	10.8026	0.732098	0.836249	0.960663	0.878162	0.801404	0.933544	0.977114	7.37287	5.52489	6.88514	6.48649	8.49607	7.09508	8.17009	0.613296	0.581742	0.708581	0.674878	0.767527	0.58415	0.675194
273	11.334	11.7828	11.7947	12.7522	10.012	11.2024	10.7644	0.731558	0.833856	0.958374	0.875111	0.801077	0.93587	0.974264	7.31062	5.45143	6.82787	6.44031	8.45008	7.05614	8.14586	0.611825	0.578048	0.706563	0.672975	0.76749	0.582719	0.674279
274	11.2416	11.6838	11.7175	12.6892	9.9746	11.1669	10.7242	0.730833	0.831444	0.955863	0.872308	0.800343	0.938199	0.971603	7.24733	5.37668	6.76771	6.39503	8.40268	7.01861	8.12017	0.610383	0.57417	0.704523	0.670985	0.767696	0.581589	0.673625
275	11.1516	11.5857	11.638	12.6221	9.94061	11.1292	10.6832	0.730345	0.829257	0.953245	0.869463	0.800115	0.940787	0.968699	7.18439	5.30427	6.71005	6.34707	8.35839	6.98172	8.09383	0.608858	0.570552	0.702166	0.668893	0.767548	0.580691	0.672964
276	11.0587	11.4838	11.5572	12.5548	9.90301	11.0948	10.6414	0.729696	0.82714	0.950513	0.866392	0.800205	0.943458	0.966202	7.12176	5.23239	6.65206	6.302	8.31258	6.94648	8.06918	0.607341	0.566937	0.699878	0.666869	0.767432	0.579806	0.6723
277	10.9663	11.385	11.4742	12.4876	9.86685	11.0582	10.5989	0.728991	0.825103	0.947671	0.863048	0.800039	0.946196	0.963637	7.05695	5.16212	6.59289	6.25427	8.26534	6.91458	8.04447	0.605633	0.563387	0.697507	0.664918	0.766919	0.579313	0.671562
278	10.8744	11.2845	11.3893	12.4197	9.83117	11.0215	10.558	0.728268	0.823397	0.944721	0.860173	0.800004	0.948856	0.96136	6.99331	5.09072	6.53178	6.20955	8.22024	6.88425	8.01808	0.60396	0.559901	0.695005	0.662942	0.766628	0.578818	0.670894
279	10.7796	11.1825	11.3025	12.3488	9.7961	10.9869	10.5153	0.727327	0.821564	0.941622	0.857466	0.80035	0.951779	0.959048	6.92761	5.02173	6.47497	6.16327	8.17542	6.85634	7.99314	0.60224	0.556455	0.692319	0.660897	0.766232	0.578751	0.67024
280	10.6841	11.0807	11.2168	12.2778	9.75863	10.9489	10.472	0.726553	0.819695	0.938297	0.85479	0.800575	0.954826	0.956828	6.86244	4.95347	6.41717	6.11728	8.13002	6.83098	7.96875	0.600302	0.553086	0.689399	0.658743	0.76573	0.578773	0.669546
281	10.5866	10.9774	11.1322	12.2062	9.72167	10.9111	10.4292	0.725736	0.817667	0.934761	0.852084	0.801095	0.957738	0.954872	6.79785	4.8833	6.35849	6.11357	8.08575	6.80648	7.94347	0.598359	0.549461	0.686505	0.657598	0.765199	0.579073	0.668881
282	10.4925	10.8728	11.0471	12.1339	9.68131	10.8735	10.3859	0.724764	0.816035	0.931052	0.849455	0.801694	0.960679	0.95296	6.76255	4.81476	6.29791	6.06858	8.04263	6.78187	7.91727	0.59701	0.546228	0.68345	0.655393	0.764604	0.579506	0.668199
283	10.3962	10.7697	10.9587	12.0608	9.64145	10.8359	10.3398	0.723734	0.814112	0.926951	0.847141	0.80221	0.964233	0.951126	6.69749	4.74436	6.23989	6.02658	7.99531	6.7556	7.88994	0.595016	0.54277	0.68017	0.653204	0.763944	0.58008	0.667316
284	10.2979	10.6637	10.8712	11.987	9.60499	10.8004	10.296	0.722612	0.81257	0.923009	0.844714	0.802878	0.967399	0.94954	6.63163	4.67835	6.17991	5.9812	7.95489	6.73293	7.86467	0.593062	0.539481	0.676866	0.651261	0.763505	0.580938	0.666547
285	10.1992	10.5604	10.7815	11.9126	9.5641	10.7647	10.2519	0.721484	0.810934	0.919124	0.842647	0.803688	0.970578	0.948162	6.56637	4.61041	6.11986	5.93706	7.91026	6.71287	7.83905	0.591119	0.53636	0.673349	0.649225	0.76296	0.582085	0.665879
286	10.0994	10.4571	10.6936	11.8414	9.52665	10.7299	10.2029	0.72024	0.809456	0.915098	0.840664	0.804584	0.973939	0.946677	6.50112	4.54519	6.10058	5.89494	7.86683	6.69291	7.81156	0.589287	0.533346	0.670837	0.647153	0.762233	0.583432	0.665009
287	9.99987	10.3521	10.6064	11.7659	9.48564	10.6926	10.156	0.718831	0.807636	0.910932	0.83858	0.805406	0.977242	0.945551	6.43466	4.48083	6.04437	5.85025	7.82546	6.67742	7.78139	0.587333	0.530207	0.667114	0.644928	0.761356	0.584793	0.663911
288	9.90075	10.2465	10.5182	11.6898	9.4422	10.6539	10.1102	0.717389	0.805967	0.906732	0.836611	0.806117	0.980348	0.944106	6.36896	4.41812	5.98362	5.80679	7.78248	6.66529	7.75822	0.585342	0.52729	0.663266	0.642734	0.7603	0.586443	0.663069
289	9.8014	10.1439	10.4302	11.6104	9.4013	10.6152	10.0618	0.715863	0.804446	0.902368	0.834924	0.806971	0.983683	0.943024	6.30334	4.35615	5.92454	5.76368	7.73981	6.65214	7.73061	0.583531	0.524324	0.659398	0.640809	0.759186	0.58824	0.662026
290	9.70179	10.0397	10.3413	11.5319	9.35893	10.5807	10.0133	0.714464	0.802969	0.897983	0.833197	0.807792	0.986917	0.942241	6.23666	4.29323	5.86267	5.72083	7.6985	6.64232	7.70328	0.581771	0.52148	0.655522	0.63874	0.758053	0.590327	0.661005
291	9.60003	9.93687	10.2518	11.4558	9.318	10.5438	9.96569	0.712737	0.801355	0.8935	0.831628	0.808793	0.990037	0.941544	6.17217	4.23215	5.80176	5.67821	7.65758	6.63407	7.67364	0.57996	0.518561	0.65153	0.636624	0.756847	0.59283	0.65997
292	9.50147	9.83159	10.1645	11.3776	9.27451	10.5055	9.91786	0.711052	0.799625	0.888925	0.830338	0.809672	0.992897	0.940931	6.10847	4.17197	5.7418	5.63582	7.61522	6.62645	7.64683	0.578217	0.515922	0.647282	0.634392	0.755673	0.595395	0.658773
293	9.40141	9.73058	10.0777	11.3	9.22858	10.4681	9.87105	0.709327	0.798129	0.884187	0.828907	0.810335	0.996201	0.940284	6.04492	4.1129	5.68188	5.59356	7.57527	6.61612	7.61786	0.576513	0.513231	0.643046	0.632406	0.754203	0.598024	0.657541
294	9.30118	9.62806	9.99126	11.2213	9.18433	10.4296	9.82652	0.707396	0.796466	0.87948	0.827472	0.811033	0.999322	0.940059	5.98092	4.05677	5.62117	5.55053	7.53763	6.61341	7.58735	0.574918	0.510644	0.638687	0.630372	0.752928	0.600838	0.656163
295	9.19828	9.52892	9.90533	11.1443	9.14179	10.3931	9.7821	0.705545	0.79491	0.874579	0.826345	0.811719	1.0024	0.93977	5.94548	3.99985	5.56158	5.50955	7.4975	6.612	7.55547	0.573957	0.508231	0.63436	0.628316	0.751367	0.603812	0.654632
296	9.09681	9.4284	9.82076	11.0651	9.09883	10.3554	9.73421	0.703498	0.793317	0.869659	0.825317	0.812281	1.00532	0.939426	5.88235	3.94575	5.50134	5.46787	7.4576	6.6102	7.52313	0.572394	0.5059	0.629575	0.626291	0.749823	0.607126	0.652975
297	8.99477	9.32946	9.73388	10.9875	9.05352	10.3142	9.68738	0.701401	0.791775	0.864796	0.824382	0.812727	1.00831	0.939258	5.81945	3.88921	5.44142	5.42547	7.41791	6.61141	7.49111	0.570884	0.503519	0.624942	0.624113	0.748041	0.610536	0.651624
298	8.89487	9.22844	9.65052	10.9043	9.01084	10.2762	9.63927	0.699281	0.790239	0.859744	0.823456	0.813151	1.01087	0.939229	5.75488	3.83734	5.3809	5.38322	7.38116	6.61212	7.45794	0.569344	0.50122	0.620315	0.621994	0.746554	0.614037	0.649893
299	8.79574	9.12926	9.56872	10.824	8.96589	10.2379	9.59012	0.696945	0.788931	0.854604	0.822363	0.813378	1.01351	0.938773	5.72001	3.7847	5.32238	5.34383	7.34358	6.61398	7.42519	0.568692	0.498972	0.615713	0.619845	0.744677	0.617699	0.648138
300	8.69738	9.02925	9.48475	10.7464	8.9217	10.1941	9.5448	0.694675	0.787425	0.849509	0.821704	0.81344	1.01543	0.938659	5.65651	3.73405	5.26314	5.33884	7.30441	6.61858	7.39433	0.567452	0.496754	0.61106	0.618789	0.742902	0.621381	0.646564
301	8.59718	8.93213	9.40339	10.6676	8.87167	10.1549	9.49735	0.692101	0.785791	0.844223	0.820992	0.813359	1.01777	0.938568	5.59412	3.68447	5.20501	5.29736	7.26847	6.62247	7.35973	0.566221	0.494699	0.6063	0.616499	0.741119	0.6252	0.644873
302	8.49853	8.83785	9.3218	10.5879	8.82646	10.1165	9.45129	0.689555	0.78416	0.838948	0.820477	0.813424	1.02011	0.938633	5.52967	3.63512	5.14986	5.25508	7.23192	6.6283	7.32535	0.564921	0.49274	0.601618	0.614431	0.739018	0.62904	0.642986
303	8.39945	8.74169	9.24188	10.5083	8.78293	10.0746	9.40775	0.687013	0.782507	0.833462	0.820043	0.813567	1.02242	0.938786	5.46525	3.61012	5.09315	5.24974	7.19285	6.63261	7.28969	0.563645	0.491874	0.596885	0.613508	0.736852	0.633015	0.641156
304	8.30012	8.65033	9.16266	10.4307	8.73625	10.0359	9.3597	0.684271	0.781076	0.828051	0.819602	0.813461	1.02462	0.938836	5.40412	3.58689	5.03715	5.2101	7.15674	6.6395	7.25283	0.562806	0.491006	0.594241	0.611265	0.734633	0.636957	0.639074
305	8.20063	8.55897	9.08315	10.3513	8.69049	9.99468	9.31185	0.681483	0.779588	0.822513	0.81942	0.813302	1.02665	0.938886	5.34197	3.53963	4.98045	5.16853	7.11985	6.64789	7.21969	0.563398	0.489255	0.589617	0.609002	0.732263	0.641006	0.637105
306	8.10032	8.46299	9.00434	10.2711	8.64279	9.95536	9.26533	0.678776	0.777935	0.817004	0.818879	0.812818	1.02846	0.93895	5.27967	3.49458	4.92154	5.12692	7.0814	6.65696	7.18302	0.562443	0.487271	0.584587	0.6066	0.729919	0.645028	0.634813
307	8.00382	8.37386	8.92182	10.1941	8.59691	9.91677	9.22014	0.675942	0.776399	0.811288	0.818365	0.812266	1.03014	0.939112	5.21924	3.45174	4.86487	5.08435	7.04416	6.66324	7.14526	0.561379	0.485535	0.580003	0.604303	0.727658	0.649156	0.632323
308	7.90648	8.28558	8.84704	10.1154	8.55029	9.87569	9.17631	0.672784	0.774667	0.805831	0.818153	0.811704	1.03175	0.939043	5.16073	3.45503	4.80858	5.04358	7.00726	6.67182	7.10885	0.560638	0.48575	0.575465	0.602007	0.725475	0.653277	0.629947
309	7.8091	8.19643	8.77211	10.0368	8.50306	9.8354	9.13385	0.669704	0.773152	0.800249	0.817895	0.810874	1.03313	0.938985	5.09961	3.41321	4.75367	5.00263	6.97079	6.68343	7.07297	0.559642	0.484089	0.570934	0.599671	0.723116	0.657435	0.627681
310	7.71367	8.10934	8.69604	9.96016	8.45682	9.79705	9.08932	0.666607	0.771371	0.794729	0.817454	0.809995	1.03448	0.938815	5.06388	3.37454	4.68847	4.96249	6.93289	6.69617	7.07717	0.559643	0.482225	0.568068	0.597239	0.720464	0.661466	0.625762
311	7.62001	8.02048	8.62079	9.88456	8.41161	9.75526	9.04635	0.66337	0.769727	0.789056	0.817122	0.80889	1.03563	0.938505	5.03051	3.33443	4.63359	4.92046	6.92302	6.70566	7.04151	0.559734	0.480155	0.56366	0.594708	0.719915	0.665241	0.623339
312	7.52545	7.93558	8.54635	9.80634	8.36851	9.71224	9.00258	0.660055	0.768005	0.783197	0.816894	0.807683	1.03666	0.93862	4.97302	3.29931	4.57942	4.87754	6.88695	6.75699	7.00404	0.558986	0.478743	0.559532	0.592302	0.717451	0.670002	0.620869
313	7.43083	7.85062	8.47638	9.7274	8.32457	9.67134	8.95678	0.656695	0.765941	0.77732	0.816294	0.806567	1.03755	0.938075	4.93994	3.26354	4.55665	4.83559	6.85181	6.76579	6.90486	0.559077	0.477371	0.556368	0.589844	0.715033	0.673639	0.616906
314	7.33689	7.76569	8.4052	9.65043	8.27696	9.62818	8.91145	0.653338	0.764213	0.771548	0.815756	0.805057	1.03833	0.937977	4.88362	3.22731	4.50356	4.79363	6.81517	6.77884	6.87097	0.558339	0.476168	0.552394	0.587334	0.712313	0.677519	0.614862
315	7.24167	7.67994	8.33368	9.57164	8.2317	9.58497	8.86432	0.649696	0.762293	0.765795	0.815209	0.803624	1.03867	0.937628	4.82735	3.19633	4.45217	4.75253	6.78072	6.78982	6.83802	0.557612	0.474543	0.548555	0.584936	0.709884	0.681294	0.612559
316	7.14919	7.59718	8.2627	9.49302	8.1858	9.54067	8.81885	0.646145	0.760487	0.76005	0.814744	0.801856	1.03925	0.936767	4.77126	3.16488	4.39987	4.71133	6.74535	6.79699	6.80032	0.556872	0.473199	0.544701	0.582283	0.707504	0.68514	0.610165
317	7.05671	7.51628	8.19224	9.41646	8.14025	9.49642	8.77615	0.64251	0.758444	0.754226	0.814292	0.799847	1.03967	0.936308	4.74017	3.13461	4.34952	4.66815	6.70917	6.80724	6.7654	0.556954	0.47198	0.54118	0.579458	0.705121	0.68866	0.607659
318	6.9682	7.43803	8.12327	9.33916	8.09506	9.45683	8.73622	0.638751	0.756469	0.748211	0.813462	0.797978	1.04072	0.935568	4.73052	3.12892	4.30095	4.62316	6.67224	6.8169	6.7325	0.557945	0.471808	0.537782	0.576328	0.702601	0.69224	0.605336
319	6.87905	7.35862	8.05304	9.26301	8.0542	9.41106	8.69662	0.63485	0.754427	0.742241	0.812908	0.795709	1.04115	0.934712	4.67694	3.10179	4.25323	4.58301	6.6364	6.8268	6.69925	0.55706	0.470608	0.534457	0.573633	0.700213	0.695549	0.60308
320	6.78936	7.28093	7.98442	9.18883	8.01173	9.37193	8.656	0.631049	0.752361	0.736418	0.812187	0.793452	1.04121	0.933861	4.64895	3.09626	4.20737	4.53917	6.6027	6.83423	6.66562	0.557074	0.470579	0.531184	0.570738	0.69781	0.69871	0.600792
321	6.70042	7.25421	7.91629	9.11004	7.96581	9.33278	8.61574	0.627189	0.751194	0.730688	0.811471	0.791223	1.04108	0.932878	4.59547	3.06846	4.16156	4.49812	6.56832	6.84101	6.63393	0.556178	0.469537	0.5282	0.567891	0.695279	0.701645	0.59849
322	6.61495	7.1764	7.84861	9.03252	7.92349	9.29489	8.57361	0.6232	0.749115	0.724836	0.810579	0.788738	1.0414	0.931695	4.54434	3.04466	4.10421	4.45422	6.53493	6.84792	6.60252	0.555157	0.468438	0.526663	0.564876	0.692898	0.704407	0.596023
323	6.52767	7.09946	7.77955	8.95805	7.8817	9.25392	8.53409	0.619099	0.746921	0.719193	0.809536	0.785934	1.04116	0.930584	4.47412	3.04128	4.06208	4.41312	6.50155	6.85303	6.56908	0.554821	0.468568	0.52433	0.561951	0.690515	0.70686	0.593781
324	6.44183	7.01972	7.70915	8.88266	7.83953	9.21104	8.49136	0.615032	0.744462	0.713372	0.808484	0.783129	1.04096	0.929461	4.40305	3.06054	4.04898	4.37099	6.46634	6.85896	6.54115	0.55445	0.469879	0.52323	0.559029	0.68802	0.709215	0.591926
325	6.35737	6.94381	7.64124	8.80645	7.80001	9.17051	8.44911	0.610925	0.742038	0.707662	0.807368	0.78056	1.04065	0.928019	4.35256	3.03761	4.00889	4.33171	6.47471	6.86207	6.51045	0.553123	0.468984	0.521417	0.556053	0.686611	0.711468	0.589789
326	6.27304	6.8715	7.5747	8.78981	7.761	9.12899	8.40957	0.606905	0.739494	0.701958	0.806628	0.777752	1.03994	0.926462	4.30525	3.01684	3.99683	4.32066	6.44122	6.86322	6.48278	0.55152	0.467987	0.520784	0.554145	0.684235	0.713456	0.587816
327	6.18893	6.79976	7.50939	8.71517	7.7216	9.08764	8.37039	0.602827	0.736999	0.69617	0.805226	0.77495	1.03968	0.924993	4.29694	3.01498	3.95892	4.2787	6.40597	6.86334	6.49142	0.552141	0.468404	0.519364	0.551145	0.681873	0.71522	0.586539
328	6.10631	6.77396	7.44167	8.69962	7.70504	9.04957	8.33392	0.598505	0.735524	0.690577	0.804321	0.77445	1.0392	0.923488	4.29165	3.01436	3.89326	4.23512	6.37265	6.99446	6.46321	0.552442	0.468807	0.518893	0.547997	0.679377	0.719562	0.584721
329	6.02329	6.69905	7.37711	8.62247	7.6663	9.00834	8.2966	0.594174	0.733009	0.685079	0.802845	0.771177	1.03882	0.921628	4.2458	3.02981	3.86065	4.22218	6.38168	6.9914	6.43489	0.550805	0.470737	0.517722	0.546109	0.678383	0.721026	0.583091
330	5.94324	6.62863	7.30908	8.54269	7.6302	8.96937	8.26204	0.589947	0.730269	0.679873	0.801224	0.768148	1.03827	0.920054	4.22254	3.01379	3.82794	4.18067	6.34553	6.98629	6.40728	0.550075	0.469917	0.51879	0.542915	0.676244	0.722366	0.581666
331	5.86401	6.55493	7.33927	8.46603	7.59466	8.92817	8.22205	0.585681	0.727361	0.675616	0.799281	0.765016	1.03769	0.91838	4.20003	3.01973	3.83089	4.19653	6.31042	6.98348	6.38122	0.549368	0.470174	0.520899	0.542143	0.674012	0.723423	0.580325
332	5.78239	6.48209	7.27219	8.38855	7.60954	8.957	8.18372	0.581203	0.724386	0.670254	0.797406	0.762633	1.03864	0.91646	4.17758	3.01258	3.79917	4.15504	6.27625	6.97844	6.35517	0.548602	0.471268	0.520395	0.538975	0.67191	0.724122	0.57897
333	5.70383	6.41589	7.20806	8.31125	7.57541	8.91674	8.14928	0.576762	0.721734	0.664925	0.795537	0.759508	1.03794	0.914619	4.15409	3.00069	3.77055	4.11483	6.24211	6.97387	6.3309	0.547813	0.470747	0.520148	0.535876	0.66961	0.724853	0.577941
334	5.62896	6.34553	7.19221	8.23789	7.54289	8.87442	8.11414	0.572556	0.718834	0.660146	0.793391	0.7564	1.03724	0.912454	4.13275	2.99045	3.76917	4.07389	6.20809	6.96705	6.30591	0.546723	0.470252	0.521292	0.532835	0.667674	0.725354	0.577088
335	5.55376	6.36646	7.12657	8.16453	7.51097	8.83653	8.08205	0.568123	0.718229	0.654795	0.79114	0.753589	1.03638	0.910528	4.08849	2.99921	3.7427	4.07248	6.21742	6.95872	6.29874	0.547138	0.471074	0.521421	0.532728	0.666579	0.725487	0.578155
336	5.52867	6.29825	7.06185	8.08746	7.47775	8.79749	8.04818	0.565398	0.71523	0.649762	0.788682	0.750551	1.03528	0.908492	4.09414	2.98926	3.71471	4.06008	6.18314	6.9472	6.27644	0.547267	0.470758	0.521688	0.530843	0.664317	0.725423	0.577622
337	5.47861	6.22964	7.04114	8.01071	7.44618	8.75626	8.01606	0.561643	0.711941	0.645332	0.786365	0.747572	1.03416	0.906423	4.0569	2.97789	3.6909	4.0174	6.14968	6.93883	6.25362	0.545001	0.470591	0.522128	0.527826	0.662249	0.72538	0.577367
338	5.42975	6.20694	6.97564	7.93429	7.41624	8.71291	7.98221	0.558035	0.709756	0.640345	0.783757	0.744607	1.03322	0.903934	4.06365	2.98561	3.74364	3.9771	6.11518	6.92549	6.23189	0.544948	0.471847	0.526648	0.52486	0.660245	0.724902	0.577167
339	5.35746	6.17866	6.90817	7.85717	7.38795	8.673	7.94888	0.553551	0.707676	0.635513	0.781171	0.741804	1.032	0.901395	4.02729	2.97661	3.72004	3.9382	6.0806	6.91068	6.25029	0.542604	0.471766	0.527461	0.521893	0.658162	0.724124	0.577629
340	5.33364	6.11306	6.84263	7.7822	7.35543	8.63302	7.98305	0.550761	0.704115	0.630719	0.778519	0.739236	1.03083	0.900219	4.01446	2.98763	3.72836	3.89886	6.12739	6.89354	6.2297	0.541292	0.473111	0.529515	0.518927	0.658175	0.72322	0.577669
341	5.22149	6.04702	6.77224	7.70918	7.32671	8.59179	7.95029	0.546361	0.700413	0.62575	0.775786	0.736325	1.02918	0.897607	3.97907	3.02344	3.73596	3.85735	6.09346	6.86743	6.24869	0.538853	0.475748	0.531796	0.515937	0.656003	0.724321	0.578536
342	5.14942	5.98057	6.70489	7.6353	7.2978	8.55489	7.91931	0.541932	0.696757	0.621054	0.772743	0.733751	1.0278	0.894858	3.99673	3.10224	3.74053	3.83804	6.05854	6.84733	6.23025	0.540979	0.481336	0.534318	0.514484	0.653925	0.723035	0.57909
343	5.10417	5.91558	6.63945	7.55976	7.27467	8.51555	7.88914	0.538315	0.692944	0.616521	0.769769	0.731462	1.02631	0.892655	3.98251	3.13049	3.72233	3.85502	6.02453	6.82497	6.21141	0.539513	0.484623	0.535377	0.514123	0.65201	0.721489	0.579844
344	5.03335	5.89188	6.56924	7.48633	7.25018	8.47378	7.85967	0.53386	0.689935	0.611868	0.766666	0.729033	1.02453	0.889886	3.96996	3.14671	3.69134	3.84621	5.9827	6.84396	6.19796	0.537957	0.486112	0.538461	0.512809	0.651598	0.720576	0.580664
345	4.96646	5.82741	6.54568	7.41308	7.22235	8.43514	7.83216	0.529505	0.686005	0.607785	0.763624	0.726742	1.0229	0.887096	3.95975	3.16442	3.67258	3.81013	6.02879	6.81792	6.22153	0.536307	0.487814	0.539833	0.510359	0.651402	0.718469	0.582272
346	4.89866	5.75969	6.52287	7.33831	7.19817	8.39298	7.80438	0.525141	0.681878	0.604066	0.76059	0.724731	1.02122	0.884613	4.01928	3.26065	3.65607	3.77466	5.99335	6.78806	6.21011	0.538092	0.493829	0.54122	0.50801	0.649442	0.716479	0.583367
347	4.83213	5.69682	6.45693	7.26578	7.17079	8.35077	7.77861	0.521157	0.677773	0.60002	0.757386	0.723064	1.01893	0.881979	3.98621	3.25376	3.66973	3.73983	5.99703	6.80342	6.20158	0.53523	0.494242	0.543968	0.505769	0.64812	0.715166	0.58459
348	4.76746	5.63355	6.38712	7.19246	7.14709	8.31079	7.74887	0.516925	0.673656	0.596071	0.754038	0.721386	1.01741	0.87928	4.00496	3.24924	3.73631	3.66435	5.96159	6.77644	6.1908	0.537507	0.495071	0.549504	0.502302	0.646102	0.71284	0.586044
349	4.70402	5.57084	6.31937	7.1194	7.1239	8.2706	7.72341	0.51289	0.669476	0.591931	0.750699	0.719872	1.01528	0.876081	4.0182	3.34788	3.72171	3.65694	5.92614	6.74824	6.18378	0.537123	0.501646	0.55104	0.501555	0.644085	0.710294	0.58767
350	4.63919	5.51061	6.2773	7.04952	7.10119	8.22472	7.69989	0.508664	0.665126	0.589716	0.747407	0.718464	1.01271	0.873284	4.02497	3.37018	3.79545	3.62337	5.88963	6.76066	6.17529	0.536895	0.503689	0.557071	0.499731	0.642002	0.708431	0.589308
351	4.57907	5.44887	6.25241	6.9771	7.07693	8.18207	7.67357	0.504482	0.660786	0.586776	0.743944	0.717134	1.01006	0.870532	3.99682	3.36202	3.81421	3.64491	5.85509	6.81579	6.16701	0.533805	0.504325	0.560094	0.500535	0.63995	0.707397	0.590894
352	4.54184	5.38678	6.17896	6.90508	7.05505	8.14355	7.64908	0.501443	0.656144	0.583032	0.740447	0.716084	1.00752	0.867488	3.971	3.35622	3.86346	3.66724	5.85125	6.78369	6.16331	0.533244	0.504861	0.564655	0.501489	0.639205	0.704391	0.592548
353	4.48255	5.32827	6.15378	6.83347	7.01787	8.10138	7.62418	0.497413	0.651686	0.58016	0.736838	0.709904	1.00496	0.864483	3.96617	3.34802	3.85415	3.63714	5.81716	6.74882	6.15976	0.53126	0.505486	0.56612	0.500053	0.637116	0.701105	0.594416
354	4.42797	5.26829	6.08332	6.76503	6.99776	8.05777	7.60136	0.493897	0.647151	0.577044	0.73313	0.709353	1.00192	0.861488	3.9863	3.39613	3.8753	3.63268	5.78199	6.71327	6.15462	0.530551	0.509235	0.56918	0.500235	0.635083	0.697748	0.596502
355	4.37309	5.20715	6.05851	6.69219	6.98003	8.08087	7.57825	0.490248	0.642548	0.574252	0.729213	0.709084	1.00064	0.858847	3.95867	3.38655	3.89874	3.60322	5.785	6.67798	6.15387	0.527209	0.509865	0.572185	0.499155	0.633618	0.694306	0.598495
356	4.33738	5.22445	5.98961	6.62173	7.01041	7.90438	7.55837	0.487486	0.64046	0.571166	0.725485	0.709873	0.992683	0.855719	3.92895	3.40721	3.89078	3.57589	5.74887	6.68691	6.15146	0.523747	0.511988	0.573156	0.498169	0.631682	0.691797	0.600307
357	4.28415	5.16491	5.92074	6.59878	6.99011	7.85797	7.5391	0.484011	0.635656	0.568053	0.722938	0.709952	0.989135	0.853036	3.90337	3.48989	3.97877	3.59952	5.71081	6.6491	6.14986	0.520423	0.51728	0.579452	0.49983	0.629621	0.687984	0.602298
358	4.23278	5.14353	5.85418	6.52769	6.96906	7.81134	7.51921	0.480501	0.632069	0.565432	0.719008	0.710036	0.98537	0.850483	3.92456	3.48179	3.97337	3.59737	5.71371	6.65566	6.18774	0.51941	0.517676	0.580682	0.500139	0.628798	0.685086	0.605067
359	4.2022	5.08728	5.78807	6.45823	6.95031	7.76556	7.56367	0.478125	0.627648	0.562577	0.715142	0.710643	0.981516	0.849235	3.94709	3.53485	4.00284	3.60201	5.76143	6.62023	6.18869	0.518268	0.521028	0.584034	0.500977	0.628864	0.68148	0.60712
360	4.15117	5.03369	5.71925	6.38938	6.9307	7.72183	7.54494	0.474744	0.623253	0.559828	0.711319	0.711255	0.977621	0.846756	3.94755	3.55709	4.03226	3.50816	5.76308	6.58061	6.22753	0.516005	0.522761	0.586864	0.498051	0.628092	0.677647	0.609872
361	4.10217	4.92111	5.61881	6.3182	6.91222	7.67805	7.59072	0.471411	0.618481	0.558277	0.707542	0.712067	0.973498	0.845511	3.91199	3.5469	4.09627	3.51016	5.76864	6.54054	6.26914	0.514324	0.522858	0.591364	0.498685	0.627134	0.673823	0.61274
362	4.07478	4.87261	5.49859	6.24865	6.89374	7.63104	7.57233	0.469157	0.616801	0.555253	0.703696	0.713131	0.969173	0.842843	3.98164	3.56763	4.12838	3.49433	5.77431	6.50008	6.271	0.516057	0.524786	0.594067	0.501246	0.626118	0.670094	0.61481
363	4.02869	4.82183	5.43434	6.18063	6.92468	7.58212	7.5547	0.466229	0.612449	0.552721	0.699727	0.71521	0.96518	0.840632	3.98249	3.58975	4.16149	3.49411	5.78009	6.53697	6.27098	0.513677	0.526564	0.596685	0.502189	0.625151	0.668464	0.616816
364	4.04414	4.76888	5.37059	6.11312	6.90481	7.58702	7.54138	0.465526	0.608244	0.550281	0.695701	0.716582	0.963294	0.838336	4.03884	3.61191	4.17638	3.46853	5.787	6.49811	6.27406	0.513718	0.528189	0.59985	0.501742	0.624091	0.664658	0.618701
365	3.95205	4.75363	5.30346	6.04798	6.88684	7.63849	7.49568	0.461909	0.605261	0.548002	0.691828	0.717991	0.964478	0.839373	4.01135	3.63144	4.28712	3.47382	5.74812	6.45808	6.31501	0.509937	0.529857	0.606032	0.502781	0.622038	0.66086	0.621263
366	3.90755	4.73816	5.24113	5.98319	6.86462	7.59247	7.48299	0.459102	0.60244	0.54573	0.687892	0.719454	0.960012	0.837167	4.01142	3.69023	4.28293	3.47902	5.66855	6.41887	6.31881	0.507469	0.533014	0.606464	0.503943	0.621108	0.657092	0.623022
367	3.90593	4.68872	5.1793	5.95602	6.8932	7.54399	7.47347	0.457934	0.598193	0.543545	0.685386	0.722288	0.955469	0.835561	3.97181	3.65555	4.28313	3.45496	5.67205	6.37774	6.32361	0.505006	0.53339	0.606866	0.503409	0.620091	0.653334	0.624785
368	3.90633	4.64231	5.09613	5.97491	6.87063	7.55512	7.4635	0.456978	0.594094	0.541228	0.68374	0.723776	0.952774	0.833796	4.00122	3.75427	4.31656	3.49155	5.63297	6.33845	6.37009	0.503562	0.538285	0.609205	0.50624	0.617903	0.649688	0.627464
369	3.88899	4.59469	5.07115	5.91134	6.85101	7.50622	7.5173	0.455207	0.590078	0.540066	0.679849	0.725655	0.948174	0.833617	4.03001	3.77932	4.35749	3.53038	5.53407	6.29917	6.37511	0.502442	0.539288	0.610969	0.509124	0.615622	0.646066	0.629102
370	3.87065	4.54698	5.04784	5.8462	6.83099	7.45712	7.51008	0.453676	0.585816	0.538791	0.675847	0.727436	0.943536	0.83234	4.03162	3.83099	4.4341	3.51208	5.4957	6.29973	6.418	0.499682	0.544899	0.614988	0.508883	0.613294	0.643371	0.631135
371	3.83308	4.5023	4.98696	5.82165	6.8527	7.40784	7.50121	0.451364	0.581834	0.537076	0.67325	0.730935	0.938869	0.830951	4.00319	3.93392	4.47835	3.48578	5.45542	6.2471	6.42337	0.495862	0.550304	0.616894	0.510909	0.610833	0.642042	0.632668
372	3.83604	4.45751	4.91772	5.79833	6.83103	7.35854	7.49431	0.450664	0.577564	0.537564	0.670714	0.73287	0.934008	0.829936	4.00622	3.96583	4.52199	3.46992	5.41542	6.2095	6.43052	0.493449	0.550905	0.618527	0.510728	0.608618	0.638811	0.634076
373	3.73838	4.41371	4.85596	5.77523	6.80878	7.30937	7.48795	0.444002	0.57369	0.536105	0.668195	0.734511	0.929362	0.829083	4.01165	3.95071	4.56625	3.45481	5.37557	6.21274	6.43405	0.491009	0.549721	0.620035	0.510531	0.606289	0.636579	0.635489
374	3.60757	4.40733	4.79423	5.71091	6.787	7.25914	7.48093	0.441923	0.571208	0.534702	0.664498	0.736374	0.924562	0.828306	3.98546	3.9826	4.70016	3.47088	5.41991	6.17637	6.48018	0.487182	0.550072	0.62557	0.511898	0.606311	0.633783	0.637528
375	3.59267	4.39849	4.7369	5.68817	6.76457	7.20897	7.47465	0.44218	0.568938	0.533452	0.661891	0.738252	0.91994	0.827729	3.97908	3.96957	4.73888	3.4559	5.42363	6.13756	6.48244	0.486778	0.548417	0.626587	0.511704	0.604851	0.63098	0.63862
376	3.60261	4.35763	4.67538	5.66769	6.74035	7.15779	7.47025	0.442158	0.565349	0.53195	0.659341	0.74003	0.915383	0.827385	4.14066	3.99949	4.78732	3.47362	5.32384	6.13984	6.52612	0.491027	0.548533	0.627768	0.513023	0.602574	0.62922	0.640627
377	3.59215	4.34999	4.61835	5.60617	6.75414	7.10904	7.46395	0.441258	0.56318	0.530657	0.655565	0.743553	0.910713	0.827199	4.17964	4.05503	4.78603	3.46112	5.32417	6.18544	6.5737	0.489864	0.553768	0.626591	0.512696	0.600937	0.628506	0.642445
378	3.57914	4.30841	4.56446	5.54318	6.72576	7.06043	7.5231	0.440712	0.5595	0.529646	0.651972	0.744971	0.906251	0.828321	4.24483	4.13383	4.8122	3.48041	5.28769	6.14682	6.66292	0.490452	0.555611	0.628397	0.514087	0.598554	0.626015	0.644855
379	3.6128	4.27091	4.54044	5.48176	6.65278	7.06426	7.58359	0.441822	0.556052	0.529934	0.648365	0.747792	0.903689	0.829828	4.31513	4.24762	4.90739	3.49281	5.29095	6.11058	6.71347	0.491057	0.560466	0.631398	0.515627	0.59764	0.623554	0.646525
380	3.54926	4.26607	4.48639	5.4597	6.62732	7.11313	7.58083	0.437768	0.554015	0.529089	0.645748	0.749419	0.903886	0.830055	4.32039	4.3881	4.90617	3.48264	5.25057	6.07384	6.80671	0.488588	0.564572	0.630331	0.515142	0.595211	0.621461	0.648707
381	3.56459	4.22966	4.43548	5.39892	6.64932	7.11966	7.57988	0.437952	0.550685	0.528279	0.642092	0.751998	0.901514	0.830664	4.24006	4.42161	4.90136	3.47293	5.21305	6.03859	6.81	0.484388	0.563965	0.628963	0.514603	0.59285	0.619395	0.649281
382	3.5606	4.22584	4.43968	5.33568	6.5162	7.07151	7.5781	0.43772	0.548585	0.530441	0.638603	0.755489	0.897128	0.831353	4.28458	4.5154	4.94893	3.48607	5.21611	6.04649	6.81184	0.483396	0.565502	0.629737	0.516027	0.591794	0.618533	0.649673
383	3.58306	4.2554	4.42585	5.27617	6.48856	7.07959	7.57913	0.438346	0.547823	0.530872	0.635201	0.756745	0.894997	0.832277	4.28832	4.61358	5.05207	3.53882	5.21848	6.01124	6.89736	0.480987	0.56691	0.632035	0.518877	0.590287	0.616683	0.652089
384	3.59014	4.25231	4.41393	5.21715	6.45708	7.03267	7.57915	0.440885	0.54598	0.53157	0.631838	0.757483	0.890747	0.833437	4.37701	4.58184	4.95913	3.5615	5.27141	6.15002	6.91898	0.481611	0.563632	0.630242	0.519941	0.593092	0.618615	0.654352
385	3.59065	4.2415	4.40062	5.1586	6.42828	6.98121	7.57704	0.441033	0.546297	0.532194	0.628306	0.758236	0.88666	0.834525	4.38291	4.70332	4.93127	3.60432	5.23132	6.1159	6.92275	0.47942	0.568765	0.631626	0.52323	0.591054	0.617277	0.654604
386	3.587	4.24422	4.30695	5.09955	6.39462	6.93375	7.64484	0.441083	0.544648	0.532229	0.625	0.75819	0.882623	0.837308	4.43142	4.76888	4.97666	3.6287	5.19514	6.03121	6.99771	0.478693	0.571569	0.63172	0.524109	0.588825	0.616621	0.657289
387	3.59134	4.21144	4.2565	5.08039	6.41022	6.88534	7.71538	0.441173	0.54173	0.531465	0.623001	0.760248	0.878392	0.840322	4.35072	4.63711	4.9663	3.65569	5.20108	5.99642	7.00031	0.47502	0.568427	0.629561	0.528593	0.587726	0.615421	0.657046
388	3.59696	4.25079	4.20948	5.02186	6.42867	6.9432	7.71535	0.441316	0.541709	0.530869	0.619859	0.761998	0.878684	0.842166	4.35681	4.82181	5.00403	3.64525	5.16543	5.96449	7.02509	0.473	0.572571	0.629742	0.527502	0.585568	0.614337	0.658925
389	3.6047	4.25361	4.16116	4.99657	6.39473	6.89749	7.76612	0.441521	0.540142	0.530234	0.618145	0.762012	0.875208	0.846793	4.3209	4.86712	5.10531	3.66878	5.01247	5.93122	7.0718	0.469474	0.571324	0.631444	0.52811	0.57698	0.613418	0.659525
390	3.63895	4.25963	4.11626	5.04466	6.3611	6.91014	7.76613	0.442967	0.53876	0.529696	0.619373	0.761901	0.873622	0.849081	4.37114	4.8338	5.14977	3.6972	5.01783	5.8967	7.06861	0.468878	0.567495	0.631127	0.528768	0.575926	0.612564	0.659317
391	3.7058	4.26395	4.07236	5.06681	6.3256	6.90467	7.70364	0.446726	0.537577	0.529133	0.619228	0.761604	0.872802	0.853529	4.42213	4.80205	5.25608	3.6867	4.97877	5.90961	7.06462	0.468315	0.563482	0.632811	0.52752	0.573377	0.613003	0.658827
392	3.71726	4.26124	4.06156	5.00911	6.34154	6.85686	7.70892	0.447237	0.537434	0.529783	0.616361	0.762768	0.86937	0.856511	4.44267	4.76738	5.35936	3.67467	4.94131	5.87867	7.06065	0.469959	0.559541	0.634727	0.526291	0.571163	0.612448	0.658591
393	3.80555	4.2306	4.01921	5.06986	6.35482	6.80913	7.71281	0.450935	0.534835	0.529237	0.617433	0.763773	0.866021	0.859437	4.45512	4.88972	5.47805	3.66394	4.99217	5.84977	7.05566	0.468389	0.560431	0.635921	0.524958	0.571488	0.612454	0.658286
394	3.91119	4.27602	3.97664	5.05187	6.31779	6.76031	7.78578	0.456434	0.535505	0.528737	0.615818	0.762948	0.862829	0.864288	4.41778	4.93468	5.52631	3.72923	4.88771	5.82062	7.04975	0.465455	0.558801	0.635097	0.527062	0.568844	0.612288	0.658018
395	3.95662	4.24218	3.93508	5.03264	6.28782	6.71186	7.78858	0.458339	0.532984	0.52821	0.614578	0.767098	0.859867	0.867614	4.47789	4.98051	5.57736	3.75579	4.90585	5.83135	7.04207	0.465565	0.557106	0.633564	0.527579	0.571531	0.613182	0.657723
396	3.95717	4.25152	3.95996	4.93777	6.29951	6.66629	7.82118	0.462355	0.532179	0.53038	0.613452	0.767343	0.856702	0.875214	4.43256	4.9383	5.63039	3.82645	4.86909	5.84728	7.03552	0.464831	0.553122	0.632758	0.529851	0.569431	0.614294	0.657174
397	4.00721	4.2212	3.95291	4.90203	6.31317	6.67825	7.82239	0.464491	0.52995	0.531209	0.612871	0.768073	0.855048	0.878572	4.34472	4.98393	5.60263	3.85618	4.83536	5.86306	6.98748	0.461623	0.551332	0.629141	0.530115	0.567268	0.615481	0.65824
398	4.05882	4.19147	3.94331	4.8455	6.27415	6.5594	7.82745	0.466763	0.528103	0.532062	0.609858	0.766743	0.853563	0.881879	4.57603	5.0306	5.54955	3.88488	4.80346	5.88081	6.98294	0.466988	0.549492	0.627894	0.530666	0.565098	0.616854	0.657825
399		4.16354	3.97372	4.83023	6.28709	6.39605	7.83349		0.526325	0.534366	0.608757	0.77033	0.84129	0.885364		4.99034	5.52522	3.86655	4.76949	5.85554	6.97633		0.545167	0.624498	0.528692	0.56314	0.617488	0.657252
400		4.13438	3.94685	4.77535	6.24726	6.41074	7.83778		0.52714	0.535875	0.60595	0.768683	0.840881	0.888501		5.12401	5.50146	3.85277	4.79443	5.8268	6.96869		0.545872	0.621197	0.527342	0.564956	0.617942	0.656751
401		4.14354	3.91167	4.69707	6.20463	6.48585	7.91977		0.526859	0.535185	0.604624	0.766903	0.842315	0.893471		5.07938	5.62454	3.84009	4.76126	5.84778	6.96015		0.541632	0.622005	0.526004	0.5632	0.619611	0.656238
402		4.1549	3.86808	4.64426	6.21503	6.56694	7.92597		0.527102	0.536834	0.601838	0.766355	0.844417	0.897221		5.0343	5.75517	3.82689	4.80115	5.96001	6.95165		0.537401	0.622618	0.524691	0.565053	0.623482	0.655504
403		4.2045	3.86477	4.59062	6.22748	6.52116	7.93171		0.52872	0.537428	0.599056	0.766018	0.842182	0.900953		4.98636	5.62441	3.76334	4.80908	6.02976	6.9422		0.533326	0.619743	0.523638	0.567835	0.626402	0.654714
404		4.09604	3.89984	4.53626	6.23079	6.53794	8.00607		0.526237	0.539759	0.595781	0.765962	0.842145	0.906645		4.94078	5.63568	3.7879	4.81522	5.98717	6.92806		0.529107	0.620144	0.524185	0.567927	0.62833	0.653688
405		4.03866	3.86662	4.48018	6.18941	6.49114	8.00851		0.526606	0.539123	0.592828	0.763728	0.840023	0.910305		4.79087	5.65953	3.85858	4.77891	5.95858	6.96136		0.526312	0.623239	0.526717	0.566611	0.62935	0.653712
406		4.00495	3.83161	4.42822	6.14758	6.44602	8.08609		0.529739	0.53825	0.590279	0.761226	0.837859	0.915022		4.74849	5.61562	3.88865	4.79132	5.93445	7.01343		0.522318	0.62446	0.530901	0.566797	0.630705	0.655744
407		4.06206	3.79494	4.37553	6.15831	6.46317	8.08866		0.533005	0.537332	0.587607	0.760427	0.838054	0.918576		4.70601	5.67041	3.76347	4.9037	5.96068	7.10354		0.518342	0.623371	0.532701	0.570038	0.633156	0.65645
408			3.76423	4.33519	6.11509	6.41553	8.08786			0.536238	0.588684	0.757735	0.835922	0.922011			5.63959	3.88973	4.91841	6.03562	7.08931			0.61981	0.543527	0.570299	0.636563	0.655438
409			3.76469	4.26721	6.07156	6.36835	8.08917			0.536774	0.588545	0.754854	0.833846	0.92564			5.69493	4.19538	4.97057	6.0648	7.12624			0.618472	0.55674	0.573054	0.639285	0.65538
410			3.8037	4.21734	5.96258	6.32427	8.16418			0.538965	0.588468	0.75308	0.831817	0.930617			5.55087	4.17373	4.98886	6.04383	7.11118			0.615718	0.555533	0.573549	0.640896	0.654477
411			3.77306	4.19896	5.91766	6.28328	8.1624			0.537754	0.587186	0.753659	0.83006	0.9335			5.51484	4.15123	4.95163	6.02465	7.14766			0.612017	0.554401	0.57273	0.642805	0.654326
412			3.74187	4.21412	5.9285	6.2385	8.15811			0.53653	0.587819	0.752616	0.827919	0.936157			5.39225	4.18493	4.91617	6.00167	7.239			0.611351	0.555944	0.571889	0.644737	0.655293
413			3.71262	4.15942	5.88663	6.25464	8.23423			0.535185	0.58485	0.749449	0.827925	0.940452			5.45012	4.22086	4.87952	5.98191	7.2758			0.610672	0.557521	0.571148	0.646641	0.655135
414			3.68392	4.10418	5.89732	6.2115	8.22762			0.533782	0.581919	0.748563	0.826052	0.942675			5.41629	4.19334	4.89677	6.05905	7.25477			0.60726	0.556608	0.57204	0.651143	0.654262
415			3.68899	4.04965	5.9057	6.16731	8.38325			0.534098	0.578752	0.747627	0.824089	0.949029			5.33726	4.22835	4.9148	6.04365	7.29374			0.606095	0.558422	0.572729	0.65359	0.654463
416			3.69355	3.99891	5.8643	6.12086	8.37396			0.534249	0.578274	0.744713	0.822323	0.951097			5.30116	4.25352	4.88003	6.05145	7.27461			0.602643	0.560852	0.57216	0.658422	0.653616
417			3.66629	3.98139	5.92933	6.20027	8.36473			0.532687	0.57698	0.745739	0.825086	0.953027			5.26197	4.28959	4.8412	6.03549	7.25371			0.599353	0.562912	0.571645	0.660676	0.652902
418			3.63697	3.96147	5.94202	6.15785	8.39341			0.530767	0.575605	0.744773	0.8232	0.959038			5.31457	4.38486	4.94794	6.22872	7.29226			0.59856	0.568061	0.57919	0.66897	0.652936
419			3.61106	3.87957	5.98242	6.11413	8.46931			0.529098	0.573398	0.746879	0.821149	0.96237			5.27567	4.39923	5.03073	6.21218	7.27127			0.595196	0.574954	0.582581	0.671499	0.652092
420			3.59132	3.82311	5.99303	6.07212	8.45496			0.532602	0.570411	0.74611	0.819234	0.96363			5.42569	4.43118	5.05472	6.25187	7.24749			0.597538	0.5815	0.584015	0.675559	0.651394
421			3.50863	3.84205	6.00529	6.03045	8.44068			0.530014	0.571298	0.745292	0.817313	0.964725			5.48211	4.39619	5.02328	6.29269	7.22426			0.596848	0.581546	0.583705	0.679727	0.650647
422			3.50992	3.7874	5.98548	5.98761	8.42646			0.530587	0.568112	0.748067	0.815398	0.965532			5.54271	4.36045	5.04838	6.27583	7.20169			0.59611	0.581674	0.585289	0.682168	0.64988
423			3.59548	3.76675	5.99676	5.92622	8.49959			0.534515	0.566406	0.747648	0.817431	0.967738			5.49873	4.32627	5.06046	6.25822	7.22905			0.592965	0.581768	0.587453	0.684894	0.650138
424				3.71463	6.01152	5.8823	8.48145				0.563157	0.747347	0.815324	0.968445				4.36902	5.09216	6.24482	7.20446				0.585186	0.588955	0.687756	0.649408
425				3.66317	5.96875	5.837	8.46494				0.55984	0.744612	0.813211	0.968653				4.40999	4.98182	6.23156	7.23547				0.588825	0.589498	0.690662	0.649292
426				3.70295	5.98365	5.79045	8.53388				0.563247	0.743933	0.81091	0.970116				4.53672	5.01486	6.21479	7.20868				0.596257	0.591372	0.693517	0.64869
427				3.64705	5.93653	5.7469	8.51292				0.560015	0.741525	0.808632	0.969847				4.65622	5.02971	6.20227	7.18154				0.610011	0.594151	0.696616	0.648106
428					6.01541	5.82198	8.49056					0.743332	0.811007	0.969537					5.0013	6.24441	7.15512					0.593964	0.701329	0.647449
429					5.97087	5.77759	8.55632					0.740861	0.808634	0.970999					5.03528	6.28776	7.12819					0.595896	0.706167	0.646798
430					5.98744	5.79728	8.53247					0.740647	0.808973	0.970497					5.07066	6.33342	7.10995					0.597815	0.710856	0.64866
431					5.8166	5.75266	8.50291					0.734981	0.806448	0.969427					5.04289	6.3204	7.08444					0.597516	0.713871	0.64757
432					5.835	5.70819	8.47672					0.734931	0.80375	0.968387					5.07968	6.31008	7.16116					0.59938	0.716978	0.649068
433					5.8539	5.66117	8.44635					0.73494	0.800858	0.967427					5.05237	6.29718	7.13528					0.59898	0.719991	0.648346
434					5.87334	5.62058	8.41487					0.735005	0.798624	0.966254					4.99731	6.40527	7.10887					0.602297	0.726638	0.647606
435					5.95807	5.57573	8.38695					0.737455	0.795831	0.965486					4.96155	6.39201	7.0809					0.601794	0.729639	0.646914
436					5.97979	5.53106	8.48003					0.737632	0.792727	0.970963					4.92835	6.3801	7.093					0.60123	0.732585	0.648089
437					5.93092	5.48513	8.50086					0.73572	0.789546	0.974059					4.8883	6.367	7.06308					0.604484	0.735095	0.647284
438					6.02067	5.55774	8.46749					0.738373	0.791695	0.972523					4.86434	6.39824	7.03507					0.603759	0.743163	0.646702
439					5.97451	5.51431	8.52627					0.736311	0.788333	0.973056					4.91224	6.38165	7.00446					0.612867	0.745761	0.64592
440					5.98236	5.59246	8.48738					0.7406	0.790206	0.971366					4.88897	6.36625	6.97462					0.612027	0.748418	0.645099
441					5.93923	5.54511	8.54218					0.73879	0.786228	0.972026					4.87238	6.41559	7.05496					0.615563	0.753005	0.646069
442					5.96804	5.67268	8.60072					0.739443	0.791491	0.972649					4.85278	6.46708	7.02661					0.614524	0.757772	0.645156
443					6.07089	5.66117	8.65824					0.742696	0.794715	0.973267					4.97338	6.56533	7.05476					0.618367	0.765048	0.645141
444						5.82525	8.61846						0.799184	0.971989						6.61376	7.14036						0.769458	0.645877
445						5.78049	8.77751						0.794949	0.974753						6.5963	7.16745						0.771462	0.645634
446						5.73417	8.73112						0.790483	0.973725						6.63173	7.13501						0.776095	0.644611
447						5.83731	8.68775						0.79145	0.972957						6.68342	7.10121						0.77993	0.643571
448						5.7937	8.85661						0.786559	0.976516						6.58359	7.06858						0.782756	0.642319
449						5.74838	8.81017						0.781555	0.975869						6.56364	7.03601						0.784033	0.641167
450						5.7017	8.98296						0.776575	0.979384						6.68546	7.06327						0.789994	0.640761
451						5.76848	8.93552						0.77802	0.979084						6.66557	7.10723						0.79079	0.642989
452						5.71746	8.98949						0.772455	0.982164						6.71719	7.07474						0.793785	0.641531
453						5.66855	8.94252						0.766789	0.982434						6.84025	7.04227						0.799128	0.640225
454						5.69631	8.84912						0.763896	0.983053						6.88526	7.07133						0.802078	0.639707
455						5.72292	8.80354						0.760929	0.983863						6.9399	7.10215						0.804453	0.639056
456						5.75211	8.75658						0.757677	0.984768						7.13199	7.12928						0.812908	0.638923
457						5.70313	8.80154						0.751571	0.990305						7.10921	7.16333						0.812324	0.638149
458						5.65429	8.75872						0.745338	0.991681						7.20591	7.13078						0.8185	0.636519
459						5.51315	8.73753						0.740378	0.999887						7.17973	7.09959						0.816752	0.634976
460						5.46198	8.69885						0.733677	1.00156						7.31746	7.13408						0.820958	0.634177
461						5.48713	8.65891						0.729612	1.00328						7.29117	7.0584						0.819381	0.630179
462						5.51339	8.62166						0.72585	1.00573						7.35286	7.01219						0.81994	0.629098
463						5.47006	8.70137						0.719045	1.01041						7.5117	7.09879						0.822889	0.632189
464						5.41966	8.78405						0.712097	1.01532						7.48064	7.07011						0.820366	0.630712
465						5.37169	8.85104						0.705081	1.02197						7.45009	7.11222						0.817481	0.630162
466						5.4012	9.06501						0.700717	1.02956						7.51282	7.153						0.817018	0.629396
467						5.42823	8.9098						0.696007	1.04542						7.57796	7.25611						0.816884	0.630212
468						5.38494	8.87745						0.688796	1.048						7.71292	7.21155						0.819846	0.631923
469							8.97615							1.05405							7.25251							0.630483
470							8.94647							1.06493							7.22143							0.629039
471							8.91189							1.06768							7.13624							0.629276
472							8.80725							1.07736							7.10735							0.627626
473							8.77558							1.07994							7.07479							0.626062
474							8.8769							1.08588							7.04887							0.624579
475							8.94014							1.09463							7.02207							0.623022
476							8.90265							1.09699							6.99438							0.621599
477							8.86769							1.09904							6.96889							0.620116
478							9.12405							1.10942							6.94404							0.618676
479							9.39513							1.11923							6.91691							0.61738
480							9.35767							1.12049							6.89485							0.61595
481							9.32031							1.12175							6.8677							0.614705
482							9.28294							1.12216							6.84711							0.613819
483							9.24545							1.12221							6.89739							0.613588
484							9.20548							1.12232							6.87458							0.612435
485							9.16995							1.12226							6.92659							0.612321
486							9.29124							1.12609							6.90153							0.611342
487							9.41862							1.12961							6.88317							0.61055
488							9.3775							1.12806							6.86536							0.609653
489							9.33574							1.12659							6.90164							0.61084
490							9.3436							1.13419							6.88246							0.610147
491							9.30674							1.13241							6.93812							0.610347
492							9.43266							1.13461							6.87072							0.612039
493							9.39089							1.13179							6.85084							0.611206
494							9.35311							1.12829							6.82952							0.61035
Unit4
-100	8.56011	9.3232	10.1596	8.22731	7.20087	7.0478	8.64427	0.951025	1.35422	1.16635	1.20805	1.07728	1.03426	1.27773	9.25706	9.66032	8.6489	8.61329	9.81705	9.11144	8.35072	0.980646	1.26511	1.21112	1.168	1.24476	1.26243	1.19437
-99	8.5638	9.34021	10.1422	8.24208	7.19783	7.05858	8.63096	0.951814	1.35799	1.1645	1.21268	1.07824	1.03303	1.28057	9.24384	9.65811	8.65444	8.59437	9.81088	9.11048	8.3665	0.980391	1.26382	1.21131	1.16541	1.24452	1.26387	1.19452
-98	8.56836	9.35262	10.1293	8.25372	7.19442	7.07079	8.62046	0.952533	1.36167	1.16375	1.21642	1.07886	1.03176	1.28359	9.227	9.65595	8.65673	8.57446	9.81297	9.10841	8.38195	0.979623	1.26268	1.21173	1.16274	1.24501	1.2651	1.1943
-97	8.5749	9.36184	10.1118	8.2666	7.19208	7.079	8.61118	0.953942	1.36494	1.16268	1.2208	1.07969	1.03021	1.28644	9.21064	9.6479	8.66175	8.55346	9.81385	9.10688	8.39872	0.978964	1.26073	1.212	1.15988	1.24579	1.26599	1.19421
-96	8.58561	9.37395	10.0973	8.28085	7.18777	7.08874	8.60331	0.955289	1.36806	1.16155	1.22496	1.08053	1.02874	1.28969	9.19269	9.64642	8.66335	8.53583	9.8151	9.10887	8.41681	0.978062	1.25964	1.21204	1.15736	1.24576	1.2674	1.19447
-95	8.59285	9.38579	10.0781	8.28908	7.18309	7.09998	8.59397	0.956754	1.37158	1.16008	1.22896	1.08113	1.0277	1.29256	9.17628	9.6438	8.66593	8.51577	9.81507	9.10951	8.43463	0.977537	1.25835	1.21214	1.15491	1.24564	1.2687	1.19417
-94	8.60445	9.39864	10.0633	8.30173	7.18111	7.11287	8.5863	0.958132	1.3752	1.15902	1.23313	1.08153	1.02651	1.29599	9.16153	9.63989	8.66947	8.50221	9.8181	9.11061	8.45064	0.977114	1.25719	1.21258	1.15306	1.2462	1.2699	1.19387
-93	8.61601	9.40948	10.0471	8.31397	7.1759	7.12448	8.57418	0.959336	1.37864	1.15767	1.23722	1.08147	1.02556	1.299	9.14649	9.64076	8.67428	8.48503	9.82285	9.11869	8.46761	0.976728	1.25561	1.21244	1.15106	1.24716	1.27137	1.19335
-92	8.63065	9.42003	10.0321	8.32903	7.1705	7.13599	8.56527	0.961147	1.38261	1.15664	1.24163	1.0819	1.02462	1.30178	9.13021	9.63873	8.67582	8.46564	9.82621	9.12085	8.48415	0.976294	1.25437	1.21257	1.14865	1.24741	1.27256	1.19273
-91	8.64063	9.42885	10.0183	8.34564	7.16624	7.14886	8.55492	0.962854	1.38584	1.15563	1.24618	1.08212	1.02383	1.30475	9.11285	9.63669	8.67691	8.44557	9.83108	9.12514	8.49869	0.976096	1.25268	1.21269	1.1466	1.24824	1.27399	1.19213
-90	8.65815	9.44032	9.99996	8.35757	7.16633	7.16177	8.54477	0.965153	1.38961	1.154	1.25008	1.08234	1.02306	1.30716	9.09867	9.63464	8.67754	8.42912	9.83274	9.13003	8.51121	0.976135	1.25109	1.21279	1.14444	1.24828	1.27513	1.19119
-89	8.67224	9.45147	9.98428	8.36774	7.15877	7.17341	8.53325	0.966957	1.39302	1.15314	1.25384	1.08251	1.02201	1.30961	9.08131	9.63401	8.67615	8.41321	9.83406	9.13518	8.52339	0.975597	1.24964	1.213	1.14213	1.24824	1.27636	1.19033
-88	8.68924	9.46071	9.96846	8.37774	7.15401	7.1851	8.52346	0.969129	1.39613	1.15216	1.2575	1.08242	1.02119	1.31206	9.06381	9.63322	8.67569	8.40077	9.83501	9.14229	8.53817	0.975272	1.24816	1.21309	1.14047	1.24812	1.27849	1.18987
-87	8.7037	9.46946	9.94966	8.38901	7.14888	7.19669	8.51382	0.970894	1.39931	1.15078	1.26109	1.08222	1.02039	1.31436	9.04633	9.63225	8.66606	8.38887	9.83878	9.14831	8.55242	0.974988	1.24665	1.21294	1.13879	1.24825	1.27918	1.18922
-86	8.71997	9.4807	9.93227	8.39995	7.1466	7.20817	8.50273	0.973072	1.40253	1.14933	1.26456	1.08258	1.01962	1.31667	9.02782	9.63449	8.6637	8.37755	9.83916	9.15308	8.5646	0.974538	1.24572	1.21315	1.13722	1.248	1.2801	1.18832
-85	8.74138	9.48704	9.91486	8.41057	7.13965	7.21691	8.49346	0.975253	1.40531	1.1481	1.26791	1.08197	1.01853	1.31801	9.01243	9.63093	8.66217	8.36681	9.84229	9.15977	8.57766	0.974635	1.24447	1.21324	1.13543	1.24778	1.28122	1.18743
-84	8.75914	9.49601	9.89727	8.42247	7.13416	7.22726	8.48442	0.97766	1.4081	1.14716	1.27153	1.08197	1.01753	1.32004	8.9949	9.63057	8.66145	8.35373	9.8439	9.16671	8.58582	0.974467	1.24333	1.21336	1.13359	1.24734	1.28215	1.18605
-83	8.78189	9.50305	9.87792	8.43116	7.1303	7.2392	8.47401	0.980201	1.41081	1.14617	1.27437	1.08195	1.01683	1.32181	8.97627	9.63181	8.6573	8.33982	9.84249	9.1722	8.59794	0.974391	1.24203	1.2136	1.13209	1.24729	1.28312	1.18495
-82	8.80188	9.50659	9.86136	8.44273	7.122	7.25259	8.46696	0.982731	1.41347	1.14546	1.27728	1.08117	1.01629	1.32368	8.9587	9.63642	8.65268	8.32938	9.84241	9.1811	8.60795	0.974261	1.24094	1.21355	1.13064	1.24728	1.28375	1.18386
-81	8.82129	9.51414	9.84145	8.45124	7.11683	7.26467	8.46037	0.985106	1.41596	1.14449	1.28019	1.08051	1.01614	1.32549	8.93521	9.63671	8.64884	8.31822	9.84038	9.18399	8.62036	0.973514	1.23958	1.21369	1.1285	1.24692	1.28355	1.18307
-80	8.84029	9.51389	9.82418	8.46278	7.11159	7.27821	8.45118	0.987847	1.41753	1.14358	1.28295	1.07996	1.01556	1.32688	8.91959	9.63416	8.64422	8.30923	9.83928	9.18887	8.62927	0.973685	1.23825	1.21381	1.12725	1.24636	1.28397	1.18193
-79	8.86197	9.51932	9.80513	8.47125	7.10633	7.29177	8.44558	0.990543	1.4197	1.14253	1.28558	1.07954	1.01507	1.32855	8.90222	9.63484	8.63754	8.30057	9.83616	9.19724	8.63622	0.973837	1.23703	1.21303	1.12606	1.24568	1.28427	1.18039
-78	8.88502	9.52729	9.78288	8.47985	7.10105	7.30536	8.43905	0.993473	1.42186	1.142	1.28801	1.07887	1.01456	1.33001	8.88635	9.63538	8.62892	8.29375	9.83761	9.2074	8.64571	0.973899	1.23586	1.21289	1.12523	1.24481	1.28492	1.17911
-77	8.90722	9.53327	9.76198	8.49307	7.09419	7.3162	8.42557	0.996232	1.42461	1.14107	1.29045	1.07823	1.01387	1.33041	8.86972	9.63434	8.62433	8.28599	9.83421	9.21296	8.65169	0.973908	1.23444	1.21382	1.12393	1.24407	1.28464	1.17766
-76	8.92864	9.53725	9.74225	8.50483	7.09041	7.32457	8.42054	0.998768	1.42659	1.14028	1.29296	1.07758	1.01329	1.33166	8.85135	9.63331	8.61778	8.28018	9.8274	9.22515	8.65583	0.973801	1.23314	1.21391	1.12305	1.24332	1.28484	1.17604
-75	8.95386	9.54067	9.72215	8.51352	7.08671	7.33878	8.41293	1.00181	1.42816	1.13943	1.29516	1.07717	1.01328	1.33212	8.8377	9.63226	8.61684	8.2692	9.82331	9.23423	8.65968	0.974071	1.23232	1.21472	1.12207	1.24239	1.28494	1.1748
-74	8.97729	9.53911	9.70166	8.52511	7.08471	7.35022	8.412	1.00449	1.42942	1.13868	1.29743	1.07645	1.01286	1.33332	8.8256	9.63422	8.61102	8.26179	9.82013	9.24187	8.66602	0.974733	1.23137	1.21516	1.12132	1.24202	1.2851	1.1737
-73	9.00111	9.54165	9.67781	8.53507	7.07852	7.36311	8.40542	1.00762	1.43049	1.13757	1.29926	1.07518	1.01313	1.33384	8.81077	9.6331	8.60301	8.25605	9.81625	9.25627	8.66907	0.975094	1.23034	1.21531	1.12048	1.24135	1.28576	1.17219
-72	9.0241	9.54218	9.65672	8.54824	7.0757	7.37468	8.40391	1.01056	1.43154	1.13679	1.30084	1.07441	1.01317	1.33418	8.79868	9.63222	8.5944	8.24903	9.80856	9.26467	8.67927	0.975623	1.22932	1.21509	1.11944	1.24013	1.28572	1.17138
-71	9.04821	9.54367	9.63383	8.55851	7.07149	7.38771	8.39821	1.01341	1.43257	1.13592	1.30248	1.07339	1.01333	1.33426	8.78625	9.63156	8.58991	8.24391	9.80501	9.27478	8.68339	0.976015	1.22845	1.21574	1.11881	1.23957	1.28546	1.17039
-70	9.07025	9.54612	9.61371	8.57025	7.06735	7.40232	8.39595	1.016	1.43309	1.13554	1.30422	1.07232	1.0134	1.33434	8.77331	9.6324	8.58061	8.23926	9.79781	9.28979	8.68877	0.976385	1.22831	1.21598	1.11814	1.23877	1.28574	1.1697
-69	9.0949	9.54799	9.59197	8.58055	7.06346	7.41707	8.39712	1.01845	1.43374	1.13494	1.30545	1.07139	1.01353	1.33468	8.75896	9.63165	8.56934	8.23072	9.79152	9.29861	8.69513	0.97675	1.2276	1.21591	1.11717	1.23791	1.28519	1.16873
-68	9.11865	9.54787	9.57462	8.59246	7.05984	7.42904	8.39556	1.02116	1.43411	1.13448	1.307	1.07029	1.01326	1.33441	8.74755	9.63382	8.5594	8.22408	9.7863	9.30744	8.70094	0.977038	1.22731	1.21623	1.11616	1.23715	1.28482	1.16811
-67	9.14332	9.54735	9.55574	8.60264	7.052	7.44248	8.39289	1.02401	1.43409	1.13408	1.30811	1.06832	1.0137	1.33378	8.73696	9.63132	8.54923	8.22038	9.77894	9.31777	8.70623	0.97776	1.2269	1.21639	1.11567	1.23659	1.28421	1.1676
-66	9.17013	9.54784	9.5338	8.61268	7.04764	7.45738	8.39071	1.02733	1.43396	1.13365	1.30856	1.06733	1.01397	1.33321	8.72822	9.63022	8.53712	8.21805	9.77078	9.32485	8.70946	0.978358	1.22637	1.21662	1.11543	1.23604	1.28331	1.16674
-65	9.19259	9.54482	9.51325	8.62419	7.04516	7.46949	8.38881	1.02977	1.4333	1.13302	1.30956	1.06637	1.01402	1.33208	8.72023	9.63049	8.52766	8.21428	9.76347	9.3335	8.71361	0.979048	1.22646	1.21665	1.11454	1.23535	1.28237	1.16586
-64	9.21594	9.54283	9.49255	8.63394	7.04297	7.48292	8.38865	1.03255	1.43303	1.13221	1.31028	1.06525	1.01436	1.33101	8.71401	9.63066	8.51629	8.21057	9.7541	9.33745	8.71731	0.979786	1.22632	1.21692	1.11431	1.23453	1.28039	1.16497
-63	9.23901	9.54048	9.46876	8.645	7.04094	7.49633	8.38873	1.03515	1.4318	1.13122	1.31156	1.0641	1.01482	1.3293	8.71058	9.63377	8.50447	8.20675	9.74417	9.34621	8.71902	0.980904	1.2266	1.21703	1.11381	1.23402	1.27973	1.16416
-62	9.26183	9.53919	9.44804	8.65911	7.04067	7.50838	8.38902	1.03798	1.43121	1.13049	1.31229	1.06283	1.01503	1.32784	8.70475	9.63079	8.48923	8.20277	9.7321	9.35621	8.71876	0.981742	1.22656	1.21673	1.11326	1.2332	1.27884	1.16331
-61	9.28449	9.53741	9.42444	8.6673	7.04074	7.52184	8.38934	1.04025	1.43052	1.12932	1.31243	1.06199	1.0156	1.32617	8.70085	9.63085	8.47812	8.19875	9.72113	9.36591	8.71667	0.982528	1.22685	1.21707	1.11286	1.2327	1.27825	1.16254
-60	9.30681	9.53675	9.40225	8.6755	7.04279	7.53392	8.3898	1.04271	1.43012	1.12833	1.31276	1.06133	1.01573	1.32459	8.69778	9.63057	8.4622	8.19327	9.70985	9.37526	8.71726	0.983369	1.22704	1.21689	1.11219	1.23265	1.27723	1.16162
-59	9.32863	9.52983	9.38009	8.68514	7.04379	7.54737	8.39201	1.04513	1.42891	1.12722	1.31301	1.06087	1.0162	1.32278	8.69534	9.63152	8.44745	8.18905	9.69813	9.38745	8.71601	0.984521	1.22759	1.21707	1.11169	1.23229	1.27673	1.16062
-58	9.35338	9.52279	9.35402	8.69314	7.04359	7.56511	8.39431	1.0478	1.42831	1.12642	1.31313	1.05985	1.01704	1.32084	8.69486	9.62774	8.43374	8.183	9.68748	9.39789	8.71575	0.985554	1.22773	1.21715	1.11123	1.23195	1.27591	1.15996
-57	9.3779	9.52016	9.33146	8.70561	7.03786	7.58158	8.39505	1.05042	1.42757	1.12506	1.31281	1.0582	1.01796	1.31842	8.69434	9.62689	8.41952	8.17815	9.67647	9.40809	8.71352	0.986809	1.22823	1.21722	1.11075	1.23182	1.27507	1.15942
-56	9.39663	9.51571	9.31041	8.71193	7.03877	7.59519	8.39728	1.05229	1.42631	1.12386	1.31213	1.05729	1.0185	1.31574	8.69456	9.62429	8.40482	8.17446	9.66208	9.41315	8.71539	0.987917	1.22864	1.21727	1.11056	1.23169	1.27404	1.15912
-55	9.41806	9.51228	9.28793	8.72268	7.0399	7.60726	8.39803	1.05449	1.42502	1.12272	1.31163	1.0564	1.01899	1.31337	8.69654	9.62119	8.38966	8.16913	9.65066	9.41956	8.71267	0.989391	1.22892	1.21732	1.1104	1.23168	1.27205	1.15856
-54	9.43883	9.50708	9.26576	8.72871	7.04139	7.61934	8.39742	1.05658	1.42326	1.12114	1.31097	1.05585	1.01931	1.31016	8.69616	9.61902	8.37406	8.16662	9.63624	9.43046	8.71423	0.990187	1.22918	1.21735	1.11027	1.23132	1.27128	1.15842
-53	9.45681	9.50153	9.24692	8.73624	7.04341	7.63009	8.39996	1.05863	1.42165	1.12009	1.31039	1.05506	1.01966	1.30762	8.6966	9.6147	8.35664	8.16245	9.6234	9.43929	8.71108	0.991069	1.22934	1.21709	1.10983	1.23126	1.2703	1.15763
-52	9.47633	9.49707	9.22549	8.74509	7.04288	7.64488	8.39926	1.06054	1.42001	1.1187	1.30965	1.05347	1.02041	1.30448	8.69985	9.61123	8.33896	8.15663	9.60764	9.44756	8.709	0.992385	1.22955	1.21713	1.10951	1.23159	1.26966	1.15715
-51	9.49623	9.49075	9.2018	8.75351	7.04574	7.65947	8.39998	1.06249	1.4182	1.11683	1.30879	1.05285	1.02077	1.30165	8.70057	9.60408	8.32104	8.15037	9.59499	9.45371	8.70814	0.993739	1.22934	1.21672	1.109	1.23166	1.26858	1.15708
-50	9.51531	9.484	9.18467	8.76003	7.04875	7.67385	8.40209	1.06444	1.41628	1.11545	1.30761	1.05227	1.02156	1.29802	8.70394	9.59786	8.30432	8.14213	9.58063	9.4594	8.70869	0.994948	1.22911	1.21681	1.10823	1.23187	1.2679	1.15696
-49	9.53043	9.47541	9.16631	8.76929	7.05192	7.68799	8.39938	1.06609	1.41432	1.11405	1.30647	1.05173	1.02204	1.29424	8.70782	9.59414	8.28738	8.13481	9.5696	9.4629	8.70459	0.996355	1.22979	1.21667	1.10767	1.23286	1.26673	1.15628
-48	9.55044	9.46512	9.1499	8.77679	7.05231	7.69779	8.39941	1.06804	1.41229	1.11261	1.30523	1.05124	1.02249	1.29043	8.7124	9.59304	8.27025	8.12994	9.55579	9.46889	8.70038	0.997647	1.22994	1.21677	1.10711	1.23297	1.26592	1.1559
-47	9.56633	9.45927	9.12966	8.78573	7.05601	7.70876	8.39891	1.06951	1.41043	1.11084	1.30406	1.0508	1.0228	1.28649	8.71553	9.58673	8.25453	8.12167	9.542	9.47096	8.69746	0.998711	1.22997	1.21709	1.10646	1.23327	1.26476	1.15556
-46	9.58362	9.45031	9.11287	8.79146	7.06137	7.72232	8.39652	1.07112	1.40803	1.10943	1.30257	1.05091	1.02287	1.28248	8.72119	9.57952	8.23882	8.11279	9.52679	9.47225	8.69724	1	1.22992	1.21719	1.10576	1.23325	1.26363	1.1557
-45	9.59688	9.44424	9.09356	8.79831	7.06855	7.73289	8.39527	1.07241	1.40578	1.10789	1.30117	1.05065	1.02306	1.27832	8.72622	9.573	8.22301	8.10343	9.51032	9.47424	8.69384	1.00101	1.23002	1.21758	1.10514	1.23317	1.26286	1.15538
-44	9.6071	9.43509	9.07803	8.80467	7.07609	7.74586	8.39513	1.07327	1.40343	1.10615	1.29967	1.05076	1.02331	1.27395	8.72968	9.56265	8.20712	8.0922	9.49862	9.47386	8.69023	1.00221	1.22967	1.21775	1.10416	1.23364	1.26197	1.15506
[truncated: 1,787 more rows]

## Sheet: Fig.3b
Unit1
[truncated: 4,119 more rows]

## Sheet: Fig.4a
time	Dim1	Dim2	Dim3	Dim4	Dim5	Id	Choice
[truncated: 17,478 more rows]

## Sheet: Fig.4b
Dim1	Dim2	Dim4	Id	Choice
[truncated: 17,478 more rows]

## Sheet: Fig.4c
time	RTbin1	RTbin2	RTbin3	RTbin4	RTbin5	RTbin6	RTbin7	RTbin8	RTbin9	RTbin10	RTbin11	RTbinE1	RTbinE2	RTbinE3	RTbinE4	RTbinE5	RTbinE6	RTbinE7	RTbinE8	RTbinE9	RTbinE10	RTbinE11
[truncated: 80 more rows]

[truncated: 34 more sheets: Fig.4d, Fig.4e, Fig.4f, Fig.4g, Fig.4h, Fig.5a, Fig.5b, Fig.5c, Fig.5d, Fig.5e, Fig.6a, Fig.6b, Fig.6c, Fig.6d, Fig.6e, Fig6f, Fig.7a, Fig.7b, Fig.7c-1, Fig.7c-2 …]
