# Supplementary material for: Initial conditions combine with sensory evidence to induce decision-related dynamics in premotor cortex
Source: Nat Commun. 2023 Oct 16;14:6510. doi: 10.1038/s41467-023-41752-2 (PMC10579235; doi:10.1038/s41467-023-41752-2)
Supplement: Supplementary file 4 — Source Data [file 41467_2023_41752_MOESM4_ESM.zip › SourceData_SuppFigs.xlsx]

## Sheet: Fig.S2a
leftx	lefty	leftz	leftrtbin	rightx	righty	rightz	rightrtbin	t	r2	r2_coh	acc_fast	acc_slow
1.62114	1.78828	-0.457485	1	1.53002	1.76481	-0.467422	1	-200	0.217226	0.211215	0.476734	0.494792
1.61206	1.80179	-0.465788	1	1.52219	1.72133	-0.45455	1	-190	0.216832	0.211215	0.513169	0.493924
1.59579	1.76119	-0.447359	1	1.53499	1.74279	-0.439101	1	-180	0.217123	0.211215	0.511414	0.480469
1.58435	1.74182	-0.466659	1	1.51864	1.71338	-0.419882	1	-170	0.220318	0.211215	0.499561	0.484375
1.58287	1.72804	-0.476367	1	1.47971	1.72741	-0.426134	1	-160	0.218257	0.211215	0.505707	0.487847
1.55247	1.7256	-0.473435	1	1.47566	1.75553	-0.42556	1	-150	0.217981	0.211215	0.499122	0.492622
1.57742	1.72675	-0.467022	1	1.49946	1.73344	-0.402376	1	-140	0.216388	0.211215	0.503951	0.516927
1.58189	1.71984	-0.466134	1	1.44154	1.69798	-0.406686	1	-130	0.219148	0.211215	0.522388	0.50217
1.55955	1.70833	-0.465928	1	1.43229	1.66665	-0.438782	1	-120	0.21921	0.211215	0.511853	0.49566
1.54786	1.67083	-0.455753	1	1.45779	1.67189	-0.454649	1	-110	0.220441	0.211215	0.529851	0.520833
1.52266	1.66339	-0.463472	1	1.43325	1.65733	-0.476384	1	-100	0.219537	0.211215	0.523266	0.483941
1.50568	1.63363	-0.471232	1	1.41743	1.64259	-0.484709	1	-90	0.221433	0.211215	0.508341	0.507813
1.48299	1.5958	-0.458607	1	1.37514	1.64473	-0.468266	1	-80	0.217395	0.211215	0.514486	0.507378
1.49581	1.56751	-0.480805	1	1.3465	1.62939	-0.48321	1	-70	0.218923	0.211215	0.532046	0.482205
1.49465	1.53272	-0.484195	1	1.29924	1.62344	-0.513517	1	-60	0.217212	0.211215	0.518437	0.484375
1.47473	1.5296	-0.484962	1	1.236	1.59852	-0.556836	1	-50	0.218024	0.211215	0.525461	0.484375
1.47451	1.5437	-0.484679	1	1.24398	1.61478	-0.544123	1	-40	0.220126	0.211215	0.510536	0.486545
1.49472	1.53621	-0.498114	1	1.24284	1.59873	-0.536561	1	-30	0.219981	0.211215	0.487709	0.479167
1.49729	1.52532	-0.496276	1	1.24553	1.60792	-0.547184	1	-20	0.219673	0.211215	0.50878	0.505642
1.49671	1.52707	-0.498857	1	1.20493	1.60392	-0.550908	1	-10	0.217204	0.211215	0.514047	0.490885
1.44857	1.41865	-0.587222	1	1.07706	1.59322	-0.589075	1	0	0.217334	0.211215	0.554434	0.513455
1.31382	1.1979	-0.785434	1	0.805751	1.5202	-0.739699	1	10	0.219932	0.211215	0.644864	0.555556
1.17488	0.942341	-0.974603	1	0.474268	1.41465	-0.831467	1	20	0.225219	0.211215	0.707638	0.572483
0.980907	0.628902	-1.14476	1	0.152043	1.28132	-0.913981	1	30	0.225053	0.211215	0.759877	0.598524
0.804016	0.329384	-1.31535	1	-0.186798	1.16778	-0.974239	1	40	0.229971	0.211215	0.794996	0.624566
0.584078	-0.0166657	-1.43237	1	-0.574293	1.04154	-1.02607	1	50	0.227351	0.211215	0.817823	0.649306
0.440012	-0.334551	-1.50796	1	-0.944868	0.942482	-1.02571	1	60	0.227772	0.211215	0.848551	0.644097
0.265223	-0.708024	-1.58942	1	-1.32053	0.849563	-0.981538	1	70	0.230802	0.211215	0.872256	0.670139
0.0840881	-1.08848	-1.65977	1	-1.72829	0.747404	-0.952053	1	80	0.233197	0.211215	0.893327	0.68316
-0.0485591	-1.47414	-1.68107	1	-2.15062	0.680006	-0.854332	1	90	0.237567	0.211215	0.902985	0.708333
-0.148397	-1.8379	-1.6804	1	-2.58464	0.573946	-0.771591	1	100	0.237143	0.211215	0.91791	0.707031
-0.234028	-2.23957	-1.67785	1	-3.0584	0.481624	-0.625548	1	110	0.236157	0.211215	0.928007	0.723958
-0.327637	-2.63484	-1.65379	1	-3.53235	0.38793	-0.478977	1	120	0.238261	0.211215	0.93986	0.733073
-0.400192	-3.02875	-1.61071	1	-4.02665	0.302014	-0.303143	1	130	0.249675	0.211215	0.954346	0.727431
-0.438774	-3.42713	-1.52231	1	-4.46121	0.271987	-0.0855926	1	140	0.252597	0.211215	0.958736	0.74349
1.68906	1.92234	-0.378439	2	1.64659	1.85643	-0.379338	2	150	0.258999	0.211215	0.959175	0.750434
1.7076	1.93885	-0.345362	2	1.68114	1.86393	-0.392152	2	160	0.266381	0.211215	0.964442	0.75434
1.69933	1.93304	-0.359446	2	1.67186	1.8823	-0.381617	2	170	0.273255	0.211215	0.96971	0.759983
1.72441	1.93487	-0.375035	2	1.63674	1.8826	-0.390987	2	180	0.281558	0.211215	0.97849	0.755208
1.71291	1.95124	-0.390958	2	1.63289	1.88707	-0.418762	2	190	0.287173	0.211215	0.982441	0.760851
1.69847	1.92817	-0.399556	2	1.62374	1.85098	-0.417992	2	200	0.297614	0.211215	0.985514	0.777344
1.72038	1.91301	-0.374646	2	1.60905	1.85968	-0.436083	2	210	0.304268	0.211215	0.985514	0.786024
1.70428	1.89311	-0.369804	2	1.62734	1.87797	-0.433458	2	220	0.307271	0.211215	0.98727	0.795139
1.68817	1.8803	-0.376816	2	1.62733	1.85214	-0.416029	2	230	0.309217	0.211215	0.992537	0.806858
1.68061	1.85475	-0.378733	2	1.64624	1.86637	-0.407419	2	240	0.308327	0.211215	0.995171	0.810764
1.67011	1.86583	-0.377588	2	1.66111	1.84756	-0.416577	2	250	0.313734	0.211215	0.993854	0.817274
1.66533	1.86912	-0.384422	2	1.61981	1.83109	-0.429571	2	260	0.321775	0.211215	0.994293	0.827257
1.67669	1.85782	-0.403956	2	1.61206	1.82402	-0.406985	2	270	0.330773	0.211215	0.996488	0.83724
1.66666	1.83458	-0.409	2	1.62732	1.8346	-0.416682	2	280	0.32442	0.211215	0.998244	0.848958
1.64694	1.82473	-0.438088	2	1.64498	1.84351	-0.407161	2	290	0.321824	0.211215	0.998683	0.855035
1.64262	1.81356	-0.47237	2	1.614	1.82773	-0.389485	2	300	0.325754	0.211215	0.999561	0.860677
1.63728	1.78134	-0.479445	2	1.64803	1.83688	-0.361589	2	310	0.327082	0.211215	0.999122	0.868056
1.62046	1.75723	-0.455613	2	1.64016	1.84646	-0.357217	2	320	0.33198	0.211215	0.999561	0.874566
1.63047	1.78861	-0.468816	2	1.62937	1.83905	-0.331702	2	330	0.336474	0.211215	1	0.882378
1.62052	1.77758	-0.493824	2	1.64178	1.85276	-0.338601	2	340	0.339504	0.211215	0.999561	0.884549
1.55614	1.69317	-0.543093	2	1.48072	1.84339	-0.402385	2	350	0.338276	0.211215	0.999561	0.890191
1.44955	1.47769	-0.732174	2	1.22624	1.76285	-0.51817	2	360	0.342793	0.211215	0.999561	0.898872
1.32106	1.28132	-0.8735	2	0.992954	1.70208	-0.615028	2	370	0.349044	0.211215	0.996927	0.902778
1.12245	1.04924	-1.02562	2	0.731789	1.62708	-0.709047	2	380	0.354242	0.211215	0.996049	0.908854
0.9289	0.820901	-1.15548	2	0.463166	1.55085	-0.772341	2	390	0.36099	0.211215	0.996049	0.909722
0.747083	0.507969	-1.27696	2	0.155056	1.40577	-0.856416	2	400	0.36738	0.211215	0.996488	0.912326
0.558987	0.194263	-1.36655	2	-0.1784	1.30011	-0.899778	2	410	0.38704	0.211215	0.99561	0.913194
0.3267	-0.142841	-1.49053	2	-0.464198	1.17092	-0.94406	2	420	0.402692	0.211215	0.996488	0.914931
0.168452	-0.471403	-1.53144	2	-0.794373	1.06094	-0.927005	2	430	0.408745	0.211215	0.993854	0.921007
0.00619483	-0.769912	-1.60469	2	-1.13059	0.948565	-0.933536	2	440	0.422351	0.211215	0.990342	0.926215
-0.159769	-1.08284	-1.65119	2	-1.45342	0.848321	-0.891383	2	450	0.429639	0.211215	0.989025	0.924045
-0.297297	-1.39874	-1.65412	2	-1.82028	0.741515	-0.86162	2	460	0.440963	0.211215	0.986831	0.930122
-0.360154	-1.70914	-1.62598	2	-2.19654	0.631861	-0.832972	2	470	0.454859	0.211215	0.984197	0.928819
-0.432361	-2.01457	-1.62645	2	-2.52725	0.528731	-0.767231	2	480	0.462407	0.211215	0.979807	0.935764
-0.486658	-2.29757	-1.59253	2	-2.91238	0.435249	-0.686166	2	490	0.474475	0.211215	0.975856	0.939236
-0.523503	-2.62035	-1.55605	2	-3.3272	0.378401	-0.541727	2	500	0.47525	0.211215	0.968393	0.937934
-0.543405	-2.94768	-1.49969	2	-3.69402	0.353774	-0.380466	2	510	0.478482	0.211215	0.96532	0.940538
-0.558302	-3.28203	-1.4313	2	-4.10882	0.307169	-0.238222	2	520	0.492904	0.211215	0.960053	0.940538
-0.530862	-3.60775	-1.31448	2	-4.44657	0.290048	-0.0121103	2	530	0.492576	0.211215	0.947761	0.937934
-0.506277	-3.91938	-1.20776	2	-4.80951	0.297941	0.230563	2	540	0.495027	0.211215	0.940299	0.943576
-0.461883	-4.28496	-1.10563	2	-5.15273	0.324003	0.462992	2	550	0.498596	0.211215	0.929763	0.945313
1.62843	1.86173	-0.433056	3	1.74294	1.91162	-0.342921	3	560	0.515799	0.211215	0.927568	0.949219
1.64686	1.85065	-0.429177	3	1.73427	1.93237	-0.32191	3	570	0.521841	0.211215	0.921422	0.947049
1.63864	1.83368	-0.468449	3	1.79045	1.93415	-0.294528	3	580	0.532714	0.211215	0.908253	0.947917
1.63092	1.78995	-0.449842	3	1.78375	1.92385	-0.298767	3	590	0.535572	0.211215	0.895522	0.948351
1.64575	1.82536	-0.434804	3	1.79263	1.90403	-0.302542	3	600	0.54178	0.211215	0.888938	0.947049
1.65899	1.80993	-0.426454	3	1.77954	1.9041	-0.31865	3	610	0.542856	0.211215	0.8705	0.948785
1.64439	1.78377	-0.422072	3	1.7903	1.9191	-0.302977	3	620	0.534952	0.211215	0.859526	0.946615
1.62495	1.78318	-0.451631	3	1.77624	1.92635	-0.30433	3	630	0.547147	0.211215	0.849429	0.945747
1.63502	1.75715	-0.437716	3	1.77727	1.91983	-0.31227	3	640	0.570504	0.211215	0.837577	0.953993
1.63679	1.76286	-0.44096	3	1.77114	1.93884	-0.30694	3	650	0.568279	0.211215	0.823529	0.950521
1.61465	1.75643	-0.431566	3	1.73575	1.94516	-0.333042	3	660	0.580056	0.211215	0.810799	0.945313
1.62588	1.75667	-0.423774	3	1.75124	1.91861	-0.305899	3	670	0.595143	0.211215	0.797191	0.940972
1.63014	1.77531	-0.39067	3	1.75567	1.91711	-0.313682	3	680	0.589047	0.211215	0.777436	0.936198
1.6459	1.79481	-0.360195	3	1.73624	1.89538	-0.310741	3	690	0.588317	0.211215	0.764706	0.935764
1.63111	1.79852	-0.359406	3	1.77536	1.90712	-0.305286	3	700	0.60852	0.211215	0.748464	0.926649
1.65278	1.80574	-0.377817	3	1.74668	1.86121	-0.299821	3	710	0.618302	0.211215	0.748464	0.922743
1.6368	1.79133	-0.356946	3	1.7093	1.87165	-0.322891	3	720	0.616154	0.211215	0.741879	0.916233
1.64463	1.76572	-0.398146	3	1.70939	1.85092	-0.321701	3	730	0.618092	0.211215	0.725198	0.912326
1.66906	1.77256	-0.389749	3	1.68611	1.8732	-0.336444	3	740	0.604982	0.211215	0.702809	0.90842
1.65519	1.78434	-0.40187	3	1.66964	1.87609	-0.356056	3	750	0.610454	0.211215	0.695786	0.90408
1.59718	1.70042	-0.517837	3	1.57217	1.7962	-0.41201	3	760	0.615399	0.211215	0.688762	0.896267
1.51033	1.58557	-0.624086	3	1.36275	1.7233	-0.520883	3	770	0.611201	0.211215	0.675154	0.895399
1.37258	1.43714	-0.756403	3	1.10024	1.62471	-0.646803	3	780	0.599603	0.211215	0.66813	0.884549
1.24925	1.20832	-0.932526	3	0.822561	1.51596	-0.743464	3	790	0.605967	0.211215	0.644425	0.874566
1.07784	0.954107	-1.0491	3	0.54618	1.41384	-0.841006	3	800	0.604103	0.211215	0.627305	0.864583
0.931545	0.710689	-1.17786	3	0.269254	1.29443	-0.89179	3
0.764256	0.441939	-1.24646	3	-0.0204338	1.14719	-0.955901	3
0.602953	0.167351	-1.3392	3	-0.361424	1.00654	-1.01342	3
0.448073	-0.110334	-1.42314	3	-0.635434	0.919491	-1.05323	3
0.329551	-0.342599	-1.4791	3	-0.921414	0.804162	-1.05878	3
0.226807	-0.620002	-1.51204	3	-1.19793	0.724532	-1.02443	3
0.0785929	-0.901725	-1.54788	3	-1.50604	0.617847	-1.01459	3
-0.065797	-1.20682	-1.55028	3	-1.80139	0.541606	-0.975286	3
-0.195637	-1.50636	-1.5354	3	-2.09565	0.449388	-0.924364	3
-0.288339	-1.75911	-1.51487	3	-2.44728	0.372724	-0.846983	3
-0.345639	-2.07127	-1.50451	3	-2.73142	0.296253	-0.804529	3
-0.400765	-2.37748	-1.5018	3	-3.03572	0.275061	-0.691735	3
-0.437175	-2.62497	-1.44543	3	-3.32258	0.226644	-0.589349	3
-0.445408	-2.88738	-1.38823	3	-3.61069	0.213007	-0.445471	3
-0.445361	-3.1599	-1.32835	3	-3.90818	0.19776	-0.295567	3
-0.418977	-3.42432	-1.25121	3	-4.21069	0.190123	-0.152039	3
-0.410499	-3.6831	-1.1661	3	-4.55255	0.190926	0.0454857	3
-0.378399	-4.00045	-1.06684	3	-4.86584	0.221118	0.243504	3
-0.387672	-4.27544	-0.991666	3	-5.15938	0.265987	0.474603	3
-0.331948	-4.57687	-0.87072	3	-5.45339	0.298909	0.695362	3
1.7079	1.80641	-0.377893	4	1.59959	1.78533	-0.408647	4
1.71669	1.8139	-0.389156	4	1.57962	1.81303	-0.412008	4
1.68934	1.81074	-0.396538	4	1.55799	1.83327	-0.40607	4
1.71068	1.8606	-0.373162	4	1.54833	1.83431	-0.390861	4
1.72005	1.84829	-0.36135	4	1.55655	1.82154	-0.37329	4
1.73775	1.8334	-0.379195	4	1.57652	1.83278	-0.373205	4
1.74769	1.85049	-0.383785	4	1.61254	1.83575	-0.360117	4
1.75835	1.82833	-0.383076	4	1.64239	1.84359	-0.341788	4
1.72212	1.83535	-0.378339	4	1.62063	1.8454	-0.347412	4
1.74361	1.8209	-0.384528	4	1.64291	1.85811	-0.335068	4
1.72216	1.82961	-0.390057	4	1.65319	1.84272	-0.357341	4
1.7223	1.83824	-0.400318	4	1.66141	1.86271	-0.363216	4
1.73907	1.84224	-0.390638	4	1.72155	1.85432	-0.371593	4
1.7357	1.83357	-0.399923	4	1.72335	1.87862	-0.35554	4
1.73001	1.8277	-0.387318	4	1.73461	1.8711	-0.330502	4
1.75758	1.82911	-0.382525	4	1.7514	1.88492	-0.318616	4
1.76513	1.84332	-0.369673	4	1.75122	1.89232	-0.350128	4
1.76642	1.85158	-0.361533	4	1.796	1.90717	-0.352216	4
1.76827	1.8563	-0.355593	4	1.822	1.92158	-0.347129	4
1.78166	1.88123	-0.332957	4	1.81068	1.92949	-0.3642	4
1.74286	1.78901	-0.433314	4	1.75135	1.89135	-0.416028	4
1.59305	1.59112	-0.624907	4	1.56161	1.82024	-0.526971	4
1.43706	1.37252	-0.787669	4	1.32146	1.69096	-0.658226	4
1.27074	1.18009	-0.890166	4	1.10914	1.58726	-0.760005	4
1.10852	0.955227	-1.02191	4	0.886681	1.469	-0.846539	4
0.93348	0.709186	-1.15	4	0.661902	1.32431	-0.912159	4
0.722292	0.433366	-1.25225	4	0.414091	1.23344	-0.938046	4
0.543792	0.162298	-1.34626	4	0.164679	1.14658	-0.984813	4
0.353634	-0.0967934	-1.44042	4	-0.107623	1.0668	-1.00187	4
0.2158	-0.357106	-1.47364	4	-0.363575	0.971014	-1.01119	4
0.0731968	-0.586303	-1.51187	4	-0.601977	0.861461	-1.02216	4
-0.0278403	-0.839755	-1.52997	4	-0.837494	0.760484	-1.05211	4
-0.140662	-1.07553	-1.56413	4	-1.08583	0.645253	-1.06456	4
-0.263404	-1.30087	-1.58096	4	-1.34206	0.594975	-1.03276	4
-0.371557	-1.56045	-1.59865	4	-1.60361	0.493103	-1.00741	4
-0.453538	-1.79294	-1.57883	4	-1.89012	0.394391	-0.979709	4
-0.55113	-2.0495	-1.55401	4	-2.15849	0.312256	-0.951201	4
-0.581282	-2.27741	-1.50662	4	-2.40542	0.246507	-0.925359	4
-0.649032	-2.49953	-1.44979	4	-2.6239	0.236948	-0.810561	4
-0.662489	-2.70998	-1.4169	4	-2.92396	0.190596	-0.743362	4
-0.618196	-2.9275	-1.34293	4	-3.16373	0.151734	-0.654675	4
-0.622401	-3.13766	-1.27942	4	-3.36806	0.094591	-0.592613	4
-0.585171	-3.34415	-1.19922	4	-3.63489	0.0812109	-0.450744	4
-0.543023	-3.55946	-1.125	4	-3.90658	0.0915997	-0.320819	4
-0.46916	-3.79326	-1.0002	4	-4.16581	0.110534	-0.19281	4
-0.397348	-4.0429	-0.887778	4	-4.44622	0.121417	-0.0410459	4
-0.327907	-4.27399	-0.807613	4	-4.71708	0.132851	0.140213	4
-0.248461	-4.52925	-0.696639	4	-4.9837	0.17094	0.347317	4
-0.201276	-4.7916	-0.609889	4	-5.26494	0.199837	0.552567	4
1.66616	1.88564	-0.394883	5	1.60218	1.80094	-0.411357	5
1.65793	1.87569	-0.399077	5	1.61343	1.78047	-0.399997	5
1.64174	1.87213	-0.418357	5	1.6336	1.77775	-0.404035	5
1.64076	1.87476	-0.456142	5	1.64033	1.77056	-0.414872	5
1.60832	1.87234	-0.471635	5	1.62149	1.78262	-0.388781	5
1.62294	1.86872	-0.493984	5	1.61084	1.79127	-0.405128	5
1.62906	1.83142	-0.488482	5	1.63141	1.81745	-0.396599	5
1.62739	1.8468	-0.493451	5	1.65652	1.83265	-0.382224	5
1.65109	1.86279	-0.484547	5	1.67888	1.84628	-0.411786	5
1.66128	1.85863	-0.468682	5	1.66926	1.83122	-0.41098	5
1.66137	1.86727	-0.469866	5	1.67583	1.8563	-0.419903	5
1.69181	1.86743	-0.448346	5	1.68909	1.85514	-0.416123	5
1.70112	1.88103	-0.397415	5	1.70483	1.83583	-0.402688	5
1.70069	1.86426	-0.380823	5	1.70681	1.8132	-0.407282	5
1.69675	1.85386	-0.356412	5	1.67689	1.81314	-0.399552	5
1.7072	1.87313	-0.364919	5	1.69499	1.82162	-0.371789	5
1.68678	1.8509	-0.365795	5	1.71862	1.85145	-0.367479	5
1.67709	1.86185	-0.392474	5	1.73079	1.8782	-0.364401	5
1.66128	1.8784	-0.392876	5	1.72582	1.8842	-0.348358	5
1.63999	1.85975	-0.407694	5	1.75514	1.88701	-0.351133	5
1.5558	1.77017	-0.487143	5	1.70268	1.86559	-0.379776	5
1.40585	1.6066	-0.627064	5	1.5353	1.80658	-0.488617	5
1.24899	1.4346	-0.751448	5	1.35301	1.71403	-0.553147	5
1.05143	1.2341	-0.879789	5	1.11456	1.61724	-0.64226	5
0.87322	1.02714	-0.998346	5	0.925213	1.50469	-0.730607	5
0.699462	0.82043	-1.10917	5	0.703303	1.40344	-0.782833	5
0.531476	0.603068	-1.18363	5	0.445831	1.27329	-0.874743	5
0.381628	0.388659	-1.25304	5	0.181337	1.17118	-0.89787	5
0.205475	0.142566	-1.32218	5	-0.0747125	1.0877	-0.919325	5
0.0217137	-0.109	-1.38957	5	-0.321193	0.963679	-0.918945	5
-0.0894204	-0.296146	-1.40357	5	-0.580598	0.875828	-0.936998	5
-0.230823	-0.53095	-1.46524	5	-0.850806	0.773296	-0.950608	5
-0.402885	-0.748654	-1.50778	5	-1.06596	0.679344	-0.974522	5
-0.477969	-0.970072	-1.51695	5	-1.34607	0.566001	-1.01179	5
-0.56229	-1.18417	-1.54202	5	-1.61424	0.474927	-0.989382	5
-0.656033	-1.38817	-1.54109	5	-1.88516	0.393128	-0.960241	5
-0.7468	-1.594	-1.54168	5	-2.10118	0.344537	-0.888546	5
-0.857788	-1.78479	-1.55504	5	-2.36735	0.282964	-0.816408	5
-0.924894	-1.99039	-1.53189	5	-2.61974	0.228328	-0.738868	5
-0.945136	-2.15657	-1.48955	5	-2.85516	0.180084	-0.661632	5
-0.9518	-2.32769	-1.42179	5	-3.08869	0.167421	-0.579646	5
-0.942183	-2.50597	-1.37515	5	-3.27998	0.152032	-0.452301	5
-0.974555	-2.64007	-1.32128	5	-3.51244	0.111455	-0.382617	5
-0.925364	-2.7745	-1.25675	5	-3.70787	0.114222	-0.281875	5
-0.943455	-2.95067	-1.22149	5	-3.87869	0.136972	-0.172355	5
-0.926571	-3.1226	-1.16108	5	-4.05752	0.131178	-0.0941209	5
-0.905564	-3.3045	-1.10671	5	-4.26012	0.120664	0.0322624	5
-0.876665	-3.46158	-1.03597	5	-4.42303	0.108733	0.133932	5
-0.835036	-3.61421	-1.00662	5	-4.58294	0.115035	0.221696	5
-0.750091	-3.80526	-0.926023	5	-4.7449	0.160389	0.372779	5
-0.679292	-3.97903	-0.857778	5	-4.93532	0.178589	0.466405	5
-0.605089	-4.14839	-0.798831	5	-5.11595	0.222488	0.616971	5
-0.544017	-4.35615	-0.736102	5	-5.26774	0.290059	0.781108	5
-0.456305	-4.60447	-0.641753	5	-5.44624	0.320101	0.924149	5
1.61333	1.8124	-0.364236	6	1.75121	1.82664	-0.380556	6
1.62208	1.8091	-0.363629	6	1.7475	1.79444	-0.403332	6
1.63714	1.82722	-0.369885	6	1.73739	1.78799	-0.404808	6
1.637	1.79264	-0.376798	6	1.73021	1.8086	-0.413519	6
1.66174	1.80414	-0.379432	6	1.73285	1.78758	-0.422744	6
1.66219	1.82611	-0.358903	6	1.70769	1.78628	-0.420958	6
1.67196	1.84164	-0.332929	6	1.72469	1.79629	-0.396422	6
1.632	1.83596	-0.323064	6	1.70026	1.79138	-0.423641	6
1.61927	1.84811	-0.310024	6	1.68507	1.78602	-0.410718	6
1.59224	1.86319	-0.325111	6	1.68127	1.79398	-0.401699	6
1.60484	1.8473	-0.331481	6	1.67944	1.78054	-0.372669	6
1.63617	1.87175	-0.328089	6	1.68035	1.77037	-0.369653	6
1.65596	1.87475	-0.314235	6	1.65095	1.78224	-0.397158	6
1.65191	1.85302	-0.312838	6	1.64751	1.78043	-0.404138	6
1.65634	1.89126	-0.298134	6	1.67222	1.79605	-0.40069	6
1.64422	1.90781	-0.326922	6	1.66826	1.79863	-0.412799	6
1.62688	1.91664	-0.35047	6	1.6706	1.79017	-0.401149	6
1.6663	1.92705	-0.326947	6	1.68299	1.78485	-0.374015	6
1.66307	1.92198	-0.33286	6	1.70866	1.80244	-0.339663	6
1.65837	1.91368	-0.340924	6	1.71311	1.82989	-0.324984	6
1.59436	1.86369	-0.434929	6	1.63496	1.78511	-0.361973	6
1.44642	1.68659	-0.598186	6	1.42317	1.71069	-0.479496	6
1.27985	1.5124	-0.735711	6	1.24927	1.63631	-0.572119	6
1.0798	1.31631	-0.877441	6	1.04691	1.51734	-0.682895	6
0.90737	1.10281	-0.957742	6	0.819779	1.42166	-0.786562	6
0.727932	0.866224	-1.03479	6	0.61841	1.28939	-0.851013	6
0.521789	0.64588	-1.13578	6	0.395726	1.16552	-0.904849	6
0.337926	0.428966	-1.23575	6	0.136795	1.04552	-0.99176	6
0.122693	0.203458	-1.31893	6	-0.131367	0.936436	-1.04796	6
-0.032381	-0.0087748	-1.40441	6	-0.36196	0.84104	-1.04715	6
-0.163411	-0.240337	-1.44027	6	-0.57967	0.709762	-1.05118	6
-0.314218	-0.42956	-1.47312	6	-0.810119	0.588946	-1.05043	6
-0.417135	-0.60766	-1.50307	6	-1.03929	0.457951	-1.08396	6
-0.517693	-0.796365	-1.51736	6	-1.28055	0.33986	-1.09552	6
-0.650823	-0.986253	-1.51903	6	-1.50128	0.270495	-1.08265	6
-0.794673	-1.19695	-1.52591	6	-1.7344	0.179848	-1.09912	6
-0.917227	-1.37182	-1.56936	6	-1.97966	0.0898178	-1.08475	6
-1.00625	-1.55036	-1.55098	6	-2.21031	0.0239313	-1.06891	6
-1.02801	-1.71474	-1.50439	6	-2.41948	-0.0208985	-1.01048	6
-1.04716	-1.88791	-1.46863	6	-2.58732	-0.0753487	-0.945082	6
-1.09293	-2.05323	-1.43271	6	-2.79544	-0.125693	-0.854499	6
-1.10422	-2.21095	-1.3952	6	-2.98206	-0.160195	-0.786269	6
-1.11945	-2.35746	-1.34839	6	-3.17427	-0.216138	-0.73641	6
-1.11725	-2.51974	-1.3073	6	-3.37013	-0.225579	-0.645174	6
-1.09435	-2.67528	-1.254	6	-3.54284	-0.222658	-0.550229	6
-1.09287	-2.83986	-1.19328	6	-3.67526	-0.231711	-0.47034	6
-1.0192	-2.95335	-1.11209	6	-3.7884	-0.243675	-0.372547	6
-1.01005	-3.06523	-1.0512	6	-3.93876	-0.216914	-0.293508	6
-1.02533	-3.17723	-1.00899	6	-4.05732	-0.212455	-0.205175	6
-1.003	-3.28106	-0.976198	6	-4.17614	-0.179806	-0.134365	6
-0.954157	-3.41153	-0.90845	6	-4.28187	-0.144764	-0.030142	6
-0.921809	-3.51393	-0.858534	6	-4.41857	-0.11957	0.0761274	6
-0.853743	-3.60874	-0.779804	6	-4.53206	-0.086656	0.167773	6
-0.770635	-3.75344	-0.711869	6	-4.65468	-0.0459977	0.259851	6
-0.700321	-3.89016	-0.629844	6	-4.75614	-0.0183454	0.353273	6
-0.639496	-3.9889	-0.563282	6	-4.85006	0.0272136	0.467194	6
-0.55835	-4.15962	-0.492606	6	-4.95899	0.0719854	0.597585	6
-0.499359	-4.29682	-0.458355	6	-5.0609	0.133205	0.732	6
-0.43149	-4.49591	-0.388191	6	-5.19914	0.211117	0.855404	6
-0.348685	-4.68181	-0.310364	6	-5.37128	0.269624	0.988709	6
1.69623	1.85697	-0.331022	7	1.66097	1.86725	-0.407079	7
1.69794	1.85547	-0.353701	7	1.6544	1.87695	-0.378172	7
1.71803	1.85366	-0.324978	7	1.63418	1.86796	-0.382213	7
1.70064	1.82298	-0.322147	7	1.62416	1.88051	-0.383178	7
1.68998	1.81928	-0.349824	7	1.63362	1.86484	-0.41449	7
1.69303	1.80657	-0.334704	7	1.60955	1.83939	-0.411123	7
1.70605	1.78908	-0.342392	7	1.67314	1.83534	-0.370128	7
1.72618	1.79523	-0.347515	7	1.6594	1.8413	-0.394471	7
1.75162	1.79554	-0.326998	7	1.63132	1.81448	-0.389337	7
1.7666	1.78631	-0.314541	7	1.64596	1.82225	-0.379434	7
1.7812	1.79618	-0.339894	7	1.65788	1.78619	-0.388966	7
1.78994	1.80994	-0.298173	7	1.66776	1.80308	-0.401841	7
1.77108	1.82834	-0.311856	7	1.6702	1.81292	-0.384352	7
1.76438	1.81098	-0.353681	7	1.64685	1.81784	-0.384034	7
1.77341	1.85235	-0.343335	7	1.62709	1.7897	-0.377843	7
1.79279	1.86366	-0.341089	7	1.67252	1.79639	-0.337804	7
1.792	1.84787	-0.348202	7	1.6958	1.82242	-0.354268	7
1.79183	1.88036	-0.379189	7	1.71656	1.8246	-0.367797	7
1.78494	1.87507	-0.375192	7	1.69961	1.82613	-0.387453	7
1.78186	1.86294	-0.351049	7	1.70153	1.82439	-0.378767	7
1.72207	1.79716	-0.421131	7	1.62706	1.80617	-0.448723	7
1.60057	1.64377	-0.556488	7	1.45182	1.67275	-0.523114	7
1.43174	1.47836	-0.696484	7	1.26961	1.56656	-0.629044	7
1.26839	1.32506	-0.819766	7	1.06682	1.47871	-0.693093	7
1.10426	1.13742	-0.923171	7	0.814909	1.34223	-0.829347	7
0.91058	0.912184	-1.02117	7	0.572713	1.2167	-0.926722	7
0.703285	0.704033	-1.12758	7	0.34715	1.06125	-0.987809	7
0.515013	0.48292	-1.21262	7	0.118333	0.948717	-1.01601	7
0.349531	0.283178	-1.29417	7	-0.123815	0.79266	-1.10902	7
0.166322	0.109264	-1.36792	7	-0.3645	0.671279	-1.15817	7
0.00771774	-0.0729046	-1.44241	7	-0.600101	0.545468	-1.20062	7
-0.151911	-0.282189	-1.4816	7	-0.814884	0.44418	-1.21949	7
-0.303353	-0.501245	-1.53621	7	-1.029	0.32421	-1.21575	7
-0.436364	-0.679698	-1.53135	7	-1.24911	0.183399	-1.26897	7
-0.570132	-0.822899	-1.54633	7	-1.46056	0.0796754	-1.2442	7
-0.668053	-1.02192	-1.56007	7	-1.61765	-0.00869463	-1.22739	7
-0.760235	-1.18021	-1.55007	7	-1.85382	-0.135345	-1.23353	7
-0.84119	-1.3717	-1.54641	7	-2.05948	-0.216152	-1.21185	7
-0.931955	-1.53047	-1.51729	7	-2.25948	-0.281311	-1.16317	7
-1.01284	-1.70719	-1.50215	7	-2.43956	-0.353475	-1.09672	7
-1.07441	-1.87592	-1.49311	7	-2.62205	-0.385798	-1.03699	7
-1.15585	-2.05732	-1.47222	7	-2.72537	-0.420343	-0.982441	7
-1.18031	-2.21641	-1.42092	7	-2.8757	-0.440446	-0.949054	7
-1.21162	-2.34847	-1.35511	7	-2.97876	-0.4653	-0.85743	7
-1.24276	-2.4735	-1.31001	7	-3.09618	-0.512245	-0.769891	7
-1.25535	-2.5805	-1.24489	7	-3.2459	-0.529699	-0.715694	7
-1.23417	-2.69977	-1.16295	7	-3.36366	-0.528698	-0.65619	7
-1.20962	-2.83603	-1.10513	7	-3.46467	-0.525929	-0.562964	7
-1.20939	-2.94931	-1.04925	7	-3.56398	-0.513776	-0.467679	7
-1.14394	-3.06277	-0.964574	7	-3.63139	-0.523066	-0.417202	7
-1.10359	-3.1277	-0.909925	7	-3.7094	-0.537934	-0.364876	7
-1.03558	-3.21296	-0.842544	7	-3.77395	-0.51268	-0.306538	7
-1.02175	-3.29751	-0.758976	7	-3.83924	-0.52865	-0.299497	7
-0.97619	-3.38527	-0.684263	7	-3.90586	-0.502893	-0.240521	7
-0.974555	-3.43875	-0.632507	7	-3.97835	-0.477418	-0.176723	7
-0.911063	-3.47832	-0.605747	7	-3.99791	-0.485496	-0.16089	7
-0.879817	-3.53297	-0.585405	7	-4.04099	-0.435034	-0.100756	7
-0.818168	-3.61767	-0.543638	7	-4.07878	-0.41005	-0.0243742	7
-0.773844	-3.6679	-0.501364	7	-4.1232	-0.366128	0.0223051	7
-0.700923	-3.7341	-0.440623	7	-4.16363	-0.317493	0.0903331	7
-0.65544	-3.79779	-0.423282	7	-4.20454	-0.287023	0.127723	7
-0.581208	-3.89147	-0.406562	7	-4.25956	-0.284995	0.191254	7
-0.546192	-3.99231	-0.358074	7	-4.31717	-0.245462	0.208708	7
-0.521638	-4.04593	-0.324492	7	-4.42721	-0.212386	0.260184	7
-0.485392	-4.1559	-0.271954	7	-4.49571	-0.166027	0.32206	7
-0.430335	-4.23406	-0.228154	7	-4.57039	-0.151479	0.372077	7
-0.355177	-4.29865	-0.186351	7	-4.67603	-0.109291	0.426511	7
-0.305832	-4.39578	-0.181532	7	-4.74464	-0.0899929	0.459196	7
-0.268802	-4.48913	-0.165444	7	-4.85275	-0.0380346	0.520084	7
-0.243151	-4.59005	-0.15151	7	-4.94313	-0.0109956	0.592708	7
1.8294	1.85116	-0.30744	8	1.65057	1.79605	-0.427726	8
1.82221	1.834	-0.312896	8	1.6474	1.79691	-0.420283	8
1.79664	1.82792	-0.351401	8	1.64684	1.81441	-0.412875	8
1.78692	1.84214	-0.385239	8	1.61937	1.79178	-0.404399	8
1.77925	1.81716	-0.373981	8	1.63922	1.80023	-0.400575	8
1.78455	1.79843	-0.401933	8	1.65454	1.79575	-0.384208	8
1.76895	1.77728	-0.415688	8	1.65778	1.79476	-0.394804	8
1.75612	1.78321	-0.401576	8	1.67625	1.81944	-0.395544	8
1.73822	1.79996	-0.401733	8	1.64006	1.84128	-0.425383	8
1.70237	1.79147	-0.393538	8	1.64669	1.82681	-0.405865	8
1.69306	1.77358	-0.386708	8	1.66601	1.82547	-0.376534	8
1.71048	1.77375	-0.364046	8	1.6801	1.83828	-0.350087	8
1.74623	1.79462	-0.343675	8	1.69482	1.8523	-0.336206	8
1.73151	1.78317	-0.334777	8	1.70433	1.85276	-0.330928	8
1.75106	1.79545	-0.308849	8	1.69621	1.86389	-0.347071	8
1.75639	1.81393	-0.300797	8	1.70372	1.87285	-0.339114	8
1.77937	1.81739	-0.301382	8	1.69573	1.88077	-0.349963	8
1.76025	1.82255	-0.305212	8	1.68187	1.8845	-0.348757	8
1.76988	1.84291	-0.310212	8	1.71473	1.88694	-0.332725	8
1.7433	1.84485	-0.318523	8	1.67304	1.89146	-0.339517	8
1.67353	1.79401	-0.395895	8	1.57436	1.83494	-0.399164	8
1.52463	1.66925	-0.545073	8	1.41344	1.7028	-0.539637	8
1.34418	1.50341	-0.693474	8	1.18486	1.56993	-0.687783	8
1.15715	1.32533	-0.810831	8	0.967584	1.43147	-0.81736	8
0.928546	1.12955	-0.92923	8	0.755688	1.29286	-0.895908	8
0.731371	0.912492	-1.01996	8	0.567589	1.14364	-0.981344	8
0.526911	0.718621	-1.10303	8	0.338481	1.00957	-1.07842	8
0.292167	0.523622	-1.18489	8	0.128026	0.88993	-1.1304	8
0.0652684	0.332664	-1.2896	8	-0.100999	0.741354	-1.21488	8
-0.150294	0.101237	-1.37464	8	-0.319447	0.589246	-1.2138	8
-0.320934	-0.0928225	-1.4308	8	-0.530548	0.473898	-1.22801	8
-0.510919	-0.277054	-1.48659	8	-0.721958	0.337049	-1.26735	8
-0.662576	-0.428919	-1.49884	8	-0.920376	0.230292	-1.28583	8
-0.786369	-0.61651	-1.5052	8	-1.08352	0.0944651	-1.29697	8
-0.949073	-0.767318	-1.52865	8	-1.26288	-0.0227536	-1.30039	8
-1.06053	-0.885758	-1.48854	8	-1.43968	-0.128399	-1.2938	8
-1.2046	-1.0259	-1.48883	8	-1.61226	-0.235412	-1.27635	8
-1.32799	-1.17301	-1.46076	8	-1.77327	-0.347992	-1.28581	8
-1.41427	-1.30726	-1.44545	8	-1.94749	-0.470035	-1.26011	8
-1.49778	-1.41538	-1.43167	8	-2.1478	-0.552898	-1.21769	8
-1.58412	-1.52319	-1.42012	8	-2.3178	-0.621072	-1.20123	8
-1.66265	-1.6271	-1.40812	8	-2.47152	-0.69659	-1.16269	8
-1.71293	-1.7442	-1.37083	8	-2.60693	-0.756072	-1.127	8
-1.77419	-1.85245	-1.36459	8	-2.76939	-0.7768	-1.08263	8
-1.80347	-1.9709	-1.30391	8	-2.88944	-0.804602	-1.00902	8
-1.85762	-2.06463	-1.28724	8	-2.97346	-0.814175	-0.938949	8
-1.86118	-2.16019	-1.26193	8	-3.08129	-0.834016	-0.871115	8
-1.86628	-2.26581	-1.23199	8	-3.20328	-0.861256	-0.813121	8
-1.89111	-2.37271	-1.18931	8	-3.3423	-0.880208	-0.76425	8
-1.8801	-2.44696	-1.1423	8	-3.43168	-0.886846	-0.698482	8
-1.87892	-2.52429	-1.07309	8	-3.49446	-0.916744	-0.668194	8
-1.8512	-2.6143	-1.0086	8	-3.5917	-0.935652	-0.595317	8
-1.8178	-2.68946	-0.962766	8	-3.62049	-0.911051	-0.53947	8
-1.79742	-2.78892	-0.922414	8	-3.68387	-0.869457	-0.445641	8
-1.75777	-2.85817	-0.905541	8	-3.71962	-0.853166	-0.370821	8
-1.71249	-2.91015	-0.83828	8	-3.78554	-0.860696	-0.311386	8
-1.64174	-2.9546	-0.78586	8	-3.84218	-0.81603	-0.260717	8
-1.61484	-3.02098	-0.747735	8	-3.90665	-0.784982	-0.22984	8
-1.53645	-3.07669	-0.692418	8	-3.95966	-0.779582	-0.213544	8
-1.50923	-3.12639	-0.665312	8	-3.94477	-0.746266	-0.171685	8
-1.44795	-3.149	-0.634167	8	-3.96854	-0.746883	-0.139355	8
-1.40565	-3.20954	-0.601269	8	-3.99596	-0.734308	-0.0761635	8
-1.37463	-3.23294	-0.561054	8	-4.01478	-0.71713	-0.039526	8
-1.35161	-3.29638	-0.522689	8	-4.04585	-0.699975	0.0610965	8
-1.28007	-3.34007	-0.496571	8	-4.03845	-0.643004	0.0649598	8
-1.23027	-3.38838	-0.456596	8	-4.07262	-0.628987	0.0917726	8
-1.19018	-3.41354	-0.413386	8	-4.05814	-0.60316	0.102981	8
-1.15119	-3.43176	-0.388817	8	-4.06848	-0.574364	0.133456	8
-1.09495	-3.46936	-0.337557	8	-4.08098	-0.551481	0.137743	8
-1.03537	-3.48126	-0.318378	8	-4.11185	-0.545315	0.14582	8
-0.98916	-3.49311	-0.303069	8	-4.14153	-0.550437	0.159518	8
-0.95828	-3.49844	-0.249792	8	-4.18258	-0.545223	0.173049	8
-0.944708	-3.50932	-0.243226	8	-4.20443	-0.545332	0.197319	8
-0.870053	-3.55216	-0.22114	8	-4.19126	-0.537756	0.230996	8
-0.814883	-3.57194	-0.21329	8	-4.2265	-0.493484	0.267001	8
-0.773567	-3.59723	-0.190082	8	-4.2589	-0.453946	0.314145	8
-0.705236	-3.61166	-0.158021	8	-4.25956	-0.439934	0.339202	8
-0.692642	-3.64739	-0.136789	8	-4.292	-0.453425	0.321904	8
-0.628979	-3.70417	-0.125297	8	-4.32372	-0.395211	0.36234	8
-0.584115	-3.74997	-0.100859	8	-4.35904	-0.382961	0.388653	8
-0.5472	-3.80414	-0.100612	8	-4.40029	-0.349786	0.442134	8
-0.513903	-3.8412	-0.0778649	8	-4.41323	-0.322235	0.456071	8
-0.499764	-3.90696	-0.096666	8	-4.48578	-0.289774	0.496549	8
-0.472529	-3.93918	-0.0873684	8	-4.52635	-0.260694	0.530399	8
-0.435715	-4.02741	-0.0766769	8	-4.59677	-0.219809	0.564288	8

## Sheet: Fig.S2b
leftx	lefty	leftz	leftrtbin	rightx	righty	rightz	rightrtbin	t	r2	r2_coh	acc_fast	acc_slow
1.54162	0.167267	0.0650923	1	1.40212	0.152553	0.0938309	1	-200	0.560408	0.558426	0.484043	0.479798
1.56577	0.179575	0.0444588	1	1.41208	0.147568	0.0685906	1	-190	0.56146	0.558426	0.482592	0.471801
1.54769	0.173876	0.0434752	1	1.44521	0.151045	0.0985336	1	-180	0.56044	0.558426	0.481141	0.515152
1.55789	0.170873	0.0479292	1	1.44096	0.129834	0.103075	1	-170	0.559979	0.558426	0.468085	0.515993
1.5403	0.141077	0.0361883	1	1.4511	0.114664	0.0861021	1	-160	0.560875	0.558426	0.48646	0.497054
1.5416	0.142102	0.0302403	1	1.47059	0.0955577	0.0871108	1	-150	0.561782	0.558426	0.496132	0.508838
1.55606	0.118411	0.0619282	1	1.45929	0.100892	0.142235	1	-140	0.561738	0.558426	0.505319	0.517677
1.57221	0.110098	0.0895364	1	1.45954	0.0849653	0.159738	1	-130	0.562866	0.558426	0.511122	0.531566
1.54648	0.130476	0.0817452	1	1.46266	0.0909435	0.154075	1	-120	0.562466	0.558426	0.508221	0.497475
1.55487	0.144849	0.0988829	1	1.4749	0.0678341	0.125485	1	-110	0.560487	0.558426	0.504836	0.486953
1.57339	0.150231	0.0711965	1	1.46536	0.0987032	0.140208	1	-100	0.560648	0.558426	0.496615	0.49537
1.54898	0.128054	0.0794621	1	1.42494	0.115564	0.125455	1	-90	0.561197	0.558426	0.509671	0.502946
1.54564	0.111856	0.100502	1	1.41698	0.131646	0.1261	1	-80	0.559778	0.558426	0.516925	0.494529
1.53269	0.118183	0.113331	1	1.42459	0.135605	0.148381	1	-70	0.559545	0.558426	0.500967	0.484428
1.51436	0.0961362	0.10386	1	1.42173	0.103205	0.1355	1	-60	0.561397	0.558426	0.485977	0.496212
1.49568	0.112216	0.107099	1	1.39259	0.0919777	0.119783	1	-50	0.561111	0.558426	0.472437	0.49032
1.52479	0.118112	0.089624	1	1.39354	0.0966728	0.112696	1	-40	0.561341	0.558426	0.489845	0.501684
1.52445	0.112632	0.110085	1	1.39828	0.113126	0.105695	1	-30	0.560419	0.558426	0.477756	0.481902
1.5271	0.112205	0.12474	1	1.40922	0.13497	0.0878684	1	-20	0.560737	0.558426	0.473404	0.496633
1.48888	0.117158	0.140412	1	1.4003	0.104775	0.093198	1	-10	0.562629	0.558426	0.500967	0.486953
1.47413	0.0986501	0.153364	1	1.39192	0.108369	0.0945533	1	0	0.563129	0.558426	0.495164	0.494949
1.44658	0.0475285	0.155427	1	1.31065	0.130463	0.130629	1	10	0.562476	0.558426	0.504836	0.49032
1.40803	-0.021045	0.205857	1	1.21226	0.144488	0.220724	1	20	0.562828	0.558426	0.503385	0.511364
1.31935	-0.10737	0.212458	1	1.04819	0.196972	0.326138	1	30	0.562853	0.558426	0.520309	0.503367
1.20481	-0.229212	0.278055	1	0.871481	0.282739	0.458273	1	40	0.563691	0.558426	0.545938	0.494529
1.08367	-0.371447	0.364478	1	0.638584	0.338724	0.584869	1	50	0.563028	0.558426	0.574952	0.497475
0.902079	-0.519699	0.429683	1	0.345617	0.440125	0.69774	1	60	0.563512	0.558426	0.613153	0.498316
0.7184	-0.694398	0.491354	1	0.0840513	0.531407	0.817678	1	70	0.5637	0.558426	0.634913	0.513047
0.480671	-0.911004	0.577561	1	-0.188855	0.65712	0.912583	1	80	0.565784	0.558426	0.678433	0.526094
0.219776	-1.14442	0.622326	1	-0.531319	0.815522	1.01567	1	90	0.567837	0.558426	0.71325	0.526094
-0.0248433	-1.37374	0.655945	1	-0.888919	1.01574	1.08017	1	100	0.568846	0.558426	0.73646	0.516414
-0.286461	-1.59695	0.65144	1	-1.22936	1.1436	1.12262	1	110	0.566538	0.558426	0.750967	0.515993
-0.523239	-1.82325	0.615315	1	-1.58825	1.3282	1.15788	1	120	0.568167	0.558426	0.784816	0.534933
-0.752411	-2.05835	0.580566	1	-1.91558	1.55076	1.14532	1	130	0.567679	0.558426	0.830271	0.535354
-0.98451	-2.27721	0.513834	1	-2.27297	1.77721	1.1489	1	140	0.568059	0.558426	0.854932	0.527778
-1.2267	-2.47921	0.471944	1	-2.61699	2.04611	1.09621	1	150	0.568571	0.558426	0.884913	0.541667
-1.48076	-2.70104	0.429334	1	-2.96095	2.29412	1.0899	1	160	0.569874	0.558426	0.90619	0.546296
1.5271	0.108569	0.15666	2	1.5518	0.111186	0.0772647	2	170	0.568483	0.558426	0.918279	0.56734
1.53233	0.0851264	0.126276	2	1.55522	0.10332	0.0696388	2	180	0.570127	0.558426	0.938588	0.579545
1.55594	0.0689555	0.105604	2	1.56051	0.142684	0.0520478	2	190	0.570311	0.558426	0.946809	0.593013
1.57734	0.0617207	0.108723	2	1.55524	0.156458	0.00391228	2	200	0.567614	0.558426	0.957447	0.602694
1.57289	0.0686146	0.0920848	2	1.57056	0.13435	0.00855113	2	210	0.567466	0.558426	0.968569	0.629209
1.56247	0.0771831	0.0830625	2	1.58695	0.136973	0.0218049	2	220	0.566188	0.558426	0.969052	0.649832
1.57562	0.0799808	0.0698989	2	1.60269	0.129071	0.0131308	2	230	0.565665	0.558426	0.977273	0.670875
1.57186	0.121994	0.0566286	2	1.58227	0.162388	0.0206443	2	240	0.568045	0.558426	0.985493	0.694024
1.5936	0.143406	0.0396283	2	1.61692	0.193871	0.0542233	2	250	0.568119	0.558426	0.986944	0.714226
1.58105	0.143099	0.0241494	2	1.6149	0.177299	0.0961351	2	260	0.569433	0.558426	0.990812	0.722222
1.59913	0.126244	0.0504754	2	1.58537	0.161215	0.0717052	2	270	0.570352	0.558426	0.991296	0.744529
1.6368	0.14408	0.07616	2	1.53693	0.158719	0.0723677	2	280	0.574023	0.558426	0.995164	0.746633
1.62102	0.146281	0.0867357	2	1.56606	0.117048	0.0629051	2	290	0.575328	0.558426	0.996132	0.776936
1.63517	0.147764	0.0762397	2	1.56145	0.101172	0.013088	2	300	0.575489	0.558426	0.998066	0.787879
1.61483	0.148814	0.0642678	2	1.56277	0.0820628	-0.0146316	2	310	0.578026	0.558426	0.998066	0.794613
1.63091	0.139756	0.069339	2	1.55155	0.0809089	-0.00191934	2	320	0.57666	0.558426	0.997582	0.795875
1.64437	0.154472	0.030372	2	1.54852	0.104116	0.0015982	2	330	0.576972	0.558426	0.997099	0.806397
1.61865	0.153654	0.0133306	2	1.53925	0.0994725	-0.0126019	2	340	0.578324	0.558426	0.998549	0.816919
1.62254	0.17438	-0.00455546	2	1.53715	0.0960819	0.0231726	2	350	0.581685	0.558426	0.997099	0.833754
1.60688	0.148417	0.008103	2	1.53058	0.0797743	0.0642076	2	360	0.578715	0.558426	0.997582	0.831229
1.61242	0.128843	0.015007	2	1.5267	0.0674277	0.0659871	2	370	0.575828	0.558426	0.996615	0.838384
1.62384	0.115061	0.00531968	2	1.49119	0.083378	0.075028	2	380	0.579577	0.558426	0.994681	0.850168
1.64668	0.127746	-0.00032525	2	1.44706	0.0969173	0.108056	2	390	0.577727	0.558426	0.99323	0.844697
1.62458	0.0790333	-0.00099649	2	1.37292	0.0709824	0.159376	2	400	0.575346	0.558426	0.990329	0.848485
1.62747	0.081049	0.0122627	2	1.31107	0.092458	0.193816	2	410	0.577581	0.558426	0.988395	0.853114
1.60038	0.0304033	0.0542184	2	1.23736	0.103367	0.282701	2	420	0.571814	0.558426	0.983075	0.870791
1.51506	-0.0306368	0.0863028	2	1.13691	0.170487	0.354449	2	430	0.575346	0.558426	0.981141	0.868266
1.43348	-0.120125	0.127977	2	0.968255	0.21571	0.428879	2	440	0.577127	0.558426	0.972437	0.876263
1.34404	-0.232198	0.1712	2	0.752712	0.294523	0.547462	2	450	0.57855	0.558426	0.971954	0.881734
1.19961	-0.367581	0.264595	2	0.49734	0.352258	0.678708	2	460	0.580084	0.558426	0.959381	0.890993
0.985337	-0.553662	0.357252	2	0.241754	0.424191	0.778905	2	470	0.582539	0.558426	0.953095	0.886364
0.769364	-0.725051	0.417836	2	-0.0867095	0.536268	0.881435	2	480	0.584119	0.558426	0.940522	0.890572
0.552881	-0.918049	0.48211	2	-0.376106	0.654683	0.979678	2	490	0.588755	0.558426	0.923114	0.898569
0.339636	-1.1151	0.522963	2	-0.690514	0.790979	1.0254	2	500	0.588091	0.558426	0.911992	0.900253
0.119839	-1.27273	0.566463	2	-0.996543	0.909962	1.0606	2	510	0.592132	0.558426	0.910058	0.900253
-0.0934808	-1.42299	0.580472	2	-1.35664	1.02221	1.06815	2	520	0.593952	0.558426	0.885397	0.90404
-0.333756	-1.62	0.590449	2	-1.69066	1.17746	1.07386	2	530	0.599671	0.558426	0.865571	0.912037
-0.604796	-1.81255	0.601968	2	-2.00612	1.36142	1.04147	2	540	0.59784	0.558426	0.849613	0.915825
-0.846809	-2.01908	0.590245	2	-2.27461	1.54624	1.01283	2	550	0.602182	0.558426	0.833656	0.916667
-1.08944	-2.21739	0.55705	2	-2.51059	1.73132	0.955281	2	560	0.608795	0.558426	0.821567	0.921717
-1.34895	-2.40956	0.514117	2	-2.80009	1.93526	0.915004	2	570	0.616091	0.558426	0.799807	0.922559
-1.58007	-2.62646	0.44851	2	-3.08605	2.18505	0.868846	2	580	0.62381	0.558426	0.776112	0.921717
-1.77525	-2.81818	0.367193	2	-3.34448	2.44386	0.826474	2	590	0.632935	0.558426	0.761605	0.917929
-1.95001	-2.99674	0.302178	2	-3.60127	2.70714	0.771779	2	600	0.644733	0.558426	0.733559	0.924242
-2.15487	-3.18057	0.207201	2	-3.82741	2.98726	0.721655	2	610	0.644683	0.558426	0.720986	0.921296
1.43105	0.0784015	0.113491	3	1.48054	0.10725	0.0766901	3	620	0.650941	0.558426	0.700677	0.918771
1.43552	0.103204	0.111729	3	1.49354	0.0934354	0.0852445	3	630	0.659624	0.558426	0.680851	0.91835
1.43796	0.115401	0.101794	3	1.50379	0.0788148	0.0712827	3	640	0.66733	0.558426	0.66441	0.912037
1.44605	0.106867	0.103003	3	1.55545	0.0673289	0.0818231	3	650	0.664455	0.558426	0.65764	0.911616
1.45115	0.11914	0.102952	3	1.54697	0.0745396	0.0650887	3	660	0.67224	0.558426	0.63588	0.916246
1.44334	0.103344	0.107313	3	1.54461	0.112224	0.0646224	3	670	0.677734	0.558426	0.62234	0.912458
1.44613	0.126351	0.116923	3	1.54527	0.125722	0.0925397	3	680	0.690755	0.558426	0.592843	0.906145
1.47383	0.153695	0.106274	3	1.55171	0.133141	0.0893153	3	690	0.705311	0.558426	0.594294	0.900253
1.43188	0.14097	0.107222	3	1.52665	0.148893	0.051324	3	700	0.699726	0.558426	0.584623	0.888889
1.47274	0.123096	0.107157	3	1.50968	0.150072	0.0717582	3	710	0.703503	0.558426	0.581238	0.88468
1.4473	0.101111	0.126057	3	1.52809	0.129427	0.0871858	3	720	0.708923	0.558426	0.567215	0.878367
1.44096	0.0872764	0.104283	3	1.51411	0.130424	0.126161	3	730	0.713619	0.558426	0.5706	0.874158
1.42332	0.072378	0.101249	3	1.52941	0.124989	0.119353	3	740	0.714686	0.558426	0.555609	0.864057
1.40575	0.0869247	0.0978803	3	1.53487	0.10265	0.146501	3	750	0.713229	0.558426	0.529497	0.852273
1.40167	0.0865892	0.0922583	3	1.52543	0.0916953	0.150122	3	760	0.719326	0.558426	0.541586	0.845118
1.43166	0.0850937	0.0740936	3	1.52461	0.0425955	0.132711	3	770	0.711791	0.558426	0.532882	0.832492
1.4542	0.085724	0.0719879	3	1.55245	0.0598664	0.119079	3	780	0.720705	0.558426	0.540135	0.822391
1.48659	0.088517	0.0571356	3	1.54312	0.0750137	0.0673882	3	790	0.718604	0.558426	0.530948	0.814394
1.48574	0.0682885	0.0512507	3	1.55942	0.0858146	0.0780254	3	800	0.731468	0.558426	0.516441	0.800084
1.50092	0.0825781	0.0677467	3	1.53362	0.0716296	0.0689894	3
1.49637	0.0826667	0.0672982	3	1.55305	0.111407	0.0392988	3
1.47823	0.091139	0.0593866	3	1.51303	0.122775	0.0575886	3
1.49144	0.096106	0.0761239	3	1.52327	0.151937	0.0835404	3
1.50236	0.100298	0.0895307	3	1.51371	0.134286	0.105003	3
1.47953	0.0953252	0.0985337	3	1.52001	0.157195	0.133443	3
1.44156	0.071999	0.102503	3	1.49868	0.167056	0.182742	3
1.44496	0.0568172	0.113244	3	1.42017	0.187322	0.226208	3
1.43304	0.0192874	0.117269	3	1.32421	0.191588	0.278947	3
1.40209	0.00752689	0.112751	3	1.23825	0.249498	0.338962	3
1.3558	-0.0333038	0.151065	3	1.11874	0.309085	0.372957	3
1.30376	-0.0932526	0.167995	3	0.988748	0.32725	0.438582	3
1.22081	-0.186572	0.222392	3	0.802051	0.336788	0.529981	3
1.12971	-0.259959	0.236443	3	0.606496	0.38247	0.587304	3
1.00197	-0.375632	0.252098	3	0.408153	0.438404	0.654348	3
0.86174	-0.528137	0.322506	3	0.154885	0.457042	0.746035	3
0.662471	-0.656111	0.385645	3	-0.116266	0.526382	0.824601	3
0.46765	-0.821322	0.472403	3	-0.404161	0.599222	0.909386	3
0.240933	-0.998128	0.513804	3	-0.69591	0.722696	0.966773	3
0.00906584	-1.1812	0.575857	3	-0.995567	0.837636	0.982737	3
-0.193438	-1.34075	0.627488	3	-1.28602	0.968718	1.00329	3
-0.444447	-1.50155	0.650663	3	-1.54057	1.07665	1.01165	3
-0.669462	-1.65311	0.659176	3	-1.83371	1.2026	1.02478	3
-0.919007	-1.82263	0.637228	3	-2.13729	1.3546	1.00925	3
-1.1505	-1.98865	0.604161	3	-2.43214	1.52017	0.968971	3
-1.39201	-2.18334	0.57355	3	-2.66586	1.63983	0.955747	3
-1.63455	-2.35764	0.503002	3	-2.96468	1.82307	0.893786	3
-1.86783	-2.5198	0.442084	3	-3.19207	2.04781	0.847952	3
-2.05119	-2.69749	0.367712	3	-3.4383	2.24681	0.819342	3
-2.25635	-2.87797	0.293229	3	-3.65897	2.43977	0.790612	3
-2.42321	-3.04437	0.187869	3	-3.86704	2.67725	0.69937	3
1.54221	0.13845	0.0685221	4	1.70949	0.109542	0.11233	4
1.52015	0.127791	0.10289	4	1.70484	0.0886082	0.113242	4
1.5136	0.155004	0.0807341	4	1.70253	0.0887964	0.119402	4
1.49197	0.135535	0.0786271	4	1.68592	0.0770804	0.0964975	4
1.48214	0.138213	0.0506147	4	1.67495	0.0560359	0.115244	4
1.48166	0.133786	0.0560985	4	1.66076	0.0625934	0.109397	4
1.49089	0.119243	0.0546278	4	1.6457	0.0385519	0.0869287	4
1.49429	0.167438	0.0525172	4	1.66106	0.0557832	0.103485	4
1.50526	0.159363	0.0603216	4	1.62747	0.0636248	0.0978837	4
1.50833	0.171183	0.0432606	4	1.6066	0.065219	0.0888386	4
1.48537	0.174326	0.037547	4	1.57899	0.0754569	0.109356	4
1.4887	0.158885	0.0285555	4	1.58486	0.101423	0.0954625	4
1.4735	0.163659	0.0345563	4	1.5791	0.105369	0.0801157	4
1.50026	0.174164	0.0671978	4	1.58015	0.101421	0.0619483	4
1.48692	0.148974	0.0714858	4	1.59039	0.0989961	0.078825	4
1.51907	0.128323	0.0877388	4	1.57858	0.0978769	0.103747	4
1.48693	0.113078	0.0696621	4	1.57197	0.0731853	0.125502	4
1.48254	0.140186	0.0614252	4	1.56094	0.0629947	0.110195	4
1.5271	0.137783	0.0644813	4	1.51645	0.0611697	0.106455	4
1.52086	0.0973736	0.0395125	4	1.53533	0.0776751	0.135505	4
1.55417	0.102764	0.0317407	4	1.50222	0.110527	0.113627	4
1.56608	0.128787	0.0596857	4	1.49007	0.134458	0.0655518	4
1.57902	0.132691	0.0794686	4	1.53137	0.12256	0.0764174	4
1.57687	0.120648	0.0936714	4	1.55495	0.107655	0.0576941	4
1.55022	0.117732	0.115809	4	1.53586	0.118335	0.0795601	4
1.54621	0.10744	0.131688	4	1.55936	0.117157	0.0626106	4
1.53219	0.0736593	0.141013	4	1.58353	0.122288	0.0467028	4
1.52201	0.0644402	0.134581	4	1.56688	0.118907	0.0389149	4
1.48411	0.0186358	0.131868	4	1.56939	0.154166	0.0665074	4
1.44757	0.0126146	0.142187	4	1.56452	0.158065	0.0799014	4
1.44324	-0.00201058	0.160707	4	1.52666	0.167112	0.112004	4
1.4147	-0.0776045	0.185381	4	1.47092	0.17784	0.179695	4
1.34428	-0.12816	0.213074	4	1.33612	0.160258	0.258673	4
1.31803	-0.217393	0.213715	4	1.19879	0.194576	0.337131	4
1.25322	-0.295091	0.212129	4	1.00133	0.218736	0.399782	4
1.16925	-0.345966	0.240586	4	0.772478	0.283721	0.496363	4
1.04227	-0.421716	0.271073	4	0.530294	0.311707	0.59951	4
0.860001	-0.512442	0.349687	4	0.300794	0.336071	0.687539	4
0.711154	-0.647748	0.358093	4	0.0444421	0.410736	0.763237	4
0.490066	-0.763183	0.433744	4	-0.222008	0.45892	0.820802	4
0.262178	-0.94374	0.481997	4	-0.478164	0.473794	0.90643	4
0.0539246	-1.12666	0.547544	4	-0.758974	0.564593	0.969818	4
-0.192582	-1.23501	0.597885	4	-1.01711	0.628452	1.03195	4
-0.434702	-1.39367	0.623956	4	-1.30879	0.720859	1.04468	4
-0.669137	-1.53511	0.646817	4	-1.58073	0.801722	1.07165	4
-0.883932	-1.66369	0.644147	4	-1.83561	0.910477	1.07974	4
-1.11761	-1.82579	0.622767	4	-2.11987	1.05954	1.04129	4
-1.32264	-1.99912	0.590723	4	-2.40392	1.16728	1.0169	4
-1.51086	-2.13477	0.562776	4	-2.60605	1.30984	0.980536	4
-1.70897	-2.25468	0.510981	4	-2.86995	1.44341	0.943738	4
-1.87394	-2.4002	0.458825	4	-3.11764	1.58039	0.884452	4
-2.03625	-2.52208	0.395067	4	-3.35147	1.76759	0.846401	4
-2.18573	-2.63985	0.317215	4	-3.57633	1.93546	0.800202	4
-2.32213	-2.78016	0.2518	4	-3.77166	2.07549	0.74691	4
-2.45702	-2.91417	0.174489	4	-3.93898	2.27311	0.696583	4
-2.61659	-3.06513	0.103133	4	-4.1124	2.50949	0.61385	4
1.55675	0.0832209	0.0745617	5	1.48701	0.199307	0.055475	5
1.54485	0.0889947	0.0711361	5	1.48686	0.220136	0.0387826	5
1.54103	0.0677902	0.122822	5	1.5068	0.222269	0.0358408	5
1.54289	0.0741234	0.106618	5	1.49769	0.221305	0.0208686	5
1.53918	0.0552629	0.0939902	5	1.50148	0.215228	0.0109366	5
1.5411	0.0775164	0.103203	5	1.51288	0.198438	0.0106665	5
1.58981	0.0917916	0.10939	5	1.52276	0.184864	0.0221508	5
1.58664	0.083165	0.094284	5	1.55833	0.170225	0.0159398	5
1.59023	0.112314	0.0866738	5	1.54626	0.149223	0.0245024	5
1.55008	0.136046	0.0955802	5	1.56153	0.135352	0.0239538	5
1.56925	0.155756	0.103213	5	1.56541	0.122284	0.0432761	5
1.58073	0.173488	0.0851054	5	1.56675	0.0982292	0.0442681	5
1.56689	0.153519	0.109637	5	1.56157	0.101968	0.0842911	5
1.5377	0.177672	0.0999619	5	1.53358	0.102832	0.107329	5
1.53446	0.173563	0.0861085	5	1.55425	0.0825574	0.0777314	5
1.52916	0.181136	0.0861823	5	1.57627	0.117394	0.0798122	5
1.54613	0.18887	0.0821355	5	1.54176	0.105032	0.10626	5
1.57044	0.183387	0.0697298	5	1.54349	0.100223	0.107833	5
1.59257	0.172224	0.0726691	5	1.51975	0.0882855	0.13618	5
1.58836	0.158289	0.0656354	5	1.51035	0.100296	0.125012	5
1.60012	0.148045	0.0571597	5	1.51359	0.101071	0.157751	5
1.6166	0.132892	0.0425631	5	1.48939	0.0987733	0.160205	5
1.6307	0.13781	0.0384132	5	1.4862	0.114645	0.116766	5
1.66911	0.133955	0.0290247	5	1.451	0.109036	0.118834	5
1.67881	0.132797	0.0481106	5	1.44177	0.109666	0.0975572	5
1.67633	0.124048	0.0603392	5	1.41488	0.106344	0.0999648	5
1.67995	0.117236	0.0522829	5	1.39551	0.101708	0.083105	5
1.67382	0.125607	0.0494692	5	1.39723	0.0840872	0.0793713	5
1.6594	0.115571	0.0308351	5	1.37043	0.0757345	0.0941337	5
1.65903	0.136936	0.0675155	5	1.3391	0.101915	0.127914	5
1.64777	0.129003	0.100003	5	1.32061	0.132086	0.157584	5
1.63887	0.109947	0.0978878	5	1.25829	0.149684	0.200851	5
1.60821	0.0900852	0.0888254	5	1.21738	0.158951	0.254501	5
1.56871	0.0826578	0.0854462	5	1.14248	0.193264	0.295914	5
1.52514	0.0614184	0.123087	5	1.0757	0.207752	0.311302	5
1.47143	0.0627085	0.174744	5	0.962921	0.232243	0.355354	5
1.40836	0.00967681	0.184357	5	0.868862	0.256487	0.395779	5
1.30679	-0.0355447	0.187861	5	0.715022	0.283214	0.452084	5
1.22211	-0.114459	0.216963	5	0.542204	0.330934	0.508205	5
1.09717	-0.186067	0.269107	5	0.345806	0.382267	0.594813	5
0.979038	-0.267702	0.331042	5	0.107152	0.410753	0.636316	5
0.835319	-0.356333	0.363168	5	-0.115489	0.464856	0.691366	5
0.68839	-0.458184	0.392441	5	-0.347291	0.502946	0.735507	5
0.473389	-0.559549	0.433845	5	-0.612121	0.548653	0.771941	5
0.285972	-0.658545	0.514899	5	-0.8356	0.5722	0.808893	5
0.0689196	-0.773964	0.534458	5	-1.0811	0.63363	0.840209	5
-0.149428	-0.907401	0.594477	5	-1.3308	0.684248	0.8449	5
-0.368165	-1.0794	0.646417	5	-1.54954	0.77169	0.88965	5
-0.588398	-1.21837	0.674802	5	-1.80105	0.842252	0.868201	5
-0.807588	-1.33321	0.677481	5	-2.02307	0.920275	0.869237	5
-1.01629	-1.44069	0.687534	5	-2.24447	1.01002	0.835096	5
-1.25279	-1.54123	0.691117	5	-2.45424	1.11832	0.826774	5
-1.47652	-1.64597	0.64981	5	-2.60664	1.19868	0.802079	5
-1.70992	-1.75116	0.626745	5	-2.81315	1.27972	0.729757	5
-1.86614	-1.86142	0.55336	5	-2.99479	1.38222	0.694591	5
-2.05721	-1.98137	0.525582	5	-3.17145	1.46551	0.667221	5
-2.21605	-2.09714	0.482577	5	-3.30863	1.57606	0.61288	5
-2.35539	-2.217	0.441007	5	-3.48029	1.68081	0.58423	5
-2.496	-2.33054	0.369598	5	-3.64575	1.80354	0.549483	5
-2.61383	-2.43077	0.307075	5	-3.8029	1.94166	0.508272	5
-2.75644	-2.56073	0.248604	5	-3.95674	2.0928	0.442853	5
-2.87991	-2.69403	0.177448	5	-4.11858	2.271	0.405916	5
1.54571	0.182409	0.0997657	6	1.46295	0.0640278	0.0568876	6
1.56738	0.168512	0.107521	6	1.45625	0.0548099	0.0783813	6
1.57329	0.13718	0.104391	6	1.47087	0.0648373	0.079775	6
1.56611	0.153297	0.110785	6	1.47574	0.094988	0.0831298	6
1.53259	0.142505	0.102371	6	1.44927	0.114946	0.08424	6
1.52652	0.146189	0.0860513	6	1.4283	0.1263	0.105463	6
1.53389	0.112575	0.0917445	6	1.42039	0.105032	0.095473	6
1.50207	0.0847044	0.10124	6	1.42498	0.109227	0.0895876	6
1.49951	0.0743365	0.101634	6	1.40352	0.0730476	0.0763325	6
1.52784	0.094601	0.0887694	6	1.39107	0.094362	0.0525052	6
1.50836	0.0981402	0.0884647	6	1.39031	0.0956748	0.0841423	6
1.48447	0.0881556	0.0781035	6	1.38585	0.0955321	0.0766528	6
1.49653	0.10327	0.0512292	6	1.34348	0.0720308	0.0954376	6
1.5131	0.116187	0.0473908	6	1.33738	0.0793006	0.0897674	6
1.48254	0.0911578	0.037432	6	1.34334	0.0850958	0.0689181	6
1.54556	0.0984949	0.0384507	6	1.34185	0.0867304	0.0720198	6
1.53879	0.096183	0.0350464	6	1.34135	0.0814604	0.060344	6
1.5464	0.108695	0.0492168	6	1.36037	0.0777617	0.0861348	6
1.56767	0.0978391	0.0339231	6	1.40277	0.0997446	0.068465	6
1.54889	0.0624745	0.050166	6	1.40707	0.0939034	0.0673966	6
1.58851	0.0837542	0.0638968	6	1.40481	0.101934	0.0730194	6
1.58592	0.109622	0.0713982	6	1.39832	0.0945061	0.0997524	6
1.61352	0.12691	0.0634404	6	1.37861	0.0663191	0.119438	6
1.61971	0.145265	0.0536568	6	1.37394	0.0838667	0.126183	6
1.6506	0.140511	0.0604161	6	1.36499	0.117728	0.132861	6
1.67367	0.146242	0.0627052	6	1.32646	0.098219	0.133891	6
1.64417	0.157269	0.047426	6	1.36087	0.119702	0.107291	6
1.65642	0.174244	0.0615371	6	1.36738	0.127671	0.0933314	6
1.64605	0.185827	0.0403868	6	1.37123	0.150037	0.0621184	6
1.64396	0.187319	0.0254292	6	1.38174	0.164792	0.0774552	6
1.64501	0.223465	0.0455172	6	1.39231	0.160864	0.112969	6
1.63188	0.18197	0.0816652	6	1.3686	0.146177	0.136708	6
1.62696	0.147322	0.104118	6	1.34821	0.157534	0.117896	6
1.6335	0.135428	0.105965	6	1.33972	0.160212	0.138217	6
1.6424	0.10635	0.088551	6	1.29972	0.170388	0.134649	6
1.58969	0.0865769	0.0992873	6	1.27014	0.20208	0.180638	6
1.53636	0.0534203	0.11431	6	1.17692	0.20675	0.195628	6
1.49478	0.0348186	0.12248	6	1.09343	0.236935	0.255673	6
1.48045	0.00722296	0.126205	6	1.00707	0.249131	0.297107	6
1.40768	-0.0359254	0.125559	6	0.901585	0.280892	0.29431	6
1.29923	-0.108412	0.132103	6	0.735845	0.267528	0.342906	6
1.2479	-0.176825	0.167512	6	0.59957	0.257276	0.41585	6
1.14124	-0.275662	0.207292	6	0.409266	0.281685	0.484014	6
0.99328	-0.339276	0.274947	6	0.221706	0.292663	0.531581	6
0.823512	-0.435172	0.325492	6	0.0247843	0.330376	0.614599	6
0.647888	-0.520674	0.370375	6	-0.200376	0.335652	0.687918	6
0.495812	-0.617801	0.398016	6	-0.409634	0.374991	0.715216	6
0.308229	-0.732927	0.472556	6	-0.606014	0.413832	0.766098	6
0.102511	-0.814292	0.505053	6	-0.878528	0.437904	0.82211	6
-0.0962393	-0.926347	0.549931	6	-1.13588	0.466849	0.830852	6
-0.311121	-1.02072	0.579323	6	-1.38589	0.489986	0.848137	6
-0.526367	-1.12555	0.608204	6	-1.63443	0.527509	0.875753	6
-0.742185	-1.20568	0.633556	6	-1.87103	0.592192	0.89212	6
-0.929564	-1.32586	0.655404	6	-2.1082	0.646392	0.873298	6
-1.15359	-1.40699	0.653039	6	-2.32	0.705671	0.841702	6
-1.3594	-1.49611	0.628258	6	-2.5219	0.800334	0.817739	6
-1.54925	-1.56179	0.611354	6	-2.69646	0.840727	0.802682	6
-1.72964	-1.61612	0.562814	6	-2.86659	0.900092	0.728892	6
-1.87598	-1.677	0.538213	6	-3.04145	0.947847	0.688479	6
-2.05409	-1.74297	0.470778	6	-3.19571	1.03735	0.668764	6
-2.19705	-1.79722	0.408214	6	-3.34732	1.14166	0.610662	6
-2.32547	-1.88707	0.37919	6	-3.46051	1.23582	0.547682	6
-2.46083	-1.94613	0.349036	6	-3.58473	1.32795	0.485299	6
-2.58426	-2.02958	0.273885	6	-3.70483	1.44642	0.437227	6
-2.7079	-2.11547	0.224733	6	-3.77961	1.53458	0.395977	6
-2.78444	-2.19159	0.169271	6	-3.89258	1.64139	0.373801	6
-2.87905	-2.27067	0.124703	6	-3.99804	1.7343	0.316357	6
-2.94633	-2.36514	0.0786771	6	-4.09456	1.82318	0.29521	6
-3.05269	-2.46227	0.0177469	6	-4.13856	1.94872	0.256609	6
-3.11849	-2.54481	-0.00938985	6	-4.23198	2.06337	0.242175	6
-3.17638	-2.62849	-0.0282437	6	-4.32197	2.18851	0.228205	6
1.49894	0.0843981	0.108102	7	1.63014	0.127289	0.078981	7
1.47494	0.0978993	0.120971	7	1.60508	0.0966574	0.0847105	7
1.53326	0.125136	0.128562	7	1.57183	0.106237	0.0687604	7
1.55036	0.12182	0.137628	7	1.54686	0.106642	0.0676362	7
1.53502	0.0821527	0.155109	7	1.55414	0.096696	0.0791636	7
1.53762	0.0662192	0.157142	7	1.55489	0.108721	0.118292	7
1.51918	0.0665836	0.14202	7	1.54079	0.105249	0.0946367	7
1.52977	0.0439086	0.169512	7	1.51946	0.0838301	0.0876105	7
1.53311	0.054003	0.162266	7	1.5183	0.0949876	0.125078	7
1.53681	0.0673917	0.166876	7	1.51022	0.0810227	0.144235	7
1.50664	0.0665588	0.168289	7	1.48976	0.0746058	0.150943	7
1.53411	0.0581048	0.143967	7	1.50779	0.100223	0.138696	7
1.57516	0.0505028	0.12494	7	1.45568	0.103805	0.144493	7
1.58525	0.0442442	0.119108	7	1.42276	0.111426	0.136763	7
1.62113	0.0670591	0.0951449	7	1.39808	0.102044	0.127032	7
1.64003	0.0603397	0.0981388	7	1.36453	0.0579923	0.143886	7
1.62394	0.0799747	0.0709624	7	1.35829	0.0631351	0.139851	7
1.60815	0.105456	0.0597322	7	1.36617	0.0609255	0.118737	7
1.58606	0.11017	0.0447423	7	1.36852	0.0521805	0.113604	7
1.62628	0.134182	0.0594665	7	1.35619	0.0484101	0.0941021	7
1.62996	0.126476	0.0260891	7	1.36521	0.0521214	0.088524	7
1.65	0.131956	0.0574202	7	1.37994	0.0710132	0.0485459	7
1.64691	0.170737	0.0724152	7	1.41008	0.086653	0.0740433	7
1.64854	0.168955	0.0350218	7	1.40272	0.0971126	0.0823306	7
1.68469	0.164529	0.0582231	7	1.39596	0.100373	0.0807678	7
1.6616	0.141077	0.0819138	7	1.41637	0.109299	0.0841147	7
1.65254	0.139532	0.0846858	7	1.4338	0.123518	0.115448	7
1.65823	0.165654	0.0810986	7	1.43145	0.114345	0.150552	7
1.66156	0.20206	0.102768	7	1.40758	0.0941106	0.152012	7
1.62393	0.186648	0.0864611	7	1.41459	0.0834328	0.124865	7
1.63962	0.185132	0.082128	7	1.40574	0.106116	0.149751	7
1.62821	0.164224	0.0877937	7	1.3866	0.099768	0.109832	7
1.61416	0.156146	0.08609	7	1.35719	0.123318	0.101214	7
1.58449	0.134053	0.0949434	7	1.36701	0.134637	0.0988758	7
1.56366	0.112408	0.108135	7	1.33095	0.122954	0.115237	7
1.56202	0.109798	0.10062	7	1.31537	0.142303	0.149161	7
1.54389	0.110128	0.127785	7	1.2871	0.182798	0.157349	7
1.50053	0.0951598	0.154332	7	1.23937	0.197449	0.203219	7
1.46296	0.0511148	0.163565	7	1.17997	0.221776	0.234469	7
1.41475	0.029256	0.133422	7	1.10819	0.228134	0.270904	7
1.39564	0.002728	0.166695	7	1.04764	0.243941	0.323299	7
1.32635	-0.00994049	0.199155	7	0.943646	0.257857	0.376727	7
1.25488	-0.0503946	0.212118	7	0.833749	0.298705	0.442053	7
1.18505	-0.0842704	0.262541	7	0.65497	0.30666	0.486901	7
1.09919	-0.141275	0.30123	7	0.472602	0.297381	0.533359	7
0.965678	-0.228441	0.356265	7	0.263027	0.302167	0.576449	7
0.813408	-0.305642	0.403674	7	0.0612105	0.299628	0.644393	7
0.617508	-0.38924	0.440197	7	-0.151883	0.330402	0.696109	7
0.420845	-0.497379	0.472815	7	-0.347096	0.343422	0.736827	7
0.220004	-0.580493	0.52914	7	-0.563529	0.34339	0.751977	7
-0.0124693	-0.684534	0.613807	7	-0.782848	0.349322	0.788149	7
-0.258894	-0.760331	0.630358	7	-1.03083	0.335875	0.78641	7
-0.478126	-0.869782	0.653473	7	-1.25045	0.346777	0.831331	7
-0.743886	-0.985617	0.700882	7	-1.46559	0.40776	0.848036	7
-0.920839	-1.06185	0.693311	7	-1.70293	0.4509	0.845411	7
-1.13901	-1.12864	0.713569	7	-1.9354	0.510713	0.838069	7
-1.34324	-1.22339	0.680517	7	-2.17813	0.535001	0.806587	7
-1.54945	-1.28813	0.662582	7	-2.38366	0.585806	0.766272	7
-1.74855	-1.33847	0.63693	7	-2.56923	0.621202	0.695421	7
-1.94165	-1.40972	0.617667	7	-2.74694	0.652724	0.649846	7
-2.0918	-1.48069	0.536291	7	-2.90944	0.724655	0.573569	7
-2.26815	-1.55499	0.492425	7	-3.044	0.811325	0.532581	7
-2.42484	-1.59565	0.442665	7	-3.17854	0.886552	0.509298	7
-2.58459	-1.61301	0.408197	7	-3.30066	0.933926	0.450434	7
-2.66835	-1.63772	0.352981	7	-3.40008	0.984558	0.421601	7
-2.76783	-1.70272	0.322767	7	-3.50285	1.03134	0.359898	7
-2.87993	-1.80165	0.282	7	-3.59495	1.09192	0.312108	7
-2.96244	-1.83689	0.224542	7	-3.69994	1.15992	0.280191	7
-3.05353	-1.88969	0.180534	7	-3.77041	1.22236	0.23682	7
-3.12672	-1.92592	0.13056	7	-3.81585	1.27912	0.218205	7
-3.17934	-1.96377	0.104882	7	-3.8646	1.32719	0.203931	7
-3.21962	-1.97877	0.0725265	7	-3.9196	1.3632	0.165135	7
-3.25985	-2.03589	0.0172047	7	-3.95969	1.43182	0.119438	7
-3.30267	-2.06289	-0.0371817	7	-4.01639	1.49135	0.0871599	7
-3.31887	-2.10252	-0.0332117	7	-4.02622	1.55988	0.0561003	7
-3.35768	-2.14697	-0.111599	7	-4.07278	1.64085	0.0231868	7
-3.36407	-2.19569	-0.135895	7	-4.10877	1.68668	0.00730698	7
-3.37994	-2.23352	-0.161302	7	-4.1319	1.75871	0.0228767	7
-3.42184	-2.30269	-0.152932	7	-4.13968	1.78915	-0.012694	7
-3.4539	-2.34883	-0.175635	7	-4.1533	1.8465	0.0107617	7
-3.47537	-2.39734	-0.188848	7	-4.16437	1.92725	0.0235086	7
-3.4797	-2.46866	-0.228021	7	-4.20428	1.98798	0.00936216	7
1.56796	0.0851274	0.0754844	8	1.54899	0.160463	0.0688138	8
1.58645	0.0982284	0.0389856	8	1.52494	0.167146	0.0911315	8
1.606	0.0957619	0.0602739	8	1.50278	0.187287	0.105476	8
1.57395	0.10559	0.0533826	8	1.51376	0.190945	0.0917448	8
1.56153	0.110067	0.0828094	8	1.51686	0.198353	0.111927	8
1.56921	0.12847	0.0957667	8	1.52785	0.190488	0.111746	8
1.58875	0.100627	0.0934927	8	1.54788	0.184847	0.10317	8
1.60322	0.107536	0.0887107	8	1.5452	0.190084	0.111361	8
1.57109	0.0895732	0.12969	8	1.56629	0.176776	0.125641	8
1.55905	0.116909	0.151043	8	1.59237	0.194458	0.135546	8
1.55602	0.0949951	0.13832	8	1.60686	0.175738	0.130473	8
1.54507	0.0905535	0.14216	8	1.57224	0.16342	0.132185	8
1.50263	0.105807	0.115018	8	1.55069	0.166419	0.114078	8
1.48775	0.113255	0.122694	8	1.5437	0.160697	0.106616	8
1.44412	0.162178	0.131541	8	1.56938	0.154739	0.118332	8
1.45157	0.182599	0.114081	8	1.56595	0.168009	0.10831	8
1.41325	0.193122	0.138292	8	1.56739	0.165112	0.107337	8
1.41007	0.193651	0.12589	8	1.60413	0.17843	0.110118	8
1.42958	0.170786	0.113254	8	1.58355	0.15754	0.116321	8
1.44244	0.175593	0.091206	8	1.57368	0.150349	0.0998967	8
1.4744	0.189289	0.0895111	8	1.57312	0.143724	0.111133	8
1.48344	0.193863	0.0766172	8	1.57701	0.143686	0.0818168	8
1.47804	0.177116	0.104513	8	1.59481	0.157124	0.0677386	8
1.47172	0.182095	0.104317	8	1.58044	0.141892	0.0896126	8
1.45378	0.184991	0.0971557	8	1.59309	0.136597	0.0881617	8
1.44112	0.18863	0.0572624	8	1.59882	0.163967	0.0890416	8
1.43444	0.190856	0.0958359	8	1.6158	0.143393	0.090953	8
1.43067	0.186791	0.102482	8	1.62484	0.152629	0.117652	8
1.41963	0.181295	0.0941071	8	1.6136	0.154678	0.0990928	8
1.42683	0.142543	0.0811909	8	1.59763	0.171771	0.0808577	8
1.42823	0.116349	0.105577	8	1.60662	0.178718	0.0869452	8
1.42474	0.132806	0.0999856	8	1.57493	0.174307	0.0886499	8
1.44125	0.142936	0.0603599	8	1.56283	0.186275	0.105447	8
1.43918	0.11446	0.0510003	8	1.53749	0.216029	0.115861	8
1.43353	0.07987	0.0550495	8	1.5134	0.218878	0.13307	8
1.41199	0.0471894	0.0845106	8	1.50225	0.222743	0.143137	8
1.38781	0.0437262	0.0872395	8	1.48807	0.235012	0.1645	8
1.41039	0.0541847	0.0746399	8	1.47447	0.226656	0.16734	8
1.41172	0.05667	0.0738736	8	1.45213	0.22332	0.158687	8
1.41572	0.0550366	0.0656086	8	1.44142	0.217802	0.188444	8
1.43281	0.0543782	0.0988409	8	1.3985	0.206956	0.181291	8
1.39886	0.0504058	0.113645	8	1.34703	0.208642	0.19242	8
1.39072	0.0484981	0.0991144	8	1.26412	0.199031	0.242911	8
1.35402	0.016883	0.095646	8	1.19223	0.197235	0.277488	8
1.3386	-0.0102162	0.102694	8	1.08398	0.19902	0.302666	8
1.26035	-0.037759	0.123517	8	0.944019	0.197446	0.362242	8
1.21732	-0.0599285	0.177706	8	0.779694	0.220307	0.402902	8
1.11887	-0.116874	0.222879	8	0.589331	0.179827	0.510421	8
0.959736	-0.149803	0.293952	8	0.389374	0.170856	0.559093	8
0.75055	-0.1887	0.396697	8	0.162796	0.12445	0.656803	8
0.57389	-0.284327	0.485265	8	-0.126024	0.110044	0.728585	8
0.340494	-0.370454	0.596991	8	-0.366806	0.070894	0.761628	8
0.0906692	-0.429118	0.664687	8	-0.653946	0.0592063	0.785535	8
-0.166456	-0.519264	0.735693	8	-0.904535	0.0453548	0.806841	8
-0.406975	-0.593573	0.801652	8	-1.16453	0.0360228	0.845749	8
-0.643952	-0.671185	0.838722	8	-1.41523	0.0494758	0.873895	8
-0.895249	-0.718802	0.852197	8	-1.63812	0.064643	0.872506	8
-1.17054	-0.81215	0.865195	8	-1.87127	0.0751693	0.868785	8
-1.40904	-0.873921	0.834888	8	-2.10729	0.0910591	0.86159	8
-1.61656	-0.867605	0.837418	8	-2.30561	0.141271	0.807944	8
-1.84504	-0.898416	0.780037	8	-2.49269	0.140093	0.801216	8
-2.06267	-0.964001	0.742078	8	-2.67354	0.203004	0.767469	8
-2.26298	-1.03804	0.686684	8	-2.86986	0.233255	0.737213	8
-2.41071	-1.07613	0.660231	8	-3.03464	0.24549	0.664355	8
-2.61094	-1.10162	0.605595	8	-3.16967	0.273518	0.614911	8
-2.77152	-1.12692	0.523914	8	-3.30834	0.316569	0.553633	8
-2.90883	-1.15578	0.440492	8	-3.45523	0.328919	0.491984	8
-3.05279	-1.1602	0.403919	8	-3.53044	0.368431	0.415316	8
-3.18067	-1.17757	0.342394	8	-3.60641	0.423214	0.351522	8
-3.28026	-1.17337	0.262413	8	-3.67316	0.45882	0.316577	8
-3.34685	-1.19487	0.19375	8	-3.72929	0.488958	0.247571	8
-3.41924	-1.23239	0.158424	8	-3.80753	0.532966	0.207429	8
-3.46349	-1.27462	0.137581	8	-3.82463	0.586742	0.151311	8
-3.52449	-1.28292	0.0858879	8	-3.87668	0.62222	0.117991	8
-3.58974	-1.29289	0.0306582	8	-3.91421	0.651788	0.0713196	8
-3.63584	-1.33614	-0.0178845	8	-3.9133	0.673452	0.0708415	8
-3.66122	-1.3286	-0.0723565	8	-3.92872	0.681703	0.0380442	8
-3.70339	-1.35557	-0.0947063	8	-3.93982	0.73014	0.00245613	8
-3.73569	-1.37148	-0.111067	8	-3.95423	0.773599	-0.0193124	8
-3.76445	-1.33458	-0.12131	8	-3.95195	0.81321	-0.0127357	8
-3.75436	-1.34121	-0.171264	8	-3.95515	0.82904	-0.0494382	8
-3.74959	-1.37131	-0.190969	8	-3.93888	0.874724	-0.0816776	8
-3.75824	-1.40712	-0.208295	8	-3.93179	0.920105	-0.0931082	8
-3.76737	-1.39616	-0.237149	8	-3.92732	0.937281	-0.0764616	8
-3.74143	-1.37889	-0.249478	8	-3.92193	0.971436	-0.0559969	8
-3.70656	-1.40471	-0.285663	8	-3.93712	0.996051	-0.0725923	8
-3.68279	-1.4378	-0.299641	8	-3.9413	1.01582	-0.0703964	8
-3.66757	-1.44776	-0.287435	8	-3.94676	1.03561	-0.0928646	8
-3.63793	-1.43235	-0.296816	8	-3.94234	1.05654	-0.102424	8
-3.65199	-1.42533	-0.279439	8	-3.95148	1.0804	-0.115116	8
-3.65548	-1.45982	-0.287161	8	-3.96678	1.09145	-0.147558	8
-3.65033	-1.47361	-0.297802	8	-3.91689	1.09714	-0.156278	8
-3.6325	-1.47775	-0.298567	8	-3.91713	1.12804	-0.157069	8
-3.64708	-1.49396	-0.280653	8	-3.93017	1.13693	-0.155881	8
-3.63285	-1.52116	-0.253007	8	-3.94554	1.1496	-0.175504	8
-3.6311	-1.54118	-0.266301	8	-3.9291	1.15557	-0.160895	8
-3.64014	-1.55503	-0.313283	8	-3.93846	1.17294	-0.148752	8
-3.62505	-1.57061	-0.303384	8	-3.92548	1.20724	-0.147167	8
-3.63205	-1.58154	-0.306458	8	-3.90839	1.22197	-0.146008	8
-3.62121	-1.60083	-0.286105	8	-3.91502	1.24913	-0.13935	8
-3.62296	-1.61084	-0.291368	8	-3.93746	1.28771	-0.134595	8

## Sheet: Fig.S2c
leftx	lefty	leftz	leftrtbin	rightx	righty	rightz	rightrtbin	t	r2	r2_coh	acc_fast	acc_slow
0.552239	1.36273	-0.1328	1	0.600306	0.640332	-0.443288	1	-200	0.197589	0.183992	0.526239	0.482143
0.557914	1.36788	-0.139051	1	0.60079	0.603026	-0.332166	1	-190	0.193519	0.183992	0.531341	0.504167
0.562586	1.37379	-0.143467	1	0.536775	0.623456	-0.320394	1	-180	0.193504	0.183992	0.510204	0.520833
0.570973	1.35946	-0.138557	1	0.5855	0.560219	-0.384829	1	-170	0.192262	0.183992	0.527697	0.522619
0.559565	1.3461	-0.148986	1	0.459069	0.579704	-0.478749	1	-160	0.19649	0.183992	0.507289	0.5125
0.566624	1.36623	-0.151505	1	0.438966	0.469861	-0.501268	1	-150	0.19263	0.183992	0.512391	0.501786
0.54312	1.38221	-0.149444	1	0.419202	0.476562	-0.548461	1	-140	0.192601	0.183992	0.510933	0.516667
0.539635	1.38324	-0.177072	1	0.352792	0.556408	-0.60202	1	-130	0.192573	0.183992	0.535714	0.488095
0.499532	1.3872	-0.173421	1	0.191027	0.552081	-0.556556	1	-120	0.195677	0.183992	0.532799	0.477976
0.470877	1.40359	-0.171371	1	0.173451	0.446354	-0.569242	1	-110	0.197231	0.183992	0.518222	0.488095
0.430741	1.42376	-0.175297	1	0.0935948	0.504569	-0.581917	1	-100	0.199124	0.183992	0.534985	0.482738
0.415703	1.41765	-0.19432	1	0.00904572	0.55415	-0.640246	1	-90	0.198957	0.183992	0.576531	0.4875
0.404446	1.42756	-0.180811	1	-0.154156	0.483216	-0.633967	1	-80	0.201256	0.183992	0.537172	0.498214
0.40137	1.44427	-0.178189	1	-0.313767	0.500143	-0.60513	1	-70	0.198967	0.183992	0.54519	0.525
0.37236	1.45063	-0.201892	1	-0.344162	0.485707	-0.652088	1	-60	0.201504	0.183992	0.540087	0.504167
0.34187	1.46705	-0.208429	1	-0.443465	0.501659	-0.547375	1	-50	0.206098	0.183992	0.543732	0.495238
0.333153	1.48511	-0.193679	1	-0.617853	0.530646	-0.682595	1	-40	0.208822	0.183992	0.556851	0.518452
0.289888	1.48644	-0.212822	1	-0.764099	0.495865	-0.799353	1	-30	0.207605	0.183992	0.536443	0.500595
0.259017	1.50493	-0.206404	1	-0.797159	0.432659	-0.836712	1	-20	0.215674	0.183992	0.560496	0.504167
0.198962	1.55549	-0.192118	1	-0.756014	0.449203	-0.742711	1	-10	0.217245	0.183992	0.577259	0.513095
0.117511	1.61148	-0.224768	1	-0.88359	0.387242	-0.746735	1	0	0.218427	0.183992	0.575073	0.522024
-0.0133499	1.7244	-0.260915	1	-1.14901	0.174662	-0.723257	1	10	0.229776	0.183992	0.700437	0.575595
-0.140152	1.80769	-0.291253	1	-1.28227	-0.030535	-0.739653	1	20	0.237348	0.183992	0.738338	0.61369
-0.316504	1.91226	-0.297335	1	-1.45859	-0.125305	-0.711998	1	30	0.241471	0.183992	0.803207	0.647619
-0.499626	2.02728	-0.295829	1	-1.65951	-0.397426	-0.766356	1	40	0.237506	0.183992	0.849854	0.661905
-0.649035	2.16112	-0.273305	1	-1.94736	-0.466951	-0.749214	1	50	0.239982	0.183992	0.874636	0.704762
-0.795857	2.30407	-0.257964	1	-2.13753	-0.700177	-0.699443	1	60	0.238538	0.183992	0.891399	0.719643
-0.959481	2.45866	-0.224196	1	-2.43571	-0.873384	-0.649723	1	70	0.246076	0.183992	0.911808	0.734524
0.746683	1.11107	-0.123205	2	-2.72308	-1.05034	-0.583584	1	80	0.258664	0.183992	0.922741	0.754762
0.740451	1.11451	-0.119559	2	-2.94869	-1.26486	-0.493533	1	90	0.261366	0.183992	0.930758	0.772619
0.753726	1.10624	-0.120882	2	-3.15427	-1.42064	-0.431022	1	100	0.27704	0.183992	0.946064	0.761905
0.74628	1.14662	-0.0993155	2	0.844397	0.477763	-0.317942	2	110	0.275348	0.183992	0.959184	0.772619
0.7283	1.15309	-0.105517	2	0.80417	0.453934	-0.363757	2	120	0.278354	0.183992	0.964286	0.78869
0.699486	1.161	-0.131708	2	0.794799	0.463854	-0.367517	2	130	0.288479	0.183992	0.97449	0.800595
0.669371	1.15679	-0.12018	2	0.781288	0.428529	-0.37081	2	140	0.287425	0.183992	0.983236	0.810119
0.671644	1.1601	-0.104726	2	0.809207	0.414278	-0.4333	2	150	0.285135	0.183992	0.98105	0.817262
0.68823	1.17705	-0.0963834	2	0.80686	0.396789	-0.445265	2	160	0.282874	0.183992	0.986152	0.827976
0.664694	1.17614	-0.103164	2	0.736584	0.398511	-0.431834	2	170	0.277738	0.183992	0.988338	0.839881
0.647833	1.16176	-0.090148	2	0.673932	0.382343	-0.431204	2	180	0.275987	0.183992	0.991254	0.840476
0.655977	1.15269	-0.0968708	2	0.695034	0.413627	-0.466418	2	190	0.279504	0.183992	0.995627	0.843452
0.658664	1.15722	-0.123246	2	0.675641	0.443813	-0.412702	2	200	0.277135	0.183992	0.998542	0.854167
0.683585	1.1462	-0.141537	2	0.61146	0.437097	-0.438694	2	210	0.268052	0.183992	0.999271	0.860714
0.686063	1.10805	-0.166098	2	0.556545	0.386611	-0.456312	2	220	0.268875	0.183992	0.997813	0.867262
0.679326	1.11808	-0.17781	2	0.54839	0.352159	-0.498965	2	230	0.287067	0.183992	0.997085	0.880357
0.697871	1.10395	-0.208503	2	0.484214	0.37349	-0.455112	2	240	0.296874	0.183992	0.996356	0.873214
0.706422	1.09959	-0.22589	2	0.342969	0.391793	-0.484897	2	250	0.314342	0.183992	0.998542	0.88869
0.724757	1.11018	-0.23509	2	0.319885	0.39565	-0.508895	2	260	0.335052	0.183992	0.998542	0.889286
0.686198	1.088	-0.239946	2	0.211372	0.441819	-0.534413	2	270	0.363458	0.183992	0.997085	0.897619
0.626462	1.12215	-0.263323	2	0.221596	0.491096	-0.53521	2	280	0.358607	0.183992	0.997085	0.894643
0.499124	1.17013	-0.293253	2	0.171406	0.472584	-0.525209	2	290	0.368039	0.183992	0.997085	0.892262
0.361205	1.23789	-0.343288	2	0.140895	0.478387	-0.560873	2	300	0.390203	0.183992	0.997813	0.9
0.222397	1.289	-0.405438	2	-0.0557025	0.345529	-0.59564	2	310	0.393701	0.183992	0.996356	0.905952
0.0930737	1.34377	-0.450488	2	-0.299732	0.172758	-0.722883	2	320	0.415561	0.183992	0.994169	0.908333
-0.0677838	1.43723	-0.493659	2	-0.445573	0.0299484	-0.795697	2	330	0.426211	0.183992	0.992711	0.911905
-0.225323	1.54576	-0.469624	2	-0.723214	-0.154803	-0.856542	2	340	0.446387	0.183992	0.995627	0.909524
-0.383403	1.64698	-0.451604	2	-0.974757	-0.315171	-0.925644	2	350	0.458407	0.183992	0.990525	0.915476
-0.537902	1.76982	-0.423432	2	-1.21674	-0.445866	-0.949273	2	360	0.476067	0.183992	0.990525	0.923214
-0.700706	1.88647	-0.409829	2	-1.45923	-0.583426	-0.943585	2	370	0.500698	0.183992	0.979592	0.922619
-0.862973	1.99536	-0.39295	2	-1.67362	-0.6717	-0.914225	2	380	0.505533	0.183992	0.973032	0.933333
-0.99085	2.12279	-0.37867	2	-1.95368	-0.802839	-0.85018	2	390	0.521449	0.183992	0.979592	0.928571
-1.11693	2.21002	-0.363603	2	-2.21356	-0.939511	-0.796222	2	400	0.529569	0.183992	0.970117	0.929762
-1.25048	2.36707	-0.317397	2	-2.49858	-1.07801	-0.704311	2	410	0.539949	0.183992	0.964286	0.93869
-1.34998	2.47783	-0.265059	2	-2.73296	-1.19205	-0.618411	2	420	0.54359	0.183992	0.965743	0.939286
-1.47541	2.6116	-0.21735	2	-2.95288	-1.30728	-0.514236	2	430	0.560252	0.183992	0.946793	0.932143
-1.56137	2.79002	-0.146318	2	-3.15782	-1.45683	-0.384644	2	440	0.56152	0.183992	0.932216	0.939286
0.870224	1.21485	-0.0805362	3	-3.32589	-1.59379	-0.226838	2	450	0.585519	0.183992	0.921283	0.9375
0.871871	1.23454	-0.0864057	3	-3.49166	-1.71381	-0.0379911	2	460	0.598902	0.183992	0.907434	0.93869
0.865692	1.19624	-0.0668326	3	-3.58804	-1.88038	0.139303	2	470	0.595679	0.183992	0.892857	0.946429
0.871203	1.19493	-0.0672738	3	0.709292	0.895754	-0.258567	3	480	0.605394	0.183992	0.879009	0.944048
0.849318	1.21501	-0.0930607	3	0.712419	0.873075	-0.247785	3	490	0.604268	0.183992	0.866618	0.945833
0.8602	1.1918	-0.0999492	3	0.713161	0.880168	-0.251621	3	500	0.606682	0.183992	0.860058	0.941071
0.870142	1.17795	-0.102954	3	0.708305	0.891298	-0.219716	3	510	0.612299	0.183992	0.829446	0.941071
0.886105	1.14867	-0.0878848	3	0.7596	0.890035	-0.208898	3	520	0.612724	0.183992	0.824344	0.944643
0.876122	1.12901	-0.0992278	3	0.778513	0.894077	-0.235344	3	530	0.609232	0.183992	0.80102	0.943452
0.878971	1.11598	-0.0898964	3	0.742607	0.895057	-0.246582	3	540	0.62225	0.183992	0.777697	0.945833
0.85791	1.10357	-0.0827678	3	0.734643	0.88344	-0.264581	3	550	0.621864	0.183992	0.763848	0.942857
0.828617	1.09276	-0.0864462	3	0.718119	0.872522	-0.273257	3	560	0.617491	0.183992	0.746356	0.93869
0.812816	1.09572	-0.106391	3	0.716763	0.86772	-0.259292	3	570	0.629195	0.183992	0.723032	0.935119
0.787428	1.094	-0.106114	3	0.722017	0.90298	-0.257935	3	580	0.62399	0.183992	0.709184	0.92619
0.794827	1.10926	-0.0960925	3	0.706709	0.876974	-0.258191	3	590	0.627586	0.183992	0.686589	0.929762
0.79157	1.09059	-0.113717	3	0.709894	0.882732	-0.264884	3	600	0.612842	0.183992	0.677843	0.914286
0.792383	1.09028	-0.113308	3	0.707361	0.889974	-0.289631	3	610	0.61164	0.183992	0.677114	0.908333
0.797659	1.07908	-0.141857	3	0.69164	0.883125	-0.283318	3	620	0.617438	0.183992	0.650146	0.89881
0.827861	1.06667	-0.141187	3	0.663834	0.923264	-0.310546	3	630	0.617759	0.183992	0.639213	0.88631
0.838313	1.08589	-0.120891	3	0.621019	0.892246	-0.323039	3	640	0.616189	0.183992	0.629738	0.883333
0.776451	1.08846	-0.135475	3	0.611887	0.896084	-0.355753	3	650	0.618172	0.183992	0.620991	0.873214
0.640485	1.13668	-0.193773	3	0.605539	0.912801	-0.355703	3	660	0.608648	0.183992	0.618076	0.860119
0.499273	1.14161	-0.238907	3	0.595697	0.894395	-0.348864	3	670	0.609468	0.183992	0.579446	0.84881
0.396556	1.17389	-0.271915	3	0.452823	0.800848	-0.435459	3	680	0.611848	0.183992	0.591837	0.829762
0.221886	1.20987	-0.291813	3	0.259483	0.62378	-0.483363	3	690	0.60676	0.183992	0.588921	0.827976
0.0718258	1.23512	-0.295099	3	0.0408699	0.45725	-0.538536	3	700	0.605245	0.183992	0.572157	0.822024
-0.0380552	1.30878	-0.318521	3	-0.176468	0.256692	-0.600693	3	710	0.595641	0.183992	0.55102	0.806548
-0.169465	1.37763	-0.364118	3	-0.399353	0.0876299	-0.659972	3	720	0.600314	0.183992	0.536443	0.796429
-0.35216	1.43221	-0.370637	3	-0.612635	-0.0745027	-0.736371	3	730	0.587754	0.183992	0.528426	0.7875
-0.490508	1.51421	-0.37856	3	-0.871408	-0.197314	-0.754724	3	740	0.57546	0.183992	0.526239	0.765476
-0.619665	1.60111	-0.378522	3	-1.11535	-0.322147	-0.80331	3	750	0.577844	0.183992	0.516035	0.752976
-0.773202	1.69166	-0.371867	3	-1.34104	-0.453423	-0.810137	3	760	0.569797	0.183992	0.510204	0.749405
-0.864861	1.79573	-0.358855	3	-1.58065	-0.570579	-0.76036	3	770	0.562388	0.183992	0.52551	0.723214
-0.977269	1.87388	-0.356588	3	-1.81832	-0.680621	-0.760048	3	780	0.567117	0.183992	0.520408	0.72619
-1.10995	1.96494	-0.333517	3	-2.02448	-0.804678	-0.712714	3	790	0.569273	0.183992	0.529883	0.707738
-1.22075	2.06524	-0.316678	3	-2.21008	-0.958083	-0.670508	3	800	0.563188	0.183992	0.553936	0.707738
-1.32254	2.21728	-0.28622	3	-2.42407	-1.05452	-0.606675	3
-1.43087	2.331	-0.240026	3	-2.58511	-1.19121	-0.551078	3
-1.5034	2.43863	-0.193262	3	-2.78714	-1.30747	-0.459974	3
-1.58657	2.5393	-0.146016	3	-2.98108	-1.43704	-0.360469	3
-1.65188	2.65972	-0.0887634	3	-3.11726	-1.56173	-0.227606	3
-1.72592	2.80101	-0.0395759	3	-3.25975	-1.67274	-0.108739	3
0.834496	1.16939	-0.105112	4	-3.39792	-1.79362	0.0398344	3
0.818066	1.17272	-0.0991943	4	-3.51799	-1.9098	0.193371	3
0.854276	1.17438	-0.0854896	4	-3.65203	-2.05631	0.346805	3
0.816842	1.18464	-0.0508218	4	0.618264	1.19766	-0.130663	4
0.828811	1.16132	-0.0591851	4	0.637158	1.16193	-0.119827	4
0.819393	1.14161	-0.0688193	4	0.672751	1.16625	-0.155131	4
0.794303	1.16698	-0.0660018	4	0.677946	1.19911	-0.134582	4
0.823985	1.17185	-0.0844363	4	0.713896	1.16647	-0.118884	4
0.822559	1.17089	-0.102169	4	0.69079	1.16038	-0.111245	4
0.822857	1.1481	-0.0619306	4	0.720781	1.18028	-0.133746	4
0.830729	1.14981	-0.0808305	4	0.725726	1.15701	-0.145297	4
0.848606	1.16118	-0.0690808	4	0.704144	1.15366	-0.151363	4
0.81297	1.16979	-0.0870201	4	0.727001	1.15847	-0.161907	4
0.836088	1.17226	-0.0797103	4	0.762499	1.12991	-0.161496	4
0.835286	1.19536	-0.0475962	4	0.782873	1.13181	-0.142586	4
0.853002	1.18207	-0.0511388	4	0.805114	1.09791	-0.117443	4
0.864952	1.17466	-0.0367605	4	0.814747	1.09265	-0.120944	4
0.886301	1.15837	-0.0390074	4	0.823062	1.12105	-0.116611	4
0.914272	1.14561	-0.0661999	4	0.825358	1.11961	-0.120038	4
0.886554	1.11046	-0.0792967	4	0.837828	1.1214	-0.125427	4
0.86789	1.11531	-0.087143	4	0.833449	1.1371	-0.134722	4
0.769147	1.13596	-0.173219	4	0.851041	1.17251	-0.141521	4
0.66942	1.14618	-0.196763	4	0.863352	1.16979	-0.158855	4
0.570212	1.17154	-0.256138	4	0.845228	1.08714	-0.209202	4
0.464657	1.18257	-0.271166	4	0.70623	0.923288	-0.284758	4
0.35233	1.24659	-0.287779	4	0.503353	0.739885	-0.367841	4
0.211084	1.29507	-0.293658	4	0.324125	0.563955	-0.470176	4
0.0887611	1.36364	-0.306918	4	0.100378	0.393333	-0.527774	4
-0.0677762	1.40971	-0.324883	4	-0.159775	0.25628	-0.584239	4
-0.211776	1.44241	-0.353356	4	-0.418724	0.10609	-0.625796	4
-0.364355	1.47331	-0.359059	4	-0.672039	-0.0230886	-0.683728	4
-0.45925	1.50591	-0.385575	4	-0.885157	-0.186403	-0.734009	4
-0.579682	1.53157	-0.376121	4	-1.12607	-0.315584	-0.754228	4
-0.705213	1.58781	-0.372933	4	-1.31978	-0.430358	-0.745307	4
-0.805395	1.67926	-0.363317	4	-1.54468	-0.548349	-0.731965	4
-0.913639	1.74344	-0.361754	4	-1.74933	-0.658954	-0.737319	4
-0.995299	1.83815	-0.339569	4	-1.9415	-0.752177	-0.680289	4
-1.0763	1.94182	-0.359728	4	-2.10503	-0.855327	-0.636203	4
-1.17656	2.0236	-0.341171	4	-2.28735	-0.968132	-0.57907	4
-1.26344	2.13666	-0.317278	4	-2.46908	-1.08168	-0.508976	4
-1.33509	2.2422	-0.288027	4	-2.64514	-1.18369	-0.442674	4
-1.42107	2.34579	-0.272225	4	-2.77661	-1.29322	-0.347792	4
-1.48198	2.4242	-0.182382	4	-2.93467	-1.39739	-0.274427	4
-1.58141	2.50932	-0.159229	4	-3.10572	-1.49305	-0.176675	4
-1.66292	2.63096	-0.122822	4	-3.22256	-1.58211	-0.0668385	4
-1.76668	2.71975	-0.092266	4	-3.3422	-1.70708	0.0372809	4
-1.81683	2.87285	-0.00235517	4	-3.45432	-1.81263	0.178727	4
0.886491	1.16755	-0.0852959	5	-3.55163	-1.94717	0.295863	4
0.892976	1.14251	-0.07954	5	-3.64445	-2.08039	0.425088	4
0.932039	1.10367	-0.0893859	5	-3.71692	-2.23904	0.580168	4
0.90915	1.09941	-0.0940098	5	0.809863	1.26276	-0.0973174	5
0.881367	1.1058	-0.0794052	5	0.823759	1.25765	-0.106492	5
0.894994	1.13311	-0.0610903	5	0.815376	1.26256	-0.112448	5
0.922173	1.11342	-0.0547251	5	0.805171	1.23498	-0.0958978	5
0.913446	1.06695	-0.0871068	5	0.800434	1.24432	-0.101265	5
0.897864	1.04489	-0.0450827	5	0.793261	1.22711	-0.104991	5
0.929882	1.05338	-0.0648698	5	0.795295	1.20991	-0.105253	5
0.944711	1.05057	-0.0597086	5	0.796879	1.20249	-0.0837998	5
1.00023	1.02539	-0.0432219	5	0.786458	1.1877	-0.095843	5
1.01145	1.05882	-0.019863	5	0.796332	1.18713	-0.108082	5
0.960185	1.04326	-0.0445438	5	0.806647	1.1617	-0.145437	5
0.970005	1.04676	-0.0593896	5	0.804198	1.1684	-0.153575	5
0.958442	1.04326	-0.0882685	5	0.816897	1.17349	-0.156567	5
1.01524	1.03694	-0.090083	5	0.802911	1.16546	-0.156153	5
1.04873	1.02579	-0.108474	5	0.825825	1.15826	-0.155539	5
1.03488	1.02304	-0.122004	5	0.826302	1.15736	-0.153798	5
1.06822	1.00924	-0.131627	5	0.828737	1.1304	-0.167124	5
1.01078	0.981479	-0.182488	5	0.813767	1.14792	-0.172929	5
0.908785	0.982116	-0.197762	5	0.825775	1.14588	-0.171977	5
0.809875	0.982402	-0.252732	5	0.834102	1.12942	-0.181213	5
0.663912	1.00712	-0.320798	5	0.758336	1.05528	-0.224791	5
0.526729	1.04073	-0.349983	5	0.581181	0.901107	-0.31839	5
0.352203	1.03819	-0.36035	5	0.413718	0.743006	-0.403531	5
0.22344	1.05787	-0.412098	5	0.243646	0.594385	-0.481009	5
0.109422	1.09568	-0.421788	5	0.0537924	0.467431	-0.545288	5
-0.0117805	1.14821	-0.399074	5	-0.165656	0.31179	-0.585033	5
-0.155181	1.18987	-0.42792	5	-0.362367	0.187532	-0.636951	5
-0.274252	1.25191	-0.434455	5	-0.556886	0.0824113	-0.663513	5
-0.390684	1.30734	-0.438569	5	-0.777958	-0.0368497	-0.700671	5
-0.508465	1.36028	-0.437009	5	-0.998732	-0.16828	-0.745984	5
-0.629223	1.42984	-0.465035	5	-1.20414	-0.256008	-0.75988	5
-0.75145	1.49723	-0.479796	5	-1.40993	-0.367342	-0.760275	5
-0.865446	1.57119	-0.457838	5	-1.60281	-0.466708	-0.749894	5
-0.953344	1.63968	-0.453696	5	-1.78747	-0.579858	-0.737462	5
-1.05163	1.70197	-0.423758	5	-1.97685	-0.674428	-0.696459	5
-1.17316	1.74711	-0.37794	5	-2.14308	-0.77624	-0.679696	5
-1.23939	1.80943	-0.364938	5	-2.31505	-0.867655	-0.656773	5
-1.30928	1.94303	-0.325856	5	-2.47104	-0.959333	-0.621265	5
-1.3746	2.00557	-0.282768	5	-2.5896	-1.03686	-0.551148	5
-1.43489	2.06731	-0.276343	5	-2.75326	-1.12496	-0.497056	5
-1.4475	2.15108	-0.230078	5	-2.90293	-1.20956	-0.434261	5
-1.5019	2.25327	-0.184196	5	-3.02844	-1.29915	-0.334382	5
-1.5713	2.34989	-0.148306	5	-3.11749	-1.37483	-0.278878	5
-1.62851	2.42989	-0.107749	5	-3.20356	-1.47353	-0.155544	5
-1.6538	2.50494	-0.0403119	5	-3.28235	-1.60367	-0.0414621	5
-1.74861	2.59974	-0.0519059	5	-3.3543	-1.70708	0.0790871	5
-1.81504	2.70932	0.0002267	5	-3.42379	-1.81082	0.184163	5
-1.86702	2.81836	0.0501443	5	-3.48817	-1.91321	0.299438	5
0.844726	1.21722	-0.0682222	6	-3.56115	-2.01889	0.417507	5
0.825689	1.19452	-0.0728007	6	-3.6197	-2.10448	0.545264	5
0.811872	1.16881	-0.0880581	6	-3.67674	-2.23704	0.683451	5
0.863603	1.1514	-0.079404	6	0.619521	1.38326	-0.0985263	6
0.897433	1.1686	-0.0768113	6	0.636309	1.36461	-0.100829	6
0.922056	1.18162	-0.088971	6	0.640838	1.37703	-0.0883144	6
0.921163	1.14105	-0.119276	6	0.67054	1.36958	-0.0776118	6
0.895439	1.1646	-0.100318	6	0.700017	1.36199	-0.0620408	6
0.926722	1.15794	-0.061819	6	0.707555	1.35989	-0.0846897	6
0.967239	1.17052	-0.0828039	6	0.736428	1.35553	-0.0887331	6
0.9617	1.18623	-0.0612758	6	0.7416	1.34197	-0.0783698	6
0.984395	1.15306	-0.0654552	6	0.707928	1.34018	-0.0972767	6
0.99013	1.15404	-0.0657323	6	0.722228	1.33704	-0.0616694	6
0.998077	1.17273	-0.0807025	6	0.727372	1.34546	-0.0592111	6
1.02908	1.1472	-0.074356	6	0.701101	1.34213	-0.0730579	6
1.00635	1.1436	-0.069099	6	0.751453	1.33807	-0.080329	6
1.0751	1.11501	-0.0481231	6	0.783608	1.29765	-0.0486626	6
1.08817	1.10836	-0.0315081	6	0.809191	1.29131	-0.0345857	6
1.07506	1.08123	-0.0576661	6	0.838381	1.28769	-0.0578481	6
1.11532	1.06079	-0.0373402	6	0.84711	1.27401	-0.0453715	6
1.05544	1.0414	-0.0567052	6	0.865684	1.26378	-0.0574514	6
0.903736	1.05148	-0.150365	6	0.881884	1.26727	-0.0829304	6
0.794259	1.0925	-0.180955	6	0.924335	1.28662	-0.0716331	6
0.695839	1.11573	-0.218408	6	0.869279	1.23205	-0.129282	6
0.608258	1.13417	-0.247444	6	0.722795	1.08482	-0.207609	6
0.457422	1.14904	-0.281934	6	0.576367	0.925007	-0.295641	6
0.322711	1.18167	-0.327325	6	0.396	0.794389	-0.367641	6
0.173772	1.21017	-0.305213	6	0.236114	0.632262	-0.431166	6
0.0341609	1.21528	-0.325388	6	0.0243136	0.489415	-0.489722	6
-0.109917	1.23167	-0.335175	6	-0.192887	0.357865	-0.561222	6
-0.256221	1.28451	-0.375797	6	-0.404177	0.235363	-0.619085	6
-0.397894	1.29823	-0.398889	6	-0.612054	0.119468	-0.658666	6
-0.514928	1.33989	-0.390028	6	-0.815198	0.00231947	-0.709695	6
-0.617492	1.39947	-0.395784	6	-1.01157	-0.0957678	-0.719517	6
-0.753245	1.43919	-0.387859	6	-1.20434	-0.189248	-0.740255	6
-0.827542	1.49197	-0.385558	6	-1.38251	-0.275762	-0.751055	6
-0.905758	1.51388	-0.368782	6	-1.58899	-0.35933	-0.752001	6
-1.00421	1.57986	-0.353065	6	-1.74707	-0.436001	-0.735825	6
-1.08169	1.61044	-0.332147	6	-1.93065	-0.501446	-0.724111	6
-1.13111	1.6112	-0.345295	6	-2.07512	-0.56128	-0.694253	6
-1.22323	1.67404	-0.335771	6	-2.23858	-0.636706	-0.669088	6
-1.28353	1.74119	-0.298849	6	-2.37481	-0.709457	-0.618863	6
-1.32096	1.79491	-0.26455	6	-2.5071	-0.76435	-0.571711	6
-1.41368	1.84294	-0.208123	6	-2.62926	-0.837478	-0.493383	6
-1.48138	1.90943	-0.187188	6	-2.73219	-0.933808	-0.449512	6
-1.55668	2.00008	-0.147909	6	-2.83213	-0.995307	-0.393635	6
-1.62771	2.04244	-0.146424	6	-2.91847	-1.06837	-0.319795	6
-1.65338	2.09347	-0.109294	6	-2.9939	-1.15722	-0.238269	6
-1.63683	2.15036	-0.108769	6	-3.06858	-1.24705	-0.18424	6
-1.69411	2.18855	-0.0991508	6	-3.12425	-1.3383	-0.092495	6
-1.7317	2.24789	-0.0941995	6	-3.19488	-1.39651	-0.0319011	6
-1.76744	2.28074	-0.0469327	6	-3.27415	-1.50125	0.0353187	6
-1.8029	2.34431	-0.0502004	6	-3.32063	-1.59163	0.152247	6
-1.84563	2.43349	-0.0318354	6	-3.37369	-1.696	0.229683	6
-1.86947	2.49577	-0.000251807	6	-3.4132	-1.77975	0.309838	6
-1.91997	2.57051	0.0103135	6	-3.43938	-1.85765	0.398592	6
-1.94698	2.66015	0.0489783	6	-3.49933	-1.95696	0.501441	6
0.828329	1.17645	-0.113307	7	-3.55356	-2.07643	0.584829	6
0.808456	1.13426	-0.103396	7	-3.59153	-2.16012	0.66914	6
0.826439	1.13343	-0.083947	7	-3.62478	-2.25678	0.761367	6
0.757448	1.13397	-0.0817777	7	0.645763	1.28977	-0.131629	7
0.771291	1.12553	-0.0971014	7	0.643544	1.28777	-0.127911	7
0.784598	1.13589	-0.0729301	7	0.630288	1.28582	-0.126829	7
0.807918	1.10442	-0.0871846	7	0.623185	1.26891	-0.130985	7
0.822966	1.06552	-0.0796893	7	0.652323	1.26468	-0.120631	7
0.817341	1.05406	-0.100606	7	0.67016	1.26846	-0.0961494	7
0.812877	1.08542	-0.0677921	7	0.690618	1.27352	-0.101073	7
0.817305	1.07949	-0.0933446	7	0.719578	1.28088	-0.0907662	7
0.862841	1.0745	-0.101944	7	0.739286	1.26874	-0.0811482	7
0.83088	1.06643	-0.112785	7	0.729497	1.27449	-0.0903321	7
0.806351	1.06063	-0.0800813	7	0.730421	1.25959	-0.0712068	7
0.838304	1.06074	-0.0664956	7	0.725618	1.25537	-0.0812409	7
0.846594	1.05734	-0.0669659	7	0.730128	1.26114	-0.0623695	7
0.849002	1.06635	-0.0780102	7	0.739362	1.25221	-0.0601381	7
0.863874	1.04917	-0.0577645	7	0.74625	1.2373	-0.0494185	7
0.892214	1.05364	-0.0221521	7	0.736317	1.21024	-0.068209	7
0.851333	1.09516	-0.0268109	7	0.768636	1.19161	-0.0794218	7
0.825658	1.07001	-0.0487258	7	0.801173	1.18558	-0.0616228	7
0.750232	1.09062	-0.0801692	7	0.81655	1.19051	-0.0658807	7
0.649576	1.05859	-0.144175	7	0.80194	1.18195	-0.061793	7
0.49848	1.04326	-0.217733	7	0.740253	1.09845	-0.104743	7
0.373586	1.03738	-0.267066	7	0.590654	0.995076	-0.200542	7
0.232736	1.06557	-0.33014	7	0.419793	0.900898	-0.264261	7
0.126304	1.07623	-0.379416	7	0.242748	0.805543	-0.348906	7
-0.0246136	1.0912	-0.43222	7	0.0399696	0.708826	-0.441785	7
-0.16955	1.11887	-0.44056	7	-0.158482	0.603022	-0.488223	7
-0.293424	1.14951	-0.456987	7	-0.389904	0.514669	-0.536873	7
-0.414936	1.16305	-0.45918	7	-0.552224	0.424545	-0.586026	7
-0.543786	1.19905	-0.470344	7	-0.781825	0.332716	-0.624423	7
-0.662171	1.23438	-0.476961	7	-0.941523	0.244076	-0.633369	7
-0.78579	1.24777	-0.505065	7	-1.13804	0.1743	-0.664911	7
-0.932838	1.28176	-0.475205	7	-1.30378	0.111647	-0.688918	7
-0.999895	1.33102	-0.45873	7	-1.45616	0.0508452	-0.700979	7
-1.08545	1.34519	-0.473147	7	-1.62195	-0.0270018	-0.709276	7
-1.16297	1.37894	-0.455762	7	-1.77611	-0.100486	-0.69531	7
-1.27567	1.39928	-0.456421	7	-1.95143	-0.144993	-0.688672	7
-1.35526	1.44204	-0.421308	7	-2.08091	-0.201481	-0.698031	7
-1.43596	1.50803	-0.404902	7	-2.21601	-0.252282	-0.666546	7
-1.49052	1.53922	-0.365115	7	-2.35188	-0.292428	-0.672255	7
-1.52073	1.56873	-0.362414	7	-2.4567	-0.356692	-0.641755	7
-1.56863	1.57304	-0.335878	7	-2.57249	-0.405465	-0.608236	7
-1.62202	1.59426	-0.325735	7	-2.67992	-0.478172	-0.565988	7
-1.6686	1.60648	-0.327944	7	-2.7785	-0.556128	-0.537603	7
-1.70613	1.64841	-0.287869	7	-2.85306	-0.613671	-0.479658	7
-1.7459	1.67792	-0.261052	7	-2.91634	-0.673885	-0.424749	7
-1.80553	1.69934	-0.22208	7	-2.98222	-0.742008	-0.375453	7
-1.86493	1.71883	-0.22027	7	-3.06877	-0.81881	-0.31614	7
-1.92864	1.73755	-0.197226	7	-3.10909	-0.862989	-0.292566	7
-1.93371	1.77406	-0.211194	7	-3.17666	-0.93727	-0.226731	7
-1.95859	1.80406	-0.200951	7	-3.23485	-0.987099	-0.145885	7
-1.95688	1.84833	-0.165363	7	-3.26155	-1.06756	-0.101766	7
-1.96024	1.89904	-0.138438	7	-3.27748	-1.12821	-0.0612848	7
-1.94947	1.94753	-0.1152	7	-3.28164	-1.20441	0.00236536	7
-1.98091	1.97419	-0.137826	7	-3.32755	-1.26209	0.0128424	7
-1.99317	1.99027	-0.118186	7	-3.34727	-1.34448	0.0543998	7
-1.96614	2.04893	-0.0895955	7	-3.36032	-1.40917	0.109853	7
-2.00403	2.08094	-0.0774673	7	-3.39465	-1.48472	0.19802	7
-2.04476	2.11814	-0.077797	7	-3.39385	-1.54673	0.231328	7
-2.0449	2.15989	-0.0715555	7	-3.41743	-1.59929	0.257948	7
-2.05605	2.20529	-0.0684038	7	-3.44296	-1.65988	0.317852	7
-2.08662	2.2401	-0.0496571	7	-3.46855	-1.71711	0.349672	7
-2.15627	2.26374	-0.0575463	7	-3.48527	-1.77579	0.412463	7
0.777821	1.21746	-0.12865	8	-3.51736	-1.84125	0.445329	7
0.764639	1.2236	-0.107698	8	-3.54434	-1.91423	0.495986	7
0.776772	1.23848	-0.126329	8	-3.58276	-1.95943	0.541779	7
0.827249	1.22323	-0.14373	8	0.732798	1.11192	-0.173288	8
0.804729	1.24064	-0.156813	8	0.7429	1.09025	-0.17839	8
0.795634	1.26605	-0.163171	8	0.744992	1.13733	-0.177905	8
0.792206	1.28744	-0.150877	8	0.758246	1.12505	-0.166756	8
0.804861	1.26658	-0.180811	8	0.762348	1.13134	-0.176041	8
0.839086	1.24908	-0.162016	8	0.771839	1.12677	-0.183326	8
0.816245	1.26802	-0.127926	8	0.773276	1.14076	-0.192464	8
0.816793	1.30277	-0.103114	8	0.793947	1.14061	-0.18979	8
0.798467	1.32416	-0.12437	8	0.790987	1.10744	-0.142105	8
0.814403	1.29358	-0.114151	8	0.803866	1.11561	-0.130957	8
0.821335	1.27619	-0.119404	8	0.798535	1.11642	-0.136586	8
0.853926	1.25752	-0.123231	8	0.799093	1.11829	-0.123242	8
0.84966	1.24444	-0.118965	8	0.796228	1.11446	-0.138029	8
0.902987	1.21803	-0.108833	8	0.822603	1.14065	-0.106155	8
0.929253	1.25556	-0.0884248	8	0.820647	1.14362	-0.110732	8
0.957249	1.25245	-0.0926728	8	0.83153	1.16459	-0.103921	8
0.95143	1.20397	-0.078026	8	0.866337	1.15482	-0.123461	8
0.879854	1.14787	-0.1026	8	0.854817	1.13431	-0.121006	8
0.822809	1.13185	-0.161015	8	0.866434	1.11738	-0.100152	8
0.702865	1.14887	-0.190867	8	0.887419	1.1248	-0.108107	8
0.579614	1.12769	-0.258466	8	0.818257	1.08277	-0.152685	8
0.430866	1.13432	-0.308851	8	0.674632	0.988556	-0.226212	8
0.274698	1.11709	-0.375367	8	0.494447	0.924253	-0.298797	8
0.066244	1.09751	-0.436368	8	0.316559	0.832302	-0.37146	8
-0.0961479	1.10826	-0.452042	8	0.143331	0.74203	-0.429531	8
-0.238985	1.10655	-0.45529	8	-0.0655297	0.67414	-0.492615	8
-0.384093	1.12044	-0.477355	8	-0.279289	0.59185	-0.54982	8
-0.501377	1.11089	-0.515489	8	-0.488425	0.527204	-0.60936	8
-0.658205	1.13293	-0.525719	8	-0.682826	0.458401	-0.640973	8
-0.801211	1.12349	-0.554146	8	-0.885229	0.393074	-0.679521	8
-0.923245	1.10834	-0.544619	8	-1.05663	0.330846	-0.703361	8
-1.08501	1.12716	-0.538009	8	-1.23938	0.262607	-0.714365	8
-1.22688	1.13925	-0.538831	8	-1.41329	0.226268	-0.774882	8
-1.31325	1.17069	-0.556675	8	-1.57423	0.172742	-0.768106	8
-1.39592	1.18507	-0.549338	8	-1.71405	0.150508	-0.76969	8
-1.46542	1.16827	-0.522694	8	-1.89796	0.1085	-0.746846	8
-1.55661	1.20544	-0.514052	8	-2.02088	0.0686624	-0.729482	8
-1.66107	1.19973	-0.45068	8	-2.15613	0.0393045	-0.708409	8
-1.7483	1.23559	-0.459795	8	-2.27463	-8.81308e-05	-0.69683	8
-1.82199	1.23651	-0.454364	8	-2.38509	-0.0335685	-0.673559	8
-1.87559	1.2523	-0.430433	8	-2.48148	-0.0937619	-0.621288	8
-1.94608	1.28825	-0.381384	8	-2.58172	-0.160719	-0.594976	8
-1.98194	1.28694	-0.350142	8	-2.65372	-0.202204	-0.55935	8
-2.0168	1.29118	-0.334764	8	-2.74501	-0.228255	-0.518966	8
-2.05619	1.32119	-0.285686	8	-2.81445	-0.246657	-0.490724	8
-2.07133	1.35399	-0.295984	8	-2.87085	-0.268352	-0.442873	8
-2.09498	1.35599	-0.255037	8	-2.90917	-0.29745	-0.383612	8
-2.11734	1.38495	-0.22626	8	-2.96085	-0.345825	-0.368536	8
-2.11278	1.40229	-0.180518	8	-3.01124	-0.389245	-0.347072	8
-2.14509	1.4017	-0.199401	8	-3.04624	-0.433521	-0.316527	8
-2.15078	1.4032	-0.181247	8	-3.07777	-0.468498	-0.279191	8
-2.16775	1.44691	-0.170438	8	-3.11332	-0.500312	-0.273321	8
-2.2079	1.46147	-0.172708	8	-3.15131	-0.547204	-0.229149	8
-2.20485	1.49065	-0.150963	8	-3.17161	-0.5945	-0.21028	8
-2.20966	1.52225	-0.117668	8	-3.1942	-0.638944	-0.173214	8
-2.20427	1.55564	-0.144976	8	-3.20968	-0.673478	-0.140685	8
-2.2073	1.54358	-0.123999	8	-3.21789	-0.710749	-0.0971394	8
-2.19825	1.51482	-0.107025	8	-3.21136	-0.746646	-0.0804686	8
-2.19413	1.53212	-0.0922624	8	-3.23157	-0.763665	-0.05074	8
-2.14685	1.55578	-0.0947704	8	-3.25066	-0.796952	0.0034803	8
-2.14158	1.52921	-0.068862	8	-3.2656	-0.810683	0.0338381	8
-2.13054	1.54961	-0.0418319	8	-3.25834	-0.837195	0.0563795	8
-2.13294	1.5657	-0.0614663	8	-3.27442	-0.895255	0.043146	8
-2.09898	1.59126	-0.0639232	8	-3.27623	-0.916477	0.0617942	8
-2.11602	1.57466	-0.0835119	8	-3.27305	-0.942135	0.0640292	8
-2.14201	1.58857	-0.0912976	8	-3.28125	-0.992702	0.0721004	8
-2.13035	1.60357	-0.0930551	8	-3.28946	-1.03915	0.0932807	8
-2.12051	1.62694	-0.0903953	8	-3.29898	-1.06258	0.104033	8
-2.13623	1.63633	-0.0945056	8	-3.32933	-1.08969	0.119084	8
-2.12956	1.63715	-0.115362	8	-3.34451	-1.14416	0.113942	8
-2.14909	1.65716	-0.127224	8	-3.35925	-1.16541	0.130166	8
-2.15559	1.7075	-0.120181	8	-3.34255	-1.19678	0.146481	8
-2.14705	1.72118	-0.0962661	8	-3.35748	-1.24384	0.158377	8
-2.18323	1.74058	-0.0892784	8	-3.36475	-1.28474	0.179611	8
-2.19176	1.77204	-0.0714617	8	-3.37782	-1.32209	0.210063	8
-2.20138	1.77981	-0.0614391	8	-3.37149	-1.34335	0.213299	8
-2.18544	1.81375	-0.06302	8	-3.37152	-1.35565	0.225657	8
-2.19542	1.8452	-0.0601606	8	-3.37571	-1.38085	0.243335	8
-2.18921	1.88481	-0.0360605	8	-3.40118	-1.41526	0.243834	8
				-3.40342	-1.45002	0.275275	8
				-3.40345	-1.48543	0.316503	8
				-3.42259	-1.51274	0.326962	8

## Sheet: Fig.S2d
leftx	lefty	leftz	leftrtbin	rightx	righty	rightz	rightrtbin	t	r2	r2_coh	acc_fast	acc_slow
-0.275721	-0.289215	-0.551769	1	-0.282887	-0.264289	-0.649751	1	-200	0.317334	0.304144	0.505705	0.485294
-0.278654	-0.306551	-0.549194	1	-0.320518	-0.272639	-0.657064	1	-190	0.314666	0.304144	0.521266	0.498986
-0.294417	-0.316287	-0.558273	1	-0.362243	-0.237692	-0.669079	1	-180	0.314265	0.304144	0.524378	0.477181
-0.264716	-0.318846	-0.550398	1	-0.381881	-0.21425	-0.666072	1	-170	0.32148	0.304144	0.512448	0.489351
-0.278041	-0.314637	-0.546743	1	-0.346977	-0.192087	-0.677386	1	-160	0.316712	0.304144	0.522822	0.49645
-0.264938	-0.330141	-0.543921	1	-0.353829	-0.168697	-0.674924	1	-150	0.317917	0.304144	0.511929	0.502535
-0.291653	-0.328775	-0.553652	1	-0.361485	-0.187377	-0.675447	1	-140	0.317999	0.304144	0.501556	0.490872
-0.310884	-0.336501	-0.564167	1	-0.358086	-0.204079	-0.661194	1	-130	0.317452	0.304144	0.477178	0.493915
-0.307057	-0.345835	-0.577127	1	-0.391345	-0.195932	-0.642162	1	-120	0.316138	0.304144	0.474066	0.497465
-0.292599	-0.382068	-0.567994	1	-0.410221	-0.170351	-0.652075	1	-110	0.319376	0.304144	0.515041	0.492901
-0.319643	-0.404578	-0.541809	1	-0.453303	-0.167899	-0.674502	1	-100	0.319998	0.304144	0.510373	0.502535
-0.372753	-0.420149	-0.542442	1	-0.496307	-0.16479	-0.690656	1	-90	0.322731	0.304144	0.495332	0.508114
-0.385632	-0.420971	-0.56348	1	-0.505727	-0.145433	-0.70858	1	-80	0.323938	0.304144	0.483402	0.513692
-0.380135	-0.432516	-0.563864	1	-0.490062	-0.135632	-0.714959	1	-70	0.322029	0.304144	0.51556	0.513185
-0.424044	-0.453642	-0.581798	1	-0.529019	-0.111395	-0.747941	1	-60	0.32437	0.304144	0.509855	0.517241
-0.453955	-0.452262	-0.591263	1	-0.548673	-0.0954998	-0.733843	1	-50	0.327774	0.304144	0.51971	0.490365
-0.471856	-0.470103	-0.581705	1	-0.570207	-0.0915704	-0.728657	1	-40	0.334587	0.304144	0.495851	0.488844
-0.492409	-0.494403	-0.567366	1	-0.59997	-0.0616725	-0.727571	1	-30	0.330833	0.304144	0.512967	0.492394
-0.498637	-0.524327	-0.551525	1	-0.641465	-0.079667	-0.722612	1	-20	0.332654	0.304144	0.514004	0.499493
-0.531553	-0.533129	-0.57622	1	-0.651324	-0.0602179	-0.706373	1	-10	0.333875	0.304144	0.512967	0.518256
-0.61322	-0.621289	-0.598556	1	-0.785881	-0.000884327	-0.771704	1	0	0.334146	0.304144	0.540975	0.523834
-0.810737	-0.735781	-0.622062	1	-0.920319	0.134029	-0.787546	1	10	0.333815	0.304144	0.673237	0.562373
-0.977296	-0.855753	-0.630967	1	-1.08629	0.290187	-0.840779	1	20	0.336299	0.304144	0.754149	0.617647
-1.18603	-1.02081	-0.618067	1	-1.29572	0.464685	-0.866879	1	30	0.336565	0.304144	0.820021	0.658215
-1.39075	-1.1733	-0.59032	1	-1.47177	0.67919	-0.849827	1	40	0.340182	0.304144	0.873963	0.660243
-1.59266	-1.31868	-0.562761	1	-1.64588	0.874096	-0.826667	1	50	0.34397	0.304144	0.89834	0.693712
-1.79249	-1.47713	-0.5175	1	-1.84265	1.08976	-0.827938	1	60	0.347275	0.304144	0.91805	0.724138
-2.02788	-1.65507	-0.431963	1	-2.03989	1.29901	-0.778094	1	70	0.348539	0.304144	0.927386	0.736815
-2.23681	-1.8354	-0.329713	1	-2.19895	1.49763	-0.715106	1	80	0.354511	0.304144	0.946058	0.745943
-2.4342	-1.9823	-0.214034	1	-2.35615	1.7779	-0.640944	1	90	0.359299	0.304144	0.957469	0.754564
-2.64072	-2.14474	-0.0702143	1	-2.53727	2.00111	-0.552458	1	100	0.366409	0.304144	0.967842	0.76927
-2.79088	-2.32014	0.0943262	1	-2.688	2.23964	-0.450145	1	110	0.368866	0.304144	0.973029	0.780933
0.487589	-0.272471	-0.504374	2	0.0958093	-0.2385	-0.521596	2	120	0.371281	0.304144	0.977697	0.794118
0.488065	-0.285993	-0.503233	2	0.0622753	-0.229467	-0.541796	2	130	0.380072	0.304144	0.984959	0.793611
0.466587	-0.283899	-0.496813	2	0.095285	-0.231178	-0.552533	2	140	0.384062	0.304144	0.984959	0.803753
0.473092	-0.269985	-0.493326	2	0.102777	-0.240446	-0.568384	2	150	0.3887	0.304144	0.990664	0.810852
0.458077	-0.251744	-0.490911	2	0.121079	-0.270075	-0.559105	2	160	0.391114	0.304144	0.992739	0.827586
0.438105	-0.243777	-0.500983	2	0.0859427	-0.281388	-0.567124	2	170	0.39805	0.304144	0.993776	0.816937
0.414235	-0.236422	-0.516675	2	0.117892	-0.293951	-0.551592	2	180	0.409689	0.304144	0.995332	0.836714
0.403598	-0.263704	-0.514836	2	0.102895	-0.27627	-0.552384	2	190	0.402831	0.304144	0.997407	0.840264
0.406002	-0.252782	-0.53104	2	0.104856	-0.278581	-0.587368	2	200	0.400958	0.304144	0.997407	0.850913
0.387848	-0.255255	-0.539909	2	0.0950817	-0.287233	-0.554435	2	210	0.398873	0.304144	0.998444	0.85497
0.364003	-0.244743	-0.539592	2	0.0716133	-0.294079	-0.566687	2	220	0.396417	0.304144	0.998963	0.856491
0.35228	-0.23473	-0.546481	2	0.0398541	-0.302074	-0.586221	2	230	0.396716	0.304144	1	0.858012
0.349444	-0.214583	-0.555514	2	0.0116777	-0.314495	-0.603098	2	240	0.397225	0.304144	1	0.87069
0.355743	-0.203486	-0.556953	2	-0.00927829	-0.301975	-0.562099	2	250	0.39613	0.304144	1	0.876268
0.362234	-0.206799	-0.546516	2	-0.0129709	-0.329671	-0.56331	2	260	0.401121	0.304144	0.999481	0.875761
0.385699	-0.223024	-0.534334	2	-0.0564464	-0.378032	-0.557729	2	270	0.410726	0.304144	0.999481	0.888945
0.380878	-0.226248	-0.528723	2	-0.0568449	-0.368418	-0.593292	2	280	0.421662	0.304144	1	0.890974
0.370234	-0.23054	-0.540534	2	-0.0557758	-0.37433	-0.589693	2	290	0.425498	0.304144	0.999481	0.891988
0.341198	-0.237911	-0.561241	2	-0.0854235	-0.38075	-0.618459	2	300	0.428254	0.304144	0.998963	0.897059
0.330295	-0.235951	-0.562802	2	-0.111421	-0.389719	-0.624847	2	310	0.445915	0.304144	0.996888	0.893509
0.268659	-0.296014	-0.575788	2	-0.167218	-0.345739	-0.658205	2	320	0.454909	0.304144	0.996369	0.901623
0.0909347	-0.397629	-0.604792	2	-0.270397	-0.188579	-0.708081	2	330	0.473706	0.304144	0.995332	0.906694
-0.12342	-0.534183	-0.614809	2	-0.388739	-0.0302181	-0.760985	2	340	0.480603	0.304144	0.993257	0.916836
-0.331454	-0.656431	-0.634434	2	-0.533169	0.115975	-0.7965	2	350	0.496673	0.304144	0.989627	0.916836
-0.570391	-0.784519	-0.648703	2	-0.680945	0.263579	-0.810052	2	360	0.506066	0.304144	0.986515	0.912779
-0.776002	-0.944599	-0.637326	2	-0.811406	0.408916	-0.82405	2	370	0.512212	0.304144	0.981846	0.915822
-0.998767	-1.07825	-0.638583	2	-0.996713	0.569706	-0.820011	2	380	0.513132	0.304144	0.977178	0.9143
-1.20215	-1.18954	-0.598797	2	-1.15275	0.705794	-0.832072	2	390	0.527751	0.304144	0.981846	0.920892
-1.39984	-1.33711	-0.564055	2	-1.33628	0.894115	-0.810556	2	400	0.537044	0.304144	0.973029	0.932049
-1.63659	-1.47434	-0.522962	2	-1.53757	1.0822	-0.772995	2	410	0.548502	0.304144	0.965249	0.934077
-1.82578	-1.61119	-0.441213	2	-1.67816	1.2857	-0.743446	2	420	0.546678	0.304144	0.955394	0.935091
-2.05222	-1.74909	-0.354585	2	-1.86035	1.54109	-0.6968	2	430	0.559598	0.304144	0.942946	0.933063
-2.25808	-1.89492	-0.273352	2	-2.00022	1.75354	-0.630137	2	440	0.571326	0.304144	0.937241	0.934077
-2.44928	-2.03025	-0.166246	2	-2.15244	1.99897	-0.556263	2	450	0.572876	0.304144	0.913382	0.939148
-2.63905	-2.20535	-0.0148827	2	-2.30194	2.21828	-0.475022	2	460	0.586969	0.304144	0.897822	0.940669
-2.77361	-2.36767	0.163042	2	-2.50171	2.43374	-0.36097	2	470	0.60586	0.304144	0.882261	0.941684
-2.91503	-2.50011	0.326377	2	-2.63493	2.68126	-0.250009	2	480	0.617243	0.304144	0.872407	0.936105
-3.05059	-2.6751	0.514209	2	-2.77428	2.96972	-0.111361	2	490	0.632032	0.304144	0.865145	0.937627
0.549979	-0.205227	-0.451592	3	0.587134	-0.260767	-0.528943	3	500	0.62501	0.304144	0.833506	0.940669
0.528234	-0.226528	-0.461757	3	0.595518	-0.256807	-0.536087	3	510	0.634934	0.304144	0.815353	0.938134
0.540548	-0.264418	-0.464084	3	0.623043	-0.249466	-0.507369	3	520	0.634087	0.304144	0.784232	0.943712
0.540487	-0.265015	-0.471132	3	0.627348	-0.246431	-0.477492	3	530	0.640053	0.304144	0.762967	0.938641
0.577285	-0.239662	-0.480359	3	0.659767	-0.251408	-0.491646	3	540	0.645036	0.304144	0.759336	0.934584
0.591611	-0.265833	-0.479191	3	0.652334	-0.273114	-0.48087	3	550	0.645256	0.304144	0.738071	0.934077
0.5732	-0.277019	-0.472697	3	0.649576	-0.281671	-0.490522	3	560	0.649078	0.304144	0.702282	0.937627
0.58825	-0.284919	-0.497925	3	0.617373	-0.303004	-0.493836	3	570	0.655869	0.304144	0.690871	0.925963
0.594358	-0.290174	-0.503745	3	0.588812	-0.316978	-0.495044	3	580	0.655352	0.304144	0.661307	0.920892
0.608797	-0.265852	-0.483714	3	0.592018	-0.35542	-0.488946	3	590	0.655758	0.304144	0.659232	0.909229
0.624391	-0.25405	-0.495694	3	0.570905	-0.332107	-0.505409	3	600	0.663992	0.304144	0.642635	0.913793
0.606671	-0.257888	-0.502354	3	0.476991	-0.331138	-0.545099	3	610	0.668075	0.304144	0.621888	0.893002
0.654847	-0.261029	-0.493565	3	0.492781	-0.315283	-0.528809	3	620	0.662414	0.304144	0.608402	0.893509
0.646113	-0.229215	-0.505191	3	0.461087	-0.32886	-0.519534	3	630	0.662387	0.304144	0.599585	0.878296
0.647545	-0.217519	-0.489975	3	0.496227	-0.311437	-0.522143	3	640	0.66311	0.304144	0.598029	0.875254
0.658253	-0.229659	-0.494611	3	0.52686	-0.340061	-0.527815	3	650	0.67308	0.304144	0.573651	0.868154
0.683296	-0.234583	-0.488911	3	0.52229	-0.313021	-0.497844	3	660	0.673722	0.304144	0.587137	0.853955
0.669942	-0.22202	-0.488048	3	0.530156	-0.334607	-0.509742	3	670	0.670304	0.304144	0.542531	0.850406
0.710777	-0.238677	-0.472818	3	0.549794	-0.321965	-0.504522	3	680	0.667883	0.304144	0.558091	0.836207
0.745154	-0.245331	-0.466495	3	0.532621	-0.291766	-0.479145	3	690	0.671326	0.304144	0.537344	0.831643
0.648269	-0.261766	-0.511522	3	0.465394	-0.265192	-0.529901	3	700	0.677706	0.304144	0.518672	0.811359
0.508433	-0.345805	-0.550499	3	0.325157	-0.161582	-0.608013	3	710	0.678061	0.304144	0.511929	0.806288
0.325221	-0.427211	-0.549223	3	0.155086	-0.0681892	-0.669556	3	720	0.674849	0.304144	0.503112	0.801724
0.13479	-0.547889	-0.57617	3	-0.0519602	0.0576065	-0.778969	3	730	0.685781	0.304144	0.499481	0.782961
-0.049996	-0.642165	-0.622697	3	-0.19681	0.150368	-0.830494	3	740	0.684739	0.304144	0.494813	0.773327
-0.277432	-0.727439	-0.655791	3	-0.362962	0.286157	-0.866497	3	750	0.692064	0.304144	0.498963	0.772312
-0.519923	-0.874443	-0.638632	3	-0.501657	0.430119	-0.889268	3	760	0.68478	0.304144	0.526971	0.747972
-0.748017	-1.00889	-0.631616	3	-0.70479	0.530928	-0.882586	3	770	0.685393	0.304144	0.50778	0.745943
-0.957361	-1.14524	-0.608823	3	-0.911171	0.691252	-0.887193	3	780	0.690323	0.304144	0.50778	0.73783
-1.17412	-1.26066	-0.58253	3	-1.1118	0.856785	-0.878351	3	790	0.68059	0.304144	0.489627	0.724138
-1.36005	-1.35234	-0.541147	3	-1.28116	1.02248	-0.886247	3	800	0.684141	0.304144	0.490664	0.716531
-1.56118	-1.49952	-0.516282	3	-1.513	1.17753	-0.846701	3
-1.74995	-1.62032	-0.432365	3	-1.67074	1.37651	-0.793204	3
-1.90596	-1.74614	-0.36656	3	-1.81816	1.5899	-0.720556	3
-2.11213	-1.87606	-0.298669	3	-1.97571	1.80194	-0.653523	3
-2.26895	-2.03829	-0.199912	3	-2.12692	2.00755	-0.567449	3
-2.42602	-2.15136	-0.0856555	3	-2.29176	2.17271	-0.467217	3
-2.60088	-2.26548	0.0480811	3	-2.45851	2.37413	-0.373393	3
-2.75558	-2.39894	0.197883	3	-2.52088	2.60495	-0.262414	3
-2.87699	-2.55748	0.378711	3	-2.65332	2.83091	-0.14945	3
-3.02576	-2.69955	0.557595	3	-2.77437	3.06018	-0.0230232	3
-3.14196	-2.84807	0.736499	3	-2.91032	3.33866	0.122416	3
0.658274	-0.30747	-0.46392	4	0.510484	-0.331184	-0.509779	4
0.675616	-0.301824	-0.466378	4	0.500307	-0.345031	-0.50033	4
0.700996	-0.29789	-0.472789	4	0.531313	-0.337306	-0.466052	4
0.71902	-0.292711	-0.494526	4	0.576139	-0.32257	-0.474099	4
0.730383	-0.29279	-0.494236	4	0.5878	-0.319597	-0.463631	4
0.749154	-0.277944	-0.498116	4	0.596774	-0.319458	-0.453047	4
0.767889	-0.27917	-0.495925	4	0.570095	-0.326316	-0.440608	4
0.742656	-0.278241	-0.51268	4	0.566558	-0.317571	-0.442339	4
0.751989	-0.247495	-0.509974	4	0.565872	-0.324762	-0.438268	4
0.776815	-0.253765	-0.484262	4	0.569608	-0.32341	-0.456651	4
0.810486	-0.248246	-0.469325	4	0.601253	-0.320528	-0.450876	4
0.826967	-0.250596	-0.478882	4	0.605257	-0.323053	-0.456807	4
0.874866	-0.245327	-0.447297	4	0.605353	-0.316534	-0.480368	4
0.868345	-0.235655	-0.433262	4	0.614565	-0.326823	-0.488544	4
0.88868	-0.226191	-0.424494	4	0.628106	-0.334586	-0.482726	4
0.884831	-0.223594	-0.410854	4	0.639713	-0.342115	-0.478115	4
0.921521	-0.210063	-0.413299	4	0.665772	-0.313287	-0.495704	4
0.949691	-0.190074	-0.419679	4	0.670976	-0.300891	-0.482592	4
0.949809	-0.207995	-0.437222	4	0.675762	-0.312361	-0.500146	4
0.953167	-0.215737	-0.456083	4	0.704431	-0.295751	-0.473273	4
0.891492	-0.237158	-0.475114	4	0.606777	-0.293134	-0.530968	4
0.73455	-0.319844	-0.514514	4	0.446416	-0.197255	-0.633778	4
0.556876	-0.392551	-0.553377	4	0.274089	-0.0954691	-0.703998	4
0.364588	-0.457923	-0.57617	4	0.129919	-0.0134132	-0.740489	4
0.156975	-0.538301	-0.587668	4	-0.0240438	0.111529	-0.788964	4
-0.0415968	-0.628117	-0.601634	4	-0.256836	0.187521	-0.819495	4
-0.268287	-0.715268	-0.611953	4	-0.434179	0.310688	-0.848007	4
-0.487106	-0.793312	-0.619752	4	-0.617406	0.420322	-0.828611	4
-0.690059	-0.875931	-0.63052	4	-0.822128	0.52809	-0.844921	4
-0.914483	-1.00091	-0.616926	4	-1.02022	0.652407	-0.846869	4
-1.09475	-1.07783	-0.607772	4	-1.19588	0.784895	-0.820708	4
-1.2998	-1.18471	-0.615021	4	-1.33341	0.93164	-0.807786	4
-1.48532	-1.30087	-0.587692	4	-1.51075	1.05671	-0.761601	4
-1.67976	-1.41292	-0.559839	4	-1.64513	1.20778	-0.70182	4
-1.87128	-1.51085	-0.503096	4	-1.79932	1.40382	-0.64944	4
-2.00715	-1.61528	-0.429502	4	-1.9655	1.57574	-0.61988	4
-2.18111	-1.70328	-0.359109	4	-2.07563	1.71872	-0.583945	4
-2.31145	-1.80586	-0.26247	4	-2.21532	1.89756	-0.535061	4
-2.4765	-1.91371	-0.203508	4	-2.33531	2.05398	-0.472092	4
-2.61518	-2.00354	-0.125721	4	-2.42898	2.23812	-0.390098	4
-2.75792	-2.1053	0.00435699	4	-2.53235	2.39432	-0.327301	4
-2.87337	-2.22036	0.120123	4	-2.64303	2.60864	-0.227335	4
-2.97746	-2.35132	0.247343	4	-2.72457	2.83317	-0.129788	4
-3.09155	-2.46116	0.386992	4	-2.79768	3.06622	-0.00477603	4
-3.22138	-2.58944	0.544196	4	-2.86895	3.31062	0.0856682	4
1.05122	-0.245664	-0.3845	5	0.617043	-0.242491	-0.507903	5
1.06492	-0.265076	-0.399211	5	0.61962	-0.244231	-0.51341	5
1.03545	-0.260908	-0.3952	5	0.611542	-0.2273	-0.52227	5
1.02975	-0.271093	-0.420329	5	0.655245	-0.251458	-0.514153	5
1.06995	-0.293728	-0.39345	5	0.668914	-0.237447	-0.519613	5
1.07399	-0.284215	-0.391998	5	0.693458	-0.265897	-0.501005	5
1.07936	-0.276865	-0.396931	5	0.708907	-0.267699	-0.474335	5
1.09711	-0.27912	-0.413818	5	0.669744	-0.278587	-0.453725	5
1.10729	-0.29198	-0.415877	5	0.710501	-0.278619	-0.45457	5
1.14868	-0.317268	-0.414454	5	0.737027	-0.284739	-0.455456	5
1.15618	-0.282996	-0.458566	5	0.711245	-0.277297	-0.474476	5
1.15693	-0.27111	-0.453321	5	0.735771	-0.276913	-0.462919	5
1.13262	-0.260751	-0.453359	5	0.734359	-0.27638	-0.458618	5
1.17026	-0.250981	-0.440079	5	0.720267	-0.282035	-0.444526	5
1.2129	-0.25972	-0.399217	5	0.725339	-0.281849	-0.466229	5
1.21802	-0.27588	-0.402492	5	0.750066	-0.288031	-0.471183	5
1.21251	-0.237981	-0.416079	5	0.785968	-0.303826	-0.46783	5
1.23637	-0.257828	-0.39762	5	0.8026	-0.286729	-0.459036	5
1.24298	-0.245875	-0.402246	5	0.792719	-0.256604	-0.459588	5
1.2317	-0.21981	-0.388142	5	0.808546	-0.248843	-0.485135	5
1.16971	-0.252541	-0.41647	5	0.752985	-0.217591	-0.505646	5
1.01369	-0.308508	-0.466628	5	0.579883	-0.124242	-0.61005	5
0.782952	-0.3707	-0.519823	5	0.416705	-0.0326781	-0.633014	5
0.564274	-0.458507	-0.568838	5	0.269478	0.0864709	-0.674885	5
0.370293	-0.518129	-0.608213	5	0.0592143	0.164151	-0.738547	5
0.181393	-0.613182	-0.640345	5	-0.0916212	0.272426	-0.743339	5
-0.0268165	-0.6799	-0.642129	5	-0.247122	0.365446	-0.778953	5
-0.220761	-0.748251	-0.66607	5	-0.418504	0.420797	-0.802944	5
-0.408178	-0.805179	-0.639067	5	-0.588992	0.525263	-0.814771	5
-0.637769	-0.928212	-0.633361	5	-0.769358	0.646161	-0.811906	5
-0.795368	-1.0053	-0.633356	5	-0.901341	0.745275	-0.780991	5
-0.960268	-1.09868	-0.566517	5	-1.08463	0.876508	-0.782364	5
-1.17947	-1.19667	-0.541634	5	-1.23908	0.969766	-0.755546	5
-1.36229	-1.28539	-0.525973	5	-1.39458	1.08608	-0.71532	5
-1.51664	-1.35901	-0.493306	5	-1.54279	1.17539	-0.695507	5
-1.70591	-1.44326	-0.444132	5	-1.69543	1.30253	-0.651244	5
-1.86455	-1.52201	-0.419638	5	-1.79867	1.46235	-0.599164	5
-2.02098	-1.59631	-0.383487	5	-1.93942	1.59732	-0.558928	5
-2.17385	-1.68496	-0.328879	5	-2.0781	1.72522	-0.529752	5
-2.30553	-1.76937	-0.254076	5	-2.23775	1.86991	-0.480144	5
-2.42734	-1.87514	-0.186634	5	-2.36014	2.01848	-0.428748	5
-2.55933	-1.94328	-0.104106	5	-2.43811	2.18839	-0.332759	5
-2.64006	-2.01502	-0.0233053	5	-2.51312	2.32511	-0.269778	5
-2.74791	-2.09718	0.087139	5	-2.59486	2.47379	-0.210957	5
-2.84161	-2.19822	0.20605	5	-2.65904	2.64442	-0.122277	5
-2.93368	-2.31029	0.283627	5	-2.72006	2.79912	-0.0604534	5
-2.98707	-2.40039	0.401075	5	-2.75654	2.96293	-0.00690983	5
-3.08782	-2.49182	0.514013	5	-2.79754	3.14526	0.0784877	5
-3.2047	-2.56045	0.616915	5	-2.83301	3.32885	0.146265	5
-3.28044	-2.66595	0.760881	5	-2.90914	3.525	0.258039	5
0.626607	-0.214175	-0.470635	6	0.940466	-0.204699	-0.418026	6
0.599995	-0.243639	-0.464184	6	0.950884	-0.196296	-0.40727	6
0.584945	-0.282795	-0.445467	6	0.973983	-0.185841	-0.407258	6
0.573518	-0.291002	-0.458168	6	1.00485	-0.180046	-0.404365	6
0.581882	-0.282971	-0.470829	6	1.01882	-0.166849	-0.404667	6
0.579532	-0.261958	-0.458682	6	1.04486	-0.182913	-0.395244	6
0.607037	-0.279153	-0.458989	6	1.05357	-0.18423	-0.378411	6
0.614203	-0.277541	-0.443046	6	1.06191	-0.171602	-0.388199	6
0.621654	-0.271583	-0.447728	6	1.06542	-0.15961	-0.406782	6
0.612274	-0.291044	-0.458148	6	1.05032	-0.142605	-0.420483	6
0.617511	-0.316809	-0.465854	6	1.01119	-0.175007	-0.432225	6
0.604304	-0.303787	-0.478341	6	1.02821	-0.17216	-0.426392	6
0.610034	-0.328809	-0.503921	6	1.04025	-0.172428	-0.428451	6
0.623149	-0.329447	-0.488705	6	1.03269	-0.187653	-0.422413	6
0.63182	-0.319632	-0.515186	6	1.01766	-0.201376	-0.420011	6
0.604488	-0.312979	-0.543035	6	1.01437	-0.204117	-0.409186	6
0.617759	-0.315699	-0.519304	6	1.01213	-0.218648	-0.416752	6
0.650064	-0.321965	-0.50886	6	1.01515	-0.195278	-0.432293	6
0.693174	-0.326636	-0.492327	6	1.03017	-0.196339	-0.428318	6
0.709314	-0.315029	-0.469023	6	1.02248	-0.204327	-0.421717	6
0.689059	-0.319939	-0.494492	6	0.948312	-0.167418	-0.45946	6
0.535447	-0.338548	-0.519821	6	0.805419	-0.085817	-0.544445	6
0.366363	-0.398018	-0.550135	6	0.646091	-0.0305039	-0.60408	6
0.193214	-0.463772	-0.569537	6	0.476476	0.0268074	-0.649383	6
0.0209824	-0.516467	-0.618252	6	0.305486	0.098895	-0.696584	6
-0.173223	-0.555237	-0.657458	6	0.132667	0.154024	-0.742981	6
-0.366231	-0.634602	-0.621918	6	-0.0541284	0.228391	-0.76311	6
-0.554479	-0.713074	-0.651526	6	-0.243183	0.29954	-0.785351	6
-0.73575	-0.741863	-0.677641	6	-0.409416	0.357819	-0.775036	6
-0.914167	-0.777428	-0.670118	6	-0.582216	0.437466	-0.779416	6
-1.12322	-0.855163	-0.652175	6	-0.753107	0.519587	-0.759779	6
-1.31449	-0.909206	-0.664843	6	-0.934267	0.605483	-0.773946	6
-1.46327	-0.972594	-0.636449	6	-1.09683	0.680224	-0.781539	6
-1.59484	-1.02232	-0.612957	6	-1.25961	0.755463	-0.760774	6
-1.75804	-1.08973	-0.586725	6	-1.41905	0.852727	-0.747689	6
-1.88607	-1.14829	-0.529382	6	-1.55678	0.970372	-0.723433	6
-2.02657	-1.22682	-0.482866	6	-1.68668	1.07062	-0.700754	6
-2.14508	-1.30351	-0.427842	6	-1.84125	1.20038	-0.66739	6
-2.25541	-1.36169	-0.389618	6	-1.93975	1.28217	-0.626975	6
-2.42821	-1.44294	-0.345353	6	-2.05057	1.40144	-0.576943	6
-2.51491	-1.49362	-0.300774	6	-2.12982	1.52496	-0.55681	6
-2.60255	-1.55183	-0.231646	6	-2.25367	1.64031	-0.514743	6
-2.70684	-1.64001	-0.161495	6	-2.31748	1.7644	-0.474869	6
-2.80009	-1.69893	-0.0874362	6	-2.40644	1.86441	-0.409872	6
-2.87334	-1.74659	-0.0321325	6	-2.47543	1.99579	-0.333772	6
-2.94497	-1.80125	0.0284413	6	-2.56017	2.11606	-0.275197	6
-3.00645	-1.86918	0.0771049	6	-2.59395	2.25257	-0.23808	6
-3.06862	-1.98101	0.155784	6	-2.63575	2.37555	-0.178333	6
-3.13011	-2.05004	0.25354	6	-2.6815	2.49801	-0.130132	6
-3.168	-2.14183	0.350972	6	-2.71261	2.67535	-0.0387653	6
-3.22103	-2.20371	0.414832	6	-2.75298	2.79898	0.0233388	6
-3.2486	-2.28119	0.488245	6	-2.78626	2.95868	0.0691579	6
-3.28529	-2.35278	0.58609	6	-2.80126	3.08251	0.153112	6
-3.32085	-2.43935	0.675436	6	-2.85699	3.23465	0.228053	6
-3.33708	-2.55434	0.80702	6	-2.90148	3.36674	0.282003	6
0.847848	-0.272618	-0.45674	7	0.665665	-0.291921	-0.451166	7
0.878201	-0.310638	-0.45587	7	0.679219	-0.265601	-0.456595	7
0.865422	-0.302132	-0.45397	7	0.703613	-0.260712	-0.46362	7
0.905514	-0.259822	-0.449009	7	0.71223	-0.252184	-0.459023	7
0.911673	-0.225289	-0.456772	7	0.695592	-0.251974	-0.462227	7
0.898253	-0.252358	-0.477767	7	0.692658	-0.246444	-0.47178	7
0.888531	-0.264448	-0.468028	7	0.704591	-0.232611	-0.459246	7
0.860214	-0.262239	-0.478525	7	0.701003	-0.244561	-0.45322	7
0.827307	-0.275363	-0.493601	7	0.712751	-0.265965	-0.45294	7
0.832349	-0.28478	-0.483692	7	0.721797	-0.262355	-0.472178	7
0.863627	-0.268926	-0.464062	7	0.707533	-0.251582	-0.483901	7
0.860945	-0.253263	-0.449629	7	0.704187	-0.259171	-0.466698	7
0.870944	-0.255966	-0.431141	7	0.707285	-0.26633	-0.468379	7
0.87253	-0.257108	-0.436628	7	0.718097	-0.240429	-0.487033	7
0.861927	-0.247388	-0.450108	7	0.718823	-0.248317	-0.485746	7
0.848513	-0.228097	-0.444368	7	0.721075	-0.24172	-0.500784	7
0.872025	-0.233296	-0.444936	7	0.736405	-0.242012	-0.498872	7
0.888946	-0.215615	-0.446873	7	0.7339	-0.247765	-0.481148	7
0.924175	-0.245248	-0.440723	7	0.764062	-0.256618	-0.468205	7
0.921076	-0.2337	-0.431212	7	0.772893	-0.249395	-0.472728	7
0.849366	-0.254354	-0.45395	7	0.69957	-0.217728	-0.530514	7
0.708244	-0.286592	-0.475385	7	0.549816	-0.152079	-0.588311	7
0.52638	-0.327536	-0.541066	7	0.412887	-0.0997738	-0.645216	7
0.3351	-0.388255	-0.583944	7	0.243626	-0.0375198	-0.678193	7
0.137309	-0.407451	-0.622186	7	0.0436428	0.03832	-0.723483	7
-0.0578458	-0.46605	-0.653756	7	-0.113852	0.117522	-0.755481	7
-0.261129	-0.495817	-0.684027	7	-0.276362	0.190932	-0.779942	7
-0.45623	-0.534683	-0.711928	7	-0.443686	0.270967	-0.778194	7
-0.616439	-0.582515	-0.707335	7	-0.604014	0.341089	-0.786879	7
-0.795411	-0.607323	-0.702603	7	-0.793545	0.417299	-0.793654	7
-0.981514	-0.648019	-0.679915	7	-0.974378	0.4868	-0.801187	7
-1.13397	-0.712266	-0.702672	7	-1.14363	0.523285	-0.802873	7
-1.30854	-0.728181	-0.678024	7	-1.29155	0.586986	-0.791812	7
-1.48054	-0.746552	-0.663431	7	-1.46326	0.694327	-0.769716	7
-1.65845	-0.791381	-0.648634	7	-1.61937	0.776995	-0.740202	7
-1.82099	-0.823976	-0.613743	7	-1.75402	0.874321	-0.711494	7
-1.99858	-0.881292	-0.585775	7	-1.88929	0.995546	-0.689216	7
-2.15171	-0.938722	-0.544371	7	-2.01382	1.09028	-0.652958	7
-2.28269	-0.993016	-0.497358	7	-2.16434	1.17045	-0.588766	7
-2.39846	-1.0538	-0.428426	7	-2.2557	1.27978	-0.549694	7
-2.51812	-1.10322	-0.380567	7	-2.36088	1.41946	-0.494379	7
-2.6246	-1.15669	-0.311892	7	-2.43054	1.54602	-0.412025	7
-2.73629	-1.20928	-0.272096	7	-2.49821	1.66942	-0.364127	7
-2.80647	-1.2593	-0.199411	7	-2.55135	1.75945	-0.308431	7
-2.88036	-1.34894	-0.138588	7	-2.56814	1.8532	-0.249456	7
-2.96264	-1.38056	-0.0981396	7	-2.62674	1.95925	-0.199825	7
-3.0214	-1.41228	-0.047114	7	-2.64549	2.05614	-0.172335	7
-3.07855	-1.46615	-0.0237873	7	-2.68492	2.13587	-0.123814	7
-3.10206	-1.51608	0.0209062	7	-2.66592	2.24207	-0.094486	7
-3.16932	-1.57638	0.0848821	7	-2.70185	2.34765	-0.0504338	7
-3.21876	-1.64492	0.142956	7	-2.70828	2.45045	0.00210626	7
-3.23423	-1.70503	0.19655	7	-2.71853	2.53633	0.0529608	7
-3.23599	-1.75522	0.222686	7	-2.71755	2.6423	0.0993343	7
-3.25178	-1.78317	0.2357	7	-2.73514	2.74264	0.148104	7
-3.29146	-1.84311	0.2569	7	-2.73286	2.84354	0.185203	7
-3.29873	-1.88103	0.297607	7	-2.7252	2.94106	0.222346	7
-3.2856	-1.9067	0.304854	7	-2.70111	3.03073	0.272067	7
-3.29533	-1.94595	0.335692	7	-2.71243	3.13896	0.326926	7
-3.3301	-2.02625	0.390452	7	-2.70063	3.22758	0.371652	7
-3.35217	-2.05282	0.435747	7	-2.69701	3.31067	0.410534	7
-3.36991	-2.12226	0.477661	7	-2.68852	3.39291	0.456877	7
-3.4177	-2.16565	0.50749	7	-2.70176	3.471	0.494798	7
-3.43465	-2.22082	0.567914	7	-2.69558	3.56018	0.528884	7
-3.44288	-2.24412	0.619248	7	-2.69446	3.64374	0.554036	7
0.672434	-0.337981	-0.475878	8	0.791113	-0.218791	-0.467816	8
0.652234	-0.324251	-0.4841	8	0.770069	-0.217575	-0.481395	8
0.669556	-0.295347	-0.487331	8	0.785802	-0.238468	-0.491195	8
0.685107	-0.32078	-0.48522	8	0.822869	-0.236327	-0.463321	8
0.669511	-0.317803	-0.468135	8	0.82245	-0.25252	-0.463645	8
0.729584	-0.316185	-0.486018	8	0.789279	-0.244878	-0.4844	8
0.713628	-0.315179	-0.511289	8	0.796992	-0.24435	-0.484124	8
0.71958	-0.278041	-0.497836	8	0.808077	-0.266978	-0.489238	8
0.703502	-0.262812	-0.502141	8	0.790707	-0.267283	-0.493889	8
0.729591	-0.260677	-0.48828	8	0.779829	-0.277145	-0.500419	8
0.722774	-0.27742	-0.481351	8	0.801897	-0.269215	-0.495159	8
0.740129	-0.277151	-0.4799	8	0.812953	-0.299619	-0.481932	8
0.732937	-0.275338	-0.485027	8	0.812538	-0.316507	-0.465359	8
0.722166	-0.253911	-0.50015	8	0.792217	-0.327254	-0.482064	8
0.739003	-0.244512	-0.495987	8	0.815968	-0.328195	-0.477766	8
0.766305	-0.237865	-0.483445	8	0.801153	-0.33408	-0.481767	8
0.768363	-0.226062	-0.475313	8	0.759265	-0.339886	-0.505491	8
0.776904	-0.217313	-0.469616	8	0.744179	-0.328471	-0.496007	8
0.797376	-0.211489	-0.453149	8	0.751263	-0.332169	-0.493336	8
0.791496	-0.247296	-0.466107	8	0.742653	-0.331415	-0.496152	8
0.721767	-0.280731	-0.491989	8	0.700177	-0.337324	-0.519608	8
0.593105	-0.299121	-0.559555	8	0.560705	-0.295309	-0.580388	8
0.396147	-0.325973	-0.610189	8	0.41018	-0.253623	-0.634724	8
0.210485	-0.32745	-0.656897	8	0.222529	-0.196938	-0.67634	8
0.024416	-0.358614	-0.697877	8	0.0540295	-0.183043	-0.694149	8
-0.169407	-0.370265	-0.717203	8	-0.141565	-0.139374	-0.743711	8
-0.367602	-0.400858	-0.722046	8	-0.329689	-0.115501	-0.776288	8
-0.556619	-0.434328	-0.733949	8	-0.498783	-0.0868443	-0.795385	8
-0.760867	-0.452936	-0.740796	8	-0.675651	-0.042753	-0.800437	8
-0.949292	-0.46045	-0.747599	8	-0.837012	-0.0360231	-0.824822	8
-1.1395	-0.485238	-0.745877	8	-1.02592	0.00187043	-0.80948	8
-1.3092	-0.493568	-0.775909	8	-1.21062	0.0484488	-0.815177	8
-1.49964	-0.539629	-0.791245	8	-1.3928	0.0553172	-0.824653	8
-1.64665	-0.573901	-0.770234	8	-1.55453	0.0937064	-0.8213	8
-1.7987	-0.5815	-0.761067	8	-1.70764	0.1557	-0.80468	8
-1.92531	-0.623293	-0.739662	8	-1.86796	0.20255	-0.788093	8
-2.09817	-0.651244	-0.70475	8	-2.00276	0.246101	-0.753217	8
-2.23243	-0.660577	-0.688549	8	-2.1315	0.313996	-0.714421	8
-2.3756	-0.661838	-0.638818	8	-2.25082	0.360534	-0.695312	8
-2.49328	-0.689092	-0.60195	8	-2.36123	0.425161	-0.655996	8
-2.59667	-0.712032	-0.563791	8	-2.46181	0.463821	-0.642011	8
-2.70491	-0.737614	-0.54114	8	-2.59392	0.532163	-0.607025	8
-2.79871	-0.793662	-0.470709	8	-2.68477	0.595011	-0.561499	8
-2.87856	-0.822861	-0.399389	8	-2.71916	0.654368	-0.518118	8
-2.94119	-0.810539	-0.376376	8	-2.79972	0.71597	-0.475785	8
-2.97456	-0.827424	-0.358983	8	-2.87363	0.776958	-0.459052	8
-3.07741	-0.865958	-0.299203	8	-2.91666	0.862181	-0.418547	8
-3.13198	-0.896902	-0.245684	8	-2.96413	0.958175	-0.370747	8
-3.1783	-0.918918	-0.24035	8	-3.01957	1.03687	-0.331177	8
-3.24082	-0.947977	-0.227587	8	-3.04552	1.10385	-0.29071	8
-3.28983	-0.952504	-0.177394	8	-3.05783	1.19287	-0.239031	8
-3.31948	-0.968794	-0.128345	8	-3.07934	1.25964	-0.20137	8
-3.37627	-0.98493	-0.0978148	8	-3.08282	1.34768	-0.151645	8
-3.39648	-0.999275	-0.0909459	8	-3.11502	1.42609	-0.102059	8
-3.4164	-1.01194	-0.0488219	8	-3.12702	1.5275	-0.0822154	8
-3.44764	-1.02112	-0.00987047	8	-3.13858	1.55695	-0.0547438	8
-3.43984	-1.02802	0.0385062	8	-3.12194	1.60993	-0.0102386	8
-3.44799	-1.04741	0.0795392	8	-3.13673	1.67783	0.00565216	8
-3.45503	-1.07776	0.10246	8	-3.09856	1.74779	0.0372762	8
-3.46985	-1.07871	0.125444	8	-3.06151	1.82697	0.0893945	8
-3.45778	-1.10772	0.120468	8	-3.02994	1.89645	0.12096	8
-3.44448	-1.13191	0.157122	8	-3.0203	1.94459	0.143935	8
-3.42696	-1.1714	0.16971	8	-2.99758	2.02319	0.155039	8
-3.42854	-1.18705	0.203501	8	-2.98578	2.09589	0.179461	8
-3.43289	-1.21544	0.203839	8	-2.94498	2.16443	0.184166	8
-3.43908	-1.25042	0.240868	8	-2.95052	2.18032	0.190549	8
-3.426	-1.27157	0.263993	8	-2.90629	2.25581	0.204124	8
-3.43569	-1.29964	0.292622	8	-2.91321	2.30235	0.224272	8
-3.4397	-1.31941	0.295442	8	-2.89073	2.35296	0.246441	8
-3.42204	-1.35564	0.293147	8	-2.8595	2.4085	0.251837	8
-3.41672	-1.39167	0.329826	8	-2.84081	2.45496	0.266345	8
-3.43936	-1.41743	0.32988	8	-2.82195	2.49266	0.264024	8
-3.42811	-1.46048	0.349776	8	-2.82098	2.50511	0.258347	8
-3.39548	-1.48893	0.350122	8	-2.80729	2.53259	0.260918	8
-3.40362	-1.50003	0.349662	8	-2.81655	2.55969	0.25429	8
-3.40776	-1.52248	0.33692	8	-2.80684	2.6054	0.27526	8
-3.38683	-1.53672	0.347405	8	-2.80847	2.62628	0.260688	8
-3.37121	-1.5572	0.345463	8	-2.78759	2.64972	0.284067	8
-3.35968	-1.57912	0.316491	8	-2.78077	2.70422	0.28154	8
-3.34923	-1.59832	0.314809	8	-2.80659	2.73313	0.304975	8
-3.36279	-1.62606	0.314661	8	-2.80757	2.78	0.339585	8
-3.38532	-1.67503	0.290879	8	-2.78676	2.81346	0.340693	8
-3.38659	-1.69802	0.318571	8	-2.80225	2.81368	0.345982	8

## Sheet: Fig.S2e
leftx	lefty	leftz	leftrtbin	rightx	righty	rightz	rightrtbin	t	r2	r2_coh	acc_fast	acc_slow
2.62947	-0.607037	0.0378457	1	2.26215	-0.646374	0.0654165	1	-200	0.231783	0.12082	0.505667	0.489418
2.63319	-0.626606	0.033794	1	2.26271	-0.637118	0.0611098	1	-190	0.228099	0.12082	0.49041	0.485009
2.62694	-0.636135	0.0413765	1	2.28284	-0.642738	0.0690142	1	-180	0.236996	0.12082	0.493461	0.492945
2.61803	-0.649506	0.0435915	1	2.27954	-0.659011	0.0744871	1	-170	0.241063	0.12082	0.498256	0.511905
2.61817	-0.651487	0.0452089	1	2.28839	-0.662103	0.0752939	1	-160	0.238941	0.12082	0.519616	0.508377
2.60882	-0.643317	0.0373314	1	2.23361	-0.636484	0.0867804	1	-150	0.240759	0.12082	0.526591	0.502205
2.59689	-0.654644	0.0550482	1	2.20732	-0.62739	0.0795387	1	-140	0.246604	0.12082	0.510462	0.518519
2.57576	-0.659838	0.0570414	1	2.16802	-0.619976	0.0651214	1	-130	0.247818	0.12082	0.508282	0.496914
2.593	-0.651676	0.0537423	1	2.16432	-0.617722	0.0625982	1	-120	0.250988	0.12082	0.507847	0.51455
2.57991	-0.634904	0.0576981	1	2.12093	-0.602817	0.0669766	1	-110	0.244921	0.12082	0.506975	0.493827
2.54588	-0.628072	0.0531742	1	2.08463	-0.601343	0.0688833	1	-100	0.245798	0.12082	0.499128	0.501323
2.5449	-0.584482	0.0569117	1	2.06624	-0.592503	0.0803821	1	-90	0.240398	0.12082	0.523104	0.487654
2.45213	-0.598316	0.0612257	1	2.06104	-0.568792	0.0878966	1	-80	0.239716	0.12082	0.517873	0.486772
2.39481	-0.568997	0.0427627	1	2.02145	-0.564378	0.0862365	1	-70	0.233171	0.12082	0.507847	0.512787
2.34581	-0.55904	0.0597531	1	1.99367	-0.562325	0.101924	1	-60	0.223144	0.12082	0.512642	0.5097
2.31418	-0.52315	0.0560809	1	1.9463	-0.555696	0.105351	1	-50	0.220601	0.12082	0.507411	0.520723
2.25798	-0.524817	0.0465916	1	1.92037	-0.543096	0.105	1	-40	0.216168	0.12082	0.521796	0.515432
2.2569	-0.511395	0.0463953	1	1.84968	-0.523237	0.103272	1	-30	0.213313	0.12082	0.53095	0.475309
2.21309	-0.498301	0.0402168	1	1.78999	-0.497865	0.116968	1	-20	0.203732	0.12082	0.512206	0.493386
2.15522	-0.476871	0.0252373	1	1.74847	-0.477341	0.100657	1	-10	0.205097	0.12082	0.532258	0.492945
2.10559	-0.41089	0.00148019	1	1.65173	-0.413483	0.162003	1	0	0.206618	0.12082	0.566696	0.496032
1.95956	-0.313974	-0.091975	1	1.47721	-0.31107	0.267933	1	10	0.208096	0.12082	0.674804	0.571429
1.80072	-0.20138	-0.169098	1	1.32809	-0.212448	0.338237	1	20	0.206707	0.12082	0.740192	0.620811
1.62987	-0.071306	-0.243052	1	1.15237	-0.0662191	0.417615	1	30	0.208588	0.12082	0.809939	0.659612
1.49508	0.0817484	-0.370908	1	1.00877	0.113431	0.509381	1	40	0.204814	0.12082	0.842197	0.704586
1.38887	0.229998	-0.465188	1	0.846084	0.310816	0.606267	1	50	0.19307	0.12082	0.874891	0.733245
1.28923	0.406247	-0.610353	1	0.702535	0.494437	0.693991	1	60	0.20285	0.12082	0.892764	0.75
1.21794	0.610897	-0.781454	1	0.572096	0.761547	0.808981	1	70	0.202517	0.12082	0.918047	0.765873
1.13816	0.853899	-0.93765	1	0.479883	1.02594	0.951698	1	80	0.224402	0.12082	0.929381	0.78836
1.06715	1.09628	-1.10569	1	0.440056	1.33908	1.1305	1	90	0.235841	0.12082	0.945074	0.814815
1.04573	1.41907	-1.3146	1	0.385127	1.6699	1.35984	1	100	0.250962	0.12082	0.947254	0.822751
1.05472	1.82255	-1.58055	1	0.371713	2.08481	1.61716	1	110	0.26373	0.12082	0.956408	0.840388
1.06249	2.25686	-1.86838	1	0.364621	2.58302	1.95401	1	120	0.289557	0.12082	0.963819	0.848325
2.09442	-0.614554	-0.0153853	2	2.27703	-0.587318	0.0820946	2	130	0.273788	0.12082	0.962947	0.858907
2.10492	-0.618922	0.00228867	2	2.24351	-0.601508	0.0669333	2	140	0.247388	0.12082	0.936792	0.86552
2.12839	-0.62427	0.028591	2	2.20941	-0.590536	0.0457053	2	150	0.23094	0.12082	0.915432	0.873898
2.12753	-0.642067	0.0295646	2	2.22922	-0.589246	0.0405588	2	160	0.225567	0.12082	0.878378	0.883598
2.15999	-0.595841	0.0334384	2	2.25516	-0.601393	0.0231081	2	170	0.237426	0.12082	0.832171	0.896825
2.18457	-0.59379	0.0403985	2	2.24435	-0.619614	0.0292997	2	180	0.272377	0.12082	0.767219	0.90388
2.19042	-0.613573	0.057905	2	2.21855	-0.622871	0.0566647	2	190	0.298965	0.12082	0.717524	0.914021
2.15943	-0.626753	0.0476321	2	2.23205	-0.612648	0.040674	2	200	0.329568	0.12082	0.653008	0.920194
2.13229	-0.624629	0.0270477	2	2.20274	-0.634699	0.0132946	2	210	0.349606	0.12082	0.597646	0.936067
2.11639	-0.60447	0.0567226	2	2.20715	-0.651137	0.0131084	2	220	0.398179	0.12082	0.529643	0.944444
2.10757	-0.602489	0.0405329	2	2.19005	-0.642496	0.032272	2	230	0.423363	0.12082	0.501308	0.928571
2.11027	-0.574363	0.00427107	2	2.17225	-0.658196	0.0346066	2	240	0.448539	0.12082	0.501308	0.871693
2.0975	-0.578625	0.0071148	2	2.18229	-0.635778	0.0493399	2	250	0.483356	0.12082	0.501308	0.831129
2.06323	-0.585556	-0.029174	2	2.18672	-0.636619	0.0504995	2	260	0.503229	0.12082	0.501308	0.772046
2.06296	-0.582163	-0.00932034	2	2.13724	-0.601074	0.057234	2	270	0.520713	0.12082	0.501308	0.741182
2.05086	-0.572096	-0.012758	2	2.13088	-0.592918	0.052946	2	280	0.528317	0.12082	0.501308	0.694004
2.0452	-0.571228	-0.0333903	2	2.09412	-0.584086	0.0623136	2	290	0.531187	0.12082	0.501308	0.671076
2.033	-0.584027	-0.0216133	2	2.08369	-0.563302	0.0721466	2	300	0.539716	0.12082	0.501308	0.640653
2.00578	-0.575962	-0.0298285	2	2.01711	-0.541455	0.0760114	2	310	0.521918	0.12082	0.501308	0.62478
2.00674	-0.591432	-0.0236967	2	1.98869	-0.532098	0.0546587	2	320	0.502431	0.12082	0.501308	0.599647
1.93049	-0.56425	-0.0608656	2	1.86573	-0.484122	0.108087	2	330	0.500175	0.12082	0.501308	0.598765
1.74991	-0.466899	-0.122618	2	1.71172	-0.410732	0.187634	2	340	0.482513	0.12082	0.501308	0.58157
1.6181	-0.36153	-0.18642	2	1.55334	-0.295801	0.262259	2	350	0.463148	0.12082	0.501308	0.570988
1.47429	-0.259852	-0.2244	2	1.46318	-0.186451	0.313971	2	360	0.453085	0.12082	0.501308	0.564374
1.36595	-0.142728	-0.298822	2	1.32158	-0.0984341	0.367718	2	370	0.435372	0.12082	0.501308	0.556878
1.22373	0.000167051	-0.355751	2	1.18282	0.00225007	0.437437	2	380	0.401227	0.12082	0.501308	0.548942
1.10013	0.140768	-0.442687	2	1.08184	0.133623	0.501841	2	390	0.381913	0.12082	0.501308	0.540123
0.997895	0.287009	-0.525172	2	0.935651	0.304592	0.595107	2	400	0.346992	0.12082	0.501308	0.533069
0.912691	0.465746	-0.668098	2	0.764047	0.504833	0.684521	2	410	0.339446	0.12082	0.501308	0.530423
0.856955	0.631568	-0.755295	2	0.655673	0.693011	0.795591	2	420	0.315805	0.12082	0.501308	0.526014
0.791611	0.834542	-0.907598	2	0.588908	0.949674	0.922272	2	430	0.287347	0.12082	0.501308	0.520723
0.753489	1.05142	-1.04924	2	0.496118	1.23211	1.07843	2	440	0.247005	0.12082	0.501308	0.511464
0.717209	1.30019	-1.21184	2	0.433661	1.5587	1.25671	2	450	0.216225	0.12082	0.501308	0.509259
0.723274	1.62443	-1.42266	2	0.434605	1.9303	1.49122	2	460	0.197943	0.12082	0.501308	0.507055
0.734845	1.99603	-1.68089	2	0.401563	2.34352	1.72429	2	470	0.17357	0.12082	0.501308	0.503086
0.746901	2.40347	-1.98418	2	0.423052	2.85421	2.00053	2	480	0.133259	0.12082	0.501308	0.500882
0.832174	2.9061	-2.32837	2	0.444038	3.47246	2.38699	2	490	0.12082	0.12082	0.501308	0.5
2.08077	-0.602219	-0.011325	3	1.90364	-0.533966	0.0244464	3	500	0.12082	0.12082	0.501308	0.5
2.09164	-0.600119	0.000546437	3	1.90313	-0.535175	0.0172723	3
2.12789	-0.617713	0.0103176	3	1.92347	-0.527779	0.0118954	3
2.14977	-0.623946	0.00374208	3	1.92086	-0.532454	0.00825363	3
2.12518	-0.620231	0.021832	3	1.92404	-0.561848	0.0177694	3
2.11276	-0.629865	0.0121412	3	1.95301	-0.588898	0.0119494	3
2.10987	-0.61647	0.0231149	3	1.96881	-0.588457	0.0252145	3
2.10019	-0.617783	0.00542736	3	1.98546	-0.612211	0.0238386	3
2.12583	-0.625762	0.00411231	3	1.97446	-0.621215	0.0363842	3
2.10614	-0.640527	0.00308186	3	2.03202	-0.61597	0.0586642	3
2.13247	-0.648707	0.00439776	3	2.05549	-0.613098	0.0724104	3
2.11564	-0.649569	0.0330027	3	2.02875	-0.634579	0.0806224	3
2.14497	-0.645817	0.0461564	3	2.036	-0.63268	0.0734128	3
2.12754	-0.623165	0.0571053	3	2.04063	-0.638253	0.078866	3
2.14477	-0.61034	0.0577996	3	2.04382	-0.625657	0.0812766	3
2.15793	-0.611814	0.0598243	3	2.06741	-0.62813	0.082455	3
2.1474	-0.60867	0.0891988	3	2.09291	-0.636213	0.0986984	3
2.15312	-0.600536	0.0827271	3	2.09546	-0.650363	0.0903923	3
2.13949	-0.630842	0.0769911	3	2.07163	-0.633804	0.0750859	3
2.15239	-0.633955	0.0571108	3	2.05396	-0.626042	0.0665485	3
2.08373	-0.589599	0.0343045	3	2.02542	-0.585101	0.108298	3
1.9522	-0.521853	-0.0295148	3	1.90312	-0.520517	0.172794	3
1.83063	-0.435849	-0.0733924	3	1.72425	-0.424504	0.219981	3
1.70328	-0.328193	-0.142922	3	1.54552	-0.310499	0.25766	3
1.56682	-0.230436	-0.206357	3	1.41031	-0.194211	0.307612	3
1.42559	-0.117258	-0.274454	3	1.28631	-0.106719	0.328427	3
1.30754	-0.00655103	-0.33091	3	1.13518	-0.00151532	0.347514	3
1.21211	0.127655	-0.415887	3	0.944194	0.146255	0.439024	3
1.07143	0.273549	-0.511908	3	0.847927	0.27654	0.474006	3
0.979388	0.395239	-0.579704	3	0.728894	0.469129	0.556977	3
0.925157	0.535191	-0.700203	3	0.630871	0.66434	0.640018	3
0.844338	0.73038	-0.825536	3	0.532446	0.854644	0.734932	3
0.777107	0.909193	-0.973996	3	0.453437	1.06781	0.85098	3
0.733036	1.14935	-1.10792	3	0.428569	1.36987	1.00942	3
0.701758	1.40405	-1.27789	3	0.392375	1.68955	1.18242	3
0.704373	1.72645	-1.49307	3	0.333969	2.02782	1.36354	3
0.726729	2.09867	-1.75188	3	0.303897	2.45404	1.58115	3
0.770437	2.5271	-2.05689	3	0.305753	2.90158	1.86662	3
0.842434	2.99043	-2.3951	3	0.316715	3.4532	2.20836	3
1.98957	-0.558695	0.0518965	4	1.77255	-0.533368	0.0409178	4
2.00249	-0.561353	0.059763	4	1.75985	-0.547885	0.0487599	4
2.00146	-0.569093	0.0757694	4	1.7367	-0.553869	0.0480257	4
1.98687	-0.569354	0.0763882	4	1.7414	-0.554126	0.0464524	4
1.99267	-0.579201	0.0903625	4	1.75254	-0.564349	0.0455118	4
2.00345	-0.570117	0.0894242	4	1.76883	-0.563097	0.0377938	4
2.02991	-0.588724	0.10129	4	1.78334	-0.574685	0.0496828	4
2.06206	-0.602945	0.0985866	4	1.77349	-0.554535	0.0722902	4
2.0603	-0.586805	0.101267	4	1.76152	-0.571659	0.0565201	4
2.08291	-0.589556	0.0863371	4	1.78322	-0.565649	0.0748976	4
2.15007	-0.606799	0.0672616	4	1.77512	-0.580996	0.0368987	4
2.17114	-0.626071	0.0455232	4	1.75467	-0.580929	0.0631019	4
2.20941	-0.624786	0.0759782	4	1.75688	-0.585277	0.074039	4
2.21415	-0.632463	0.0521289	4	1.71176	-0.574593	0.0714164	4
2.25796	-0.634982	0.0653666	4	1.70926	-0.574807	0.0832009	4
2.22722	-0.641924	0.0454167	4	1.73285	-0.552587	0.0735152	4
2.23356	-0.661806	0.0360352	4	1.7384	-0.553214	0.0778337	4
2.19408	-0.66691	0.0196805	4	1.77189	-0.560616	0.0642118	4
2.16618	-0.658591	0.0155048	4	1.78486	-0.579172	0.0486951	4
2.17742	-0.661599	0.00594092	4	1.83063	-0.584924	0.0410563	4
2.13393	-0.635523	-0.0140473	4	1.78669	-0.560106	0.0758223	4
2.05715	-0.562211	-0.0647483	4	1.67492	-0.492777	0.151532	4
1.88673	-0.501947	-0.105601	4	1.58397	-0.429567	0.172783	4
1.76965	-0.441783	-0.169647	4	1.46224	-0.341115	0.206219	4
1.65693	-0.360957	-0.209781	4	1.35492	-0.247136	0.246433	4
1.55567	-0.253896	-0.266166	4	1.19357	-0.163181	0.296667	4
1.46733	-0.144426	-0.32198	4	1.05035	-0.0673728	0.344126	4
1.3328	-0.034068	-0.397383	4	0.96841	0.0443024	0.384868	4
1.23253	0.0795115	-0.472018	4	0.854539	0.188794	0.473973	4
1.1388	0.207171	-0.534226	4	0.726013	0.291815	0.529583	4
1.02845	0.346615	-0.601877	4	0.589625	0.42964	0.565902	4
0.960887	0.501217	-0.6875	4	0.472792	0.586095	0.611242	4
0.89121	0.644555	-0.788166	4	0.402567	0.77684	0.698701	4
0.824924	0.832244	-0.880906	4	0.318852	0.986016	0.787803	4
0.822902	1.02632	-1.01026	4	0.262936	1.26935	0.912855	4
0.821595	1.26079	-1.151	4	0.200825	1.53013	1.02253	4
0.798561	1.50637	-1.32408	4	0.217299	1.8168	1.17299	4
0.815804	1.82757	-1.51962	4	0.191797	2.16947	1.3617	4
0.841941	2.16819	-1.74384	4	0.189791	2.59092	1.59281	4
0.891167	2.58553	-2.016	4	0.213669	3.03324	1.83653	4
0.955176	3.11786	-2.3372	4	0.26922	3.57797	2.17855	4
1.62131	-0.557389	0.0572687	5	1.58986	-0.506589	0.083164	5
1.62385	-0.543314	0.0473164	5	1.59016	-0.521867	0.0730722	5
1.65161	-0.551439	0.0228421	5	1.61509	-0.546317	0.0770021	5
1.67709	-0.545935	0.0257942	5	1.61963	-0.542341	0.0665774	5
1.72181	-0.554926	0.046575	5	1.62316	-0.523426	0.0547552	5
1.74162	-0.540498	0.0360492	5	1.64594	-0.487659	0.0706884	5
1.78397	-0.559243	0.0346248	5	1.65971	-0.517714	0.0681283	5
1.78164	-0.554044	0.0362323	5	1.64896	-0.532811	0.0666972	5
1.79519	-0.584393	0.0196176	5	1.6067	-0.512842	0.0485451	5
1.78806	-0.567682	0.0350142	5	1.61725	-0.524506	0.0522935	5
1.75603	-0.568242	0.0320799	5	1.62218	-0.528436	0.0378886	5
1.7401	-0.591035	0.0192375	5	1.63181	-0.5434	0.0350144	5
1.76222	-0.583397	0.0200575	5	1.65972	-0.561159	0.0297258	5
1.8021	-0.585598	0.0411908	5	1.71891	-0.583202	0.00485741	5
1.79833	-0.596794	0.0479001	5	1.73519	-0.579508	0.00526856	5
1.80331	-0.620409	0.0522872	5	1.76601	-0.578685	0.0143151	5
1.82469	-0.639742	0.0383805	5	1.80022	-0.58549	-0.00475034	5
1.82036	-0.638599	0.0359752	5	1.8523	-0.599944	-0.0113682	5
1.8397	-0.640294	0.0633365	5	1.9088	-0.60967	-0.00200245	5
1.84168	-0.655939	0.0453624	5	1.90237	-0.620133	-0.000324594	5
1.81993	-0.633121	0.0160241	5	1.85668	-0.609926	0.0382578	5
1.72588	-0.556588	-0.0465991	5	1.81054	-0.566279	0.110243	5
1.62987	-0.476665	-0.0851519	5	1.6898	-0.507952	0.160721	5
1.50534	-0.398732	-0.138343	5	1.52292	-0.420638	0.171442	5
1.36365	-0.305317	-0.176151	5	1.35146	-0.333594	0.196997	5
1.24425	-0.231516	-0.210622	5	1.24909	-0.251298	0.233204	5
1.13762	-0.15215	-0.262281	5	1.12703	-0.126266	0.244494	5
1.02123	-0.0630132	-0.303464	5	1.00889	-0.0218886	0.274857	5
0.945778	0.0442929	-0.356549	5	0.856002	0.0909334	0.317529	5
0.860293	0.176412	-0.441767	5	0.709312	0.220053	0.345338	5
0.846438	0.278832	-0.535574	5	0.588284	0.384604	0.422884	5
0.807768	0.395686	-0.621886	5	0.518142	0.508165	0.434729	5
0.752174	0.521465	-0.690567	5	0.395562	0.654708	0.517597	5
0.74149	0.648329	-0.761667	5	0.31697	0.803614	0.581017	5
0.70105	0.839486	-0.880582	5	0.320076	0.965051	0.67019	5
0.646589	1.02168	-0.974492	5	0.262323	1.14522	0.744605	5
0.620329	1.20527	-1.08333	5	0.2105	1.38873	0.862709	5
0.593304	1.45895	-1.20346	5	0.160335	1.64959	0.972273	5
0.617389	1.72241	-1.34213	5	0.115147	1.94084	1.08578	5
0.642848	2.00237	-1.48569	5	0.115926	2.30696	1.28431	5
0.672674	2.36526	-1.68467	5	0.124	2.69671	1.47687	5
0.716402	2.74781	-1.91098	5	0.119402	3.15724	1.71516	5
0.773094	3.21394	-2.19843	5	0.178811	3.71291	2.03808	5
1.52097	-0.489246	0.0358545	6	1.50002	-0.528864	0.0648603	6
1.53121	-0.502659	0.0403243	6	1.48615	-0.515975	0.0521471	6
1.54701	-0.498355	0.0463894	6	1.48371	-0.515855	0.0573625	6
1.53696	-0.506226	0.0400607	6	1.46808	-0.508344	0.0588294	6
1.56778	-0.521992	0.0280339	6	1.4775	-0.506919	0.0401592	6
1.567	-0.523545	0.0277188	6	1.47558	-0.503112	0.0444386	6
1.57785	-0.532753	0.0248603	6	1.46571	-0.492059	0.0516872	6
1.55611	-0.539347	0.0322631	6	1.46892	-0.512641	0.0551523	6
1.55773	-0.54687	0.0441559	6	1.46621	-0.516031	0.0252054	6
1.55636	-0.544923	0.0387938	6	1.46192	-0.516681	0.0342982	6
1.57327	-0.538757	0.0316993	6	1.49737	-0.495287	0.0432226	6
1.57375	-0.518913	0.0388632	6	1.52157	-0.523494	0.0450914	6
1.59557	-0.529725	0.0444134	6	1.53625	-0.524596	0.030098	6
1.61286	-0.538718	0.0534528	6	1.51326	-0.509847	0.0342911	6
1.64899	-0.563851	0.0558008	6	1.52752	-0.522728	0.033829	6
1.62205	-0.557931	0.0700376	6	1.54978	-0.534102	0.0323979	6
1.6243	-0.568538	0.060449	6	1.58679	-0.54678	0.0362958	6
1.64102	-0.567196	0.0700294	6	1.55384	-0.537753	0.0373497	6
1.64658	-0.569831	0.057089	6	1.59042	-0.551225	0.0290364	6
1.66848	-0.585036	0.0510326	6	1.60102	-0.553698	0.00561336	6
1.67178	-0.552722	0.0468512	6	1.58033	-0.552624	0.0320241	6
1.56031	-0.492846	-0.00874096	6	1.50796	-0.496047	0.0956768	6
1.46293	-0.437579	-0.0655843	6	1.4036	-0.439652	0.135497	6
1.38142	-0.387576	-0.108802	6	1.29936	-0.380733	0.139946	6
1.30133	-0.308944	-0.147152	6	1.20195	-0.303049	0.176676	6
1.2117	-0.245379	-0.191498	6	1.10262	-0.222782	0.207185	6
1.11939	-0.172417	-0.232923	6	0.958915	-0.126059	0.257799	6
1.04293	-0.087035	-0.281972	6	0.85113	-0.031797	0.271253	6
0.968617	0.00140035	-0.340902	6	0.717456	0.0689598	0.313011	6
0.884794	0.106604	-0.397932	6	0.626518	0.167946	0.372961	6
0.781149	0.19906	-0.445228	6	0.557438	0.265528	0.43409	6
0.729669	0.30811	-0.494612	6	0.468431	0.354127	0.469594	6
0.691246	0.422421	-0.553925	6	0.369139	0.514939	0.49991	6
0.653998	0.521453	-0.595893	6	0.327887	0.640473	0.523858	6
0.614646	0.671888	-0.656733	6	0.25999	0.797049	0.57155	6
0.555054	0.831702	-0.728526	6	0.192799	0.969827	0.63012	6
0.500985	0.990496	-0.825819	6	0.161608	1.13654	0.698477	6
0.48446	1.15957	-0.91323	6	0.147383	1.3262	0.770061	6
0.440152	1.36618	-0.993104	6	0.080049	1.554	0.853431	6
0.424634	1.58699	-1.11951	6	0.0773981	1.81265	0.969037	6
0.468203	1.81795	-1.2617	6	0.0630361	2.07981	1.10349	6
0.448136	2.10825	-1.40661	6	0.0757001	2.38323	1.22857	6
0.462519	2.40704	-1.56882	6	0.0641582	2.7335	1.42398	6
0.501161	2.79226	-1.78202	6	0.116473	3.13108	1.63888	6
0.56601	3.21474	-2.05255	6	0.192477	3.58357	1.886	6
1.41874	-0.504415	0.049396	7	1.24016	-0.475594	0.0338193	7
1.37942	-0.504181	0.0283068	7	1.22227	-0.474938	0.0465998	7
1.38794	-0.506688	0.0130731	7	1.23675	-0.461225	0.0483125	7
1.3687	-0.511734	0.0297687	7	1.22447	-0.444537	0.0402176	7
1.37428	-0.487582	0.0447111	7	1.2054	-0.443109	0.0401289	7
1.36793	-0.473385	0.0369919	7	1.2103	-0.441605	0.0480198	7
1.34415	-0.489292	0.0545421	7	1.21299	-0.452081	0.0485829	7
1.34162	-0.500577	0.0430345	7	1.22457	-0.459223	0.0511434	7
1.29912	-0.500014	0.0545425	7	1.20241	-0.454553	0.0417596	7
1.324	-0.496363	0.0625994	7	1.19991	-0.435692	0.0348623	7
1.34376	-0.500729	0.0585362	7	1.20493	-0.446426	0.0271258	7
1.3844	-0.514815	0.0558637	7	1.20517	-0.458264	0.00751051	7
1.43491	-0.511546	0.0584763	7	1.21138	-0.466096	0.00349199	7
1.43687	-0.524787	0.0735727	7	1.24479	-0.483047	-0.0101514	7
1.42868	-0.52512	0.0695512	7	1.30431	-0.509212	-0.00658416	7
1.42121	-0.502265	0.0680704	7	1.30647	-0.49996	-0.000904224	7
1.42854	-0.524659	0.0727688	7	1.29213	-0.503432	0.00985886	7
1.43918	-0.519601	0.0606829	7	1.32062	-0.506957	0.0243768	7
1.48097	-0.534477	0.0701501	7	1.34563	-0.532708	0.0119405	7
1.52104	-0.556341	0.0608986	7	1.4067	-0.55836	0.00984028	7
1.50236	-0.528891	0.0351535	7	1.38433	-0.535715	0.0225445	7
1.40476	-0.448902	-0.00139003	7	1.30545	-0.482636	0.0376034	7
1.35358	-0.394028	-0.0383535	7	1.17969	-0.411386	0.076089	7
1.28805	-0.345363	-0.0916052	7	1.10368	-0.355934	0.0962807	7
1.22518	-0.292273	-0.12956	7	0.988446	-0.29288	0.135318	7
1.13821	-0.22679	-0.178084	7	0.939814	-0.212773	0.170259	7
1.06981	-0.159946	-0.225733	7	0.839437	-0.137765	0.18316	7
1.01582	-0.0825842	-0.26491	7	0.730642	-0.0298146	0.207022	7
0.95804	0.0021166	-0.319361	7	0.63112	0.060615	0.22544	7
0.902714	0.0653767	-0.34995	7	0.560536	0.138502	0.257654	7
0.846183	0.143273	-0.387392	7	0.457431	0.234348	0.273303	7
0.7761	0.232045	-0.436932	7	0.370687	0.34553	0.29535	7
0.723738	0.327866	-0.50827	7	0.299781	0.438489	0.319116	7
0.668545	0.412966	-0.558086	7	0.27062	0.538342	0.338335	7
0.611528	0.548457	-0.611822	7	0.174512	0.642898	0.384742	7
0.553941	0.656204	-0.689142	7	0.12861	0.793315	0.434984	7
0.49844	0.792125	-0.756753	7	0.113046	0.93625	0.46345	7
0.48626	0.922189	-0.801149	7	0.0698623	1.07528	0.514303	7
0.50028	1.08187	-0.849589	7	0.0549706	1.23792	0.556002	7
0.469056	1.23209	-0.907458	7	0.000443163	1.40193	0.591501	7
0.452806	1.4087	-0.999626	7	-0.0363092	1.57714	0.658826	7
0.458931	1.60043	-1.10153	7	-0.0499494	1.78034	0.716683	7
0.467745	1.78824	-1.19234	7	-0.0787744	2.01649	0.788502	7
0.4645	2.02138	-1.30893	7	-0.10061	2.29584	0.881501	7
0.467818	2.27243	-1.43605	7	-0.0896265	2.58628	1.01807	7
0.466418	2.55293	-1.58398	7	-0.0723345	2.89898	1.15333	7
0.496108	2.8693	-1.76129	7	-0.036998	3.27281	1.30795	7
0.577472	3.24786	-1.97098	7	-0.0167113	3.6989	1.52752	7
0.620449	-0.418026	0.0314382	8	0.846122	-0.461433	0.0333535	8
0.617761	-0.417172	0.0170038	8	0.850095	-0.456822	0.0249975	8
0.62107	-0.421131	0.0216867	8	0.852878	-0.45598	0.0276144	8
0.607588	-0.41217	0.0230531	8	0.846595	-0.458121	0.0310396	8
0.622487	-0.40667	0.0229309	8	0.835758	-0.443734	0.0370443	8
0.634973	-0.398498	0.0119196	8	0.832657	-0.454784	0.0225334	8
0.652897	-0.421915	0.0314497	8	0.825909	-0.467342	0.00537786	8
0.660808	-0.423842	0.0250752	8	0.811802	-0.461717	0.0132414	8
0.665385	-0.426761	0.00698512	8	0.805951	-0.474302	0.013113	8
0.670645	-0.422261	0.0169611	8	0.821493	-0.479661	0.0195792	8
0.672524	-0.424188	0.0280919	8	0.826033	-0.467935	0.0195294	8
0.67149	-0.437744	0.0438541	8	0.852813	-0.467697	0.0127158	8
0.682437	-0.443115	0.0259735	8	0.85775	-0.465712	0.0236067	8
0.70255	-0.456737	0.0232947	8	0.872076	-0.462059	0.0257606	8
0.705677	-0.45542	0.014823	8	0.840601	-0.459042	0.0121496	8
0.704047	-0.466125	0.0189597	8	0.864203	-0.470048	0.0293692	8
0.71901	-0.474389	0.0169327	8	0.886378	-0.484897	0.0321928	8
0.731903	-0.493708	0.0116697	8	0.905044	-0.493497	0.0179964	8
0.716439	-0.495085	0.0149596	8	0.932175	-0.48461	0.0316714	8
0.721043	-0.487601	0.0179609	8	0.932541	-0.4833	0.0232004	8
0.699841	-0.467379	0.00828874	8	0.887075	-0.461867	0.0262886	8
0.617533	-0.429524	-0.0180491	8	0.832161	-0.410951	0.0537583	8
0.564137	-0.358591	-0.039611	8	0.751345	-0.365977	0.0649268	8
0.494986	-0.291794	-0.0534599	8	0.664992	-0.314193	0.0679454	8
0.434977	-0.22771	-0.0845771	8	0.567337	-0.256479	0.0929108	8
0.367571	-0.164319	-0.129278	8	0.485586	-0.163042	0.11502	8
0.279278	-0.0831543	-0.147938	8	0.373689	-0.074222	0.125118	8
0.235195	-0.0235948	-0.17292	8	0.298849	0.00554813	0.146828	8
0.173378	0.0475424	-0.199202	8	0.226615	0.104283	0.172611	8
0.12084	0.132903	-0.222837	8	0.159481	0.187014	0.172079	8
0.0725828	0.190857	-0.248377	8	0.0923226	0.278879	0.187128	8
0.0498319	0.248225	-0.283547	8	0.0557354	0.344101	0.206762	8
0.0268428	0.316139	-0.318114	8	0.0130716	0.423098	0.208523	8
-0.0273238	0.420281	-0.353201	8	-0.0210381	0.515596	0.209528	8
-0.0350238	0.502872	-0.378249	8	-0.0447145	0.606023	0.247971	8
-0.0636295	0.566969	-0.416446	8	-0.0573416	0.688062	0.25293	8
-0.0958246	0.651639	-0.461001	8	-0.0907383	0.784195	0.267075	8
-0.0949121	0.730167	-0.505394	8	-0.119969	0.870081	0.267449	8
-0.104698	0.829075	-0.552165	8	-0.140588	0.971837	0.301294	8
-0.133747	0.924442	-0.575554	8	-0.169875	1.06816	0.326516	8
-0.146844	1.01831	-0.628289	8	-0.18852	1.17584	0.365284	8
-0.145115	1.139	-0.681551	8	-0.198022	1.29295	0.403667	8
-0.1275	1.25362	-0.737317	8	-0.196663	1.41712	0.437538	8
-0.129158	1.37228	-0.79875	8	-0.181694	1.56377	0.474921	8
-0.0848615	1.50947	-0.853094	8	-0.178164	1.69767	0.516354	8
-0.0715863	1.64822	-0.911661	8	-0.177464	1.85064	0.561028	8
-0.0398679	1.77722	-0.97174	8	-0.155394	2.02293	0.626374	8
-0.0236673	1.92701	-1.03304	8	-0.176043	2.21852	0.686588	8
-0.0167024	2.08964	-1.13505	8	-0.165501	2.4116	0.763818	8
-0.00622945	2.27062	-1.20796	8	-0.148516	2.6458	0.846517	8
0.0282691	2.47752	-1.30282	8	-0.145454	2.88365	0.935043	8
0.0765924	2.69103	-1.42063	8	-0.13294	3.18179	1.04722	8

## Sheet: fig.S3c-left
PC1	PC2	PC3	Choice	RT
9.328	0.707384	-10.0801	1	1
9.32291	0.710432	-10.0842	1	1
9.31803	0.714216	-10.0887	1	1
9.31366	0.71821	-10.0934	1	1
9.30938	0.7223	-10.0976	1	1
9.30559	0.726437	-10.1019	1	1
9.30212	0.730184	-10.1065	1	1
9.29871	0.733249	-10.1114	1	1
9.29478	0.73576	-10.1157	1	1
9.29133	0.738426	-10.1202	1	1
9.28838	0.741241	-10.1247	1	1
9.2858	0.743937	-10.13	1	1
9.28437	0.746792	-10.1355	1	1
9.28292	0.749555	-10.1415	1	1
9.28084	0.752312	-10.1477	1	1
9.27922	0.755599	-10.1549	1	1
9.2779	0.758358	-10.1617	1	1
9.27668	0.761064	-10.1683	1	1
9.27524	0.764254	-10.1746	1	1
9.2745	0.767585	-10.1804	1	1
9.27431	0.770601	-10.1859	1	1
9.27401	0.774225	-10.1918	1	1
9.27376	0.778304	-10.1981	1	1
9.27335	0.782251	-10.2048	1	1
9.27269	0.785401	-10.2116	1	1
9.27207	0.788371	-10.2187	1	1
9.27174	0.792091	-10.226	1	1
9.27131	0.795468	-10.2335	1	1
9.27041	0.799043	-10.2403	1	1
9.26937	0.803644	-10.248	1	1
9.26923	0.808409	-10.2564	1	1
9.26923	0.812938	-10.2643	1	1
9.26946	0.817462	-10.2719	1	1
9.27026	0.822102	-10.28	1	1
9.27166	0.826764	-10.2887	1	1
9.27401	0.831025	-10.2973	1	1
9.2771	0.834617	-10.3061	1	1
9.27988	0.837402	-10.3152	1	1
9.28265	0.839543	-10.325	1	1
9.28588	0.841284	-10.3355	1	1
9.28916	0.842527	-10.3454	1	1
9.29297	0.843314	-10.3548	1	1
9.29765	0.84448	-10.364	1	1
9.30308	0.846038	-10.3732	1	1
9.30773	0.846921	-10.3827	1	1
9.31202	0.847328	-10.3925	1	1
9.31627	0.847749	-10.4014	1	1
9.31998	0.848242	-10.409	1	1
9.3234	0.848992	-10.4165	1	1
9.32704	0.849445	-10.4235	1	1
9.33152	0.849112	-10.4306	1	1
9.33596	0.848246	-10.438	1	1
9.34117	0.847408	-10.445	1	1
9.34736	0.846504	-10.4521	1	1
9.35451	0.845327	-10.4593	1	1
9.36174	0.844246	-10.4668	1	1
9.3685	0.842315	-10.475	1	1
9.37551	0.840266	-10.4837	1	1
9.38279	0.837801	-10.4919	1	1
9.39036	0.834977	-10.5002	1	1
9.39794	0.831894	-10.5078	1	1
9.40519	0.827475	-10.5147	1	1
9.41198	0.822094	-10.5207	1	1
9.41808	0.816097	-10.5261	1	1
9.4233	0.810032	-10.5308	1	1
9.42844	0.80408	-10.5354	1	1
9.43297	0.798561	-10.5393	1	1
9.43716	0.793216	-10.5419	1	1
9.44064	0.787743	-10.5436	1	1
9.44345	0.781851	-10.545	1	1
9.44564	0.776432	-10.5465	1	1
9.44682	0.77083	-10.5479	1	1
9.44682	0.764196	-10.549	1	1
9.44667	0.75693	-10.5494	1	1
9.4467	0.749536	-10.5493	1	1
9.44675	0.741897	-10.5489	1	1
9.44714	0.733341	-10.5482	1	1
9.44749	0.724842	-10.5471	1	1
9.44792	0.71706	-10.5462	1	1
9.44814	0.708789	-10.5455	1	1
9.44882	0.700016	-10.5449	1	1
9.44968	0.691547	-10.5446	1	1
9.45052	0.683703	-10.5433	1	1
9.45044	0.676337	-10.5412	1	1
9.45029	0.668673	-10.5392	1	1
9.44949	0.661364	-10.5364	1	1
9.44877	0.653978	-10.5331	1	1
9.44836	0.646556	-10.5296	1	1
9.44842	0.63957	-10.5252	1	1
9.44804	0.633371	-10.5208	1	1
9.44692	0.627144	-10.5164	1	1
9.44495	0.621522	-10.5108	1	1
9.4417	0.615821	-10.5037	1	1
9.43833	0.61042	-10.4968	1	1
9.43501	0.604759	-10.4899	1	1
9.4317	0.599415	-10.4824	1	1
9.42876	0.594583	-10.4747	1	1
9.42593	0.59039	-10.4678	1	1
9.42375	0.586554	-10.4612	1	1
9.42186	0.583028	-10.4545	1	1
9.42013	0.580335	-10.4475	1	1
9.41813	0.578204	-10.4406	1	1
9.41552	0.576378	-10.4335	1	1
9.41273	0.575095	-10.4255	1	1
9.41009	0.573681	-10.4164	1	1
9.40755	0.572321	-10.4078	1	1
9.40472	0.572102	-10.3991	1	1
9.40062	0.57284	-10.3897	1	1
9.39592	0.574273	-10.3794	1	1
9.39156	0.576265	-10.3688	1	1
9.38697	0.579064	-10.3578	1	1
9.38242	0.582934	-10.3468	1	1
9.3776	0.587652	-10.3359	1	1
9.37217	0.592347	-10.3255	1	1
9.36617	0.596964	-10.3147	1	1
9.35967	0.601943	-10.3036	1	1
9.35252	0.607233	-10.2923	1	1
9.34377	0.6127	-10.2804	1	1
9.33455	0.618449	-10.2687	1	1
9.325	0.624799	-10.2568	1	1
9.31519	0.631314	-10.2441	1	1
9.30498	0.638002	-10.2308	1	1
9.29527	0.644779	-10.2179	1	1
9.28552	0.651433	-10.2055	1	1
9.27583	0.658019	-10.193	1	1
9.26628	0.665349	-10.1807	1	1
9.25662	0.673051	-10.1687	1	1
9.24712	0.680805	-10.1575	1	1
9.23697	0.688127	-10.1462	1	1
9.2273	0.695632	-10.1347	1	1
9.21832	0.703277	-10.1241	1	1
9.20916	0.710802	-10.1141	1	1
9.20025	0.719408	-10.1046	1	1
9.19169	0.727869	-10.0956	1	1
9.18268	0.736083	-10.086	1	1
9.17428	0.743727	-10.0768	1	1
9.16621	0.751803	-10.0681	1	1
9.15728	0.760015	-10.0592	1	1
9.14814	0.768635	-10.0504	1	1
9.13851	0.776983	-10.0404	1	1
9.12894	0.784915	-10.0302	1	1
9.11889	0.792114	-10.0197	1	1
9.10823	0.799384	-10.0102	1	1
9.09718	0.806517	-10.0014	1	1
9.08662	0.81362	-9.99304	1	1
9.07598	0.820874	-9.98438	1	1
9.06541	0.827503	-9.9754	1	1
9.05475	0.833777	-9.96666	1	1
9.04364	0.840015	-9.95754	1	1
9.0324	0.845522	-9.94853	1	1
9.02113	0.850971	-9.94007	1	1
9.0094	0.856524	-9.93082	1	1
8.99742	0.862328	-9.92132	1	1
8.98524	0.868502	-9.91196	1	1
8.97363	0.874503	-9.90239	1	1
8.96218	0.880726	-9.89247	1	1
8.95149	0.887219	-9.88261	1	1
8.94156	0.893405	-9.87295	1	1
8.93295	0.899336	-9.864	1	1
8.92498	0.904793	-9.85607	1	1
8.9168	0.910355	-9.84915	1	1
8.90861	0.916337	-9.84229	1	1
8.90111	0.921884	-9.83521	1	1
8.89332	0.927153	-9.82858	1	1
8.88541	0.932179	-9.82217	1	1
8.8779	0.936866	-9.81646	1	1
8.86977	0.941882	-9.8112	1	1
8.86188	0.946656	-9.80609	1	1
8.85367	0.951264	-9.80097	1	1
8.84567	0.955094	-9.79573	1	1
8.83797	0.958136	-9.79036	1	1
8.83018	0.960511	-9.78559	1	1
8.82301	0.962489	-9.78095	1	1
8.81606	0.964156	-9.77656	1	1
8.80978	0.966168	-9.77237	1	1
8.80473	0.968125	-9.76835	1	1
8.8007	0.969946	-9.76491	1	1
8.79699	0.971388	-9.76222	1	1
8.79316	0.972032	-9.75985	1	1
8.78939	0.97309	-9.75732	1	1
8.78502	0.973729	-9.75539	1	1
8.7802	0.974435	-9.75324	1	1
8.77524	0.97538	-9.75085	1	1
8.7702	0.976874	-9.74887	1	1
8.76502	0.978473	-9.74718	1	1
8.75894	0.98034	-9.7448	1	1
8.75212	0.981857	-9.74279	1	1
8.74539	0.982911	-9.74099	1	1
8.73859	0.983744	-9.73987	1	1
8.73197	0.984734	-9.73896	1	1
8.72589	0.985856	-9.73864	1	1
8.7199	0.98694	-9.73812	1	1
8.71425	0.987873	-9.73831	1	1
8.70891	0.989173	-9.73765	1	1
8.70453	0.990284	-9.73742	1	1
8.70056	0.991198	-9.7382	1	1
8.69658	0.992446	-9.73924	1	1
8.69173	0.993277	-9.74032	1	1
8.687	0.99365	-9.74155	1	1
8.68249	0.993571	-9.74277	1	1
8.67865	0.993759	-9.74421	1	1
8.67515	0.994178	-9.74527	1	1
8.67167	0.994672	-9.74578	1	1
8.66856	0.995458	-9.74665	1	1
8.66602	0.99623	-9.74784	1	1
8.66361	0.996651	-9.74954	1	1
8.66197	0.996863	-9.75253	1	1
8.66017	0.996942	-9.7549	1	1
8.65842	0.997288	-9.75834	1	1
8.65732	0.997842	-9.76259	1	1
8.65631	0.998295	-9.76657	1	1
8.65532	0.998139	-9.76959	1	1
8.65503	0.998096	-9.77263	1	1
8.65564	0.997744	-9.77638	1	1
8.65648	0.997028	-9.78088	1	1
8.6571	0.995886	-9.78535	1	1
8.65747	0.994808	-9.78986	1	1
8.65811	0.994285	-9.7947	1	1
8.65867	0.993901	-9.79854	1	1
8.65925	0.993457	-9.80226	1	1
8.66047	0.992662	-9.80563	1	1
8.66207	0.992659	-9.80841	1	1
8.66348	0.992548	-9.81087	1	1
8.66556	0.99232	-9.81401	1	1
8.66795	0.991823	-9.81829	1	1
8.67049	0.991116	-9.82307	1	1
8.67269	0.990681	-9.82817	1	1
8.67498	0.989852	-9.83318	1	1
8.67758	0.989597	-9.83785	1	1
8.68041	0.989267	-9.84209	1	1
8.68297	0.988545	-9.84593	1	1
8.68507	0.987865	-9.85033	1	1
8.68782	0.987259	-9.85509	1	1
8.69113	0.986269	-9.86056	1	1
8.69479	0.984759	-9.86535	1	1
8.69837	0.982864	-9.87045	1	1
8.70133	0.980526	-9.87492	1	1
8.70364	0.978411	-9.87894	1	1
8.70539	0.976263	-9.88237	1	1
8.70676	0.974212	-9.88546	1	1
8.709	0.972318	-9.88918	1	1
8.71196	0.970237	-9.89273	1	1
8.71485	0.968143	-9.89609	1	1
8.71743	0.965097	-9.9001	1	1
8.72055	0.961796	-9.90511	1	1
8.72398	0.958285	-9.90994	1	1
8.72721	0.954551	-9.91485	1	1
8.73028	0.950029	-9.91985	1	1
8.73381	0.945522	-9.92483	1	1
8.7376	0.940536	-9.92978	1	1
8.74113	0.935285	-9.93445	1	1
8.74463	0.929775	-9.93913	1	1
8.74787	0.924254	-9.94311	1	1
8.75058	0.918675	-9.94688	1	1
8.75295	0.912909	-9.95101	1	1
8.75525	0.906835	-9.95491	1	1
8.75819	0.900895	-9.95838	1	1
8.76097	0.895055	-9.96174	1	1
8.76324	0.888909	-9.96412	1	1
8.76512	0.88226	-9.96689	1	1
8.76668	0.874919	-9.96961	1	1
8.76814	0.867359	-9.97194	1	1
8.76931	0.859861	-9.97398	1	1
8.77073	0.852559	-9.97563	1	1
8.77239	0.844873	-9.9772	1	1
8.77392	0.836743	-9.97887	1	1
8.77509	0.828913	-9.98017	1	1
8.77635	0.821397	-9.98152	1	1
8.77774	0.814501	-9.98186	1	1
8.77925	0.808042	-9.98126	1	1
8.78106	0.802107	-9.97932	1	1
8.78313	0.796034	-9.97719	1	1
8.78555	0.789772	-9.97496	1	1
8.78855	0.7837	-9.97212	1	1
8.79141	0.77834	-9.9685	1	1
8.79419	0.773147	-9.96365	1	1
8.79668	0.768338	-9.95782	1	1
8.79902	0.763506	-9.95182	1	1
8.80102	0.759447	-9.94517	1	1
8.80193	0.755296	-9.93747	1	1
8.8019	0.75104	-9.92913	1	1
8.80215	0.746805	-9.92093	1	1
8.80232	0.742973	-9.91305	1	1
8.80286	0.739794	-9.90618	1	1
8.80307	0.737299	-9.89946	1	1
8.80313	0.735634	-9.89361	1	1
8.80322	0.734324	-9.88865	1	1
8.8036	0.733577	-9.88355	1	1
8.80389	0.733221	-9.87735	1	1
8.80401	0.732063	-9.87101	1	1
8.80393	0.730623	-9.86459	1	1
8.80328	0.729134	-9.85726	1	1
8.80206	0.728233	-9.84815	1	1
8.8007	0.727529	-9.83896	1	1
8.79945	0.72692	-9.82923	1	1
8.79782	0.72662	-9.81901	1	1
8.79703	0.726273	-9.80849	1	1
8.79602	0.726289	-9.79742	1	1
8.79495	0.727059	-9.78638	1	1
8.79357	0.728666	-9.77598	1	1
8.79264	0.729984	-9.76455	1	1
8.79137	0.731579	-9.75265	1	1
8.7902	0.733225	-9.74026	1	1
8.7894	0.735334	-9.72812	1	1
8.78846	0.73838	-9.71625	1	1
8.78757	0.742244	-9.70451	1	1
8.78738	0.746375	-9.69278	1	1
8.78718	0.750598	-9.68146	1	1
8.7872	0.755502	-9.66983	1	1
8.78782	0.76102	-9.6583	1	1
8.78913	0.76737	-9.64729	1	1
8.79125	0.773602	-9.6361	1	1
8.79403	0.78045	-9.62493	1	1
8.79789	0.787563	-9.61372	1	1
8.80295	0.795519	-9.60223	1	1
8.80818	0.804124	-9.59095	1	1
8.81328	0.813258	-9.5798	1	1
8.81856	0.82231	-9.56835	1	1
8.82434	0.831938	-9.55752	1	1
8.8315	0.841882	-9.5466	1	1
8.83925	0.852265	-9.53607	1	1
8.84852	0.86252	-9.52574	1	1
8.8585	0.872828	-9.51566	1	1
8.86895	0.883738	-9.50553	1	1
8.88004	0.894866	-9.49596	1	1
8.89161	0.906388	-9.48688	1	1
8.90368	0.918216	-9.47798	1	1
8.91646	0.930104	-9.46934	1	1
8.93015	0.942447	-9.46106	1	1
8.94403	0.955383	-9.45269	1	1
8.95897	0.969028	-9.44452	1	1
8.97384	0.982932	-9.4369	1	1
8.99003	0.996951	-9.43017	1	1
9.00682	1.01118	-9.42302	1	1
9.02439	1.02645	-9.41621	1	1
9.0428	1.04242	-9.40979	1	1
9.06241	1.05899	-9.40317	1	1
9.08307	1.07645	-9.39662	1	1
9.10431	1.0945	-9.39045	1	1
9.12651	1.11276	-9.38476	1	1
9.14955	1.13194	-9.37979	1	1
9.17312	1.15186	-9.37532	1	1
9.19722	1.17256	-9.3722	1	1
9.22234	1.19398	-9.36992	1	1
9.24782	1.21526	-9.36777	1	1
9.27501	1.23665	-9.36592	1	1
9.30252	1.25813	-9.36463	1	1
9.33115	1.2798	-9.36324	1	1
9.36096	1.30127	-9.36264	1	1
9.39211	1.32317	-9.3621	1	1
9.42428	1.34602	-9.36141	1	1
9.45751	1.36874	-9.3611	1	1
9.49199	1.39103	-9.36133	1	1
9.52788	1.41347	-9.36243	1	1
9.56504	1.43634	-9.36463	1	1
9.60395	1.45992	-9.36752	1	1
9.64303	1.4834	-9.37088	1	1
9.68294	1.50643	-9.37352	1	1
9.72445	1.52937	-9.37708	1	1
9.76756	1.55276	-9.3816	1	1
9.81143	1.57672	-9.38609	1	1
9.85646	1.60104	-9.39069	1	1
9.90261	1.62592	-9.39582	1	1
9.94857	1.65065	-9.40026	1	1
9.99555	1.67566	-9.40466	1	1
10.0435	1.70118	-9.40985	1	1
10.0929	1.7271	-9.41544	1	1
10.1432	1.75266	-9.42209	1	1
10.1944	1.77946	-9.42862	1	1
10.2463	1.80676	-9.43571	1	1
10.2986	1.83419	-9.44366	1	1
10.352	1.86187	-9.45156	1	1
10.4065	1.89008	-9.46	1	1
10.4626	1.91927	-9.46859	1	1
10.5199	1.94897	-9.47781	1	1
10.5784	1.97884	-9.48662	1	1
10.6381	2.00919	-9.49484	1	1
10.6988	2.04026	-9.50366	1	1
10.7603	2.07194	-9.51236	1	1
10.8226	2.10484	-9.52072	1	1
10.8854	2.1383	-9.52928	1	1
10.9498	2.17211	-9.53759	1	1
11.0154	2.20667	-9.54682	1	1
11.0821	2.24189	-9.55623	1	1
11.1498	2.27789	-9.56615	1	1
11.2184	2.31456	-9.57647	1	1
11.2875	2.35202	-9.58702	1	1
11.3569	2.39056	-9.59864	1	1
11.4272	2.43029	-9.6113	1	1
11.4985	2.47046	-9.6236	1	1
11.5706	2.51134	-9.636	1	1
11.6437	2.55299	-9.6486	1	1
11.717	2.59546	-9.66208	1	1
11.7907	2.63903	-9.67588	1	1
11.8653	2.68353	-9.68987	1	1
11.9402	2.72831	-9.70285	1	1
12.016	2.77375	-9.71549	1	1
12.093	2.81981	-9.72777	1	1
12.1704	2.86705	-9.73961	1	1
12.2481	2.91564	-9.75187	1	1
12.3257	2.96529	-9.76396	1	1
12.4038	3.01556	-9.77537	1	1
12.4829	3.06606	-9.78715	1	1
12.5631	3.11671	-9.79823	1	1
12.644	3.16769	-9.80993	1	1
12.7257	3.21934	-9.82225	1	1
12.8084	3.27216	-9.83508	1	1
12.8912	3.32562	-9.84771	1	1
12.9748	3.3798	-9.86038	1	1
13.0588	3.43452	-9.87436	1	1
13.1435	3.48964	-9.88887	1	1
13.2279	3.54528	-9.90372	1	1
13.3123	3.60145	-9.91843	1	1
13.3966	3.65828	-9.9333	1	1
13.4809	3.71541	-9.94907	1	1
13.5654	3.77323	-9.9657	1	1
13.6495	3.83225	-9.98182	1	1
13.7331	3.8916	-9.99815	1	1
13.817	3.95199	-10.0148	1	1
13.901	4.01337	-10.0317	1	1
13.9856	4.07549	-10.0492	1	1
14.071	4.13868	-10.0679	1	1
14.157	4.20325	-10.0871	1	1
14.243	4.26898	-10.1077	1	1
14.3296	4.33562	-10.13	1	1
14.4167	4.40263	-10.1537	1	1
14.5038	4.46953	-10.1796	1	1
14.59	4.53771	-10.207	1	1
14.6762	4.60632	-10.2356	1	1
14.7616	4.67474	-10.2648	1	1
14.8456	4.74304	-10.2948	1	1
14.9293	4.81177	-10.3257	1	1
15.0127	4.88128	-10.3584	1	1
15.0958	4.95142	-10.3934	1	1
15.1788	5.0218	-10.431	1	1
15.2625	5.09322	-10.4702	1	1
15.3459	5.16532	-10.5107	1	1
15.4293	5.23806	-10.553	1	1
15.5128	5.31155	-10.5967	1	1
15.5963	5.38574	-10.6432	1	1
15.6793	5.46032	-10.6921	1	1
15.7626	5.53578	-10.7432	1	1
15.8454	5.6117	-10.7968	1	1
15.9276	5.68738	-10.8525	1	1
16.0097	5.76323	-10.9098	1	1
16.0921	5.83912	-10.9687	1	1
16.1748	5.91505	-11.0299	1	1
16.2581	5.99127	-11.0923	1	1
16.3424	6.06737	-11.1563	1	1
16.4272	6.14274	-11.2227	1	1
16.5125	6.21789	-11.2906	1	1
16.5982	6.29298	-11.3605	1	1
16.6825	6.36779	-11.4318	1	1
16.7666	6.44219	-11.5039	1	1
16.8502	6.51601	-11.5776	1	1
16.9343	6.58939	-11.6529	1	1
17.0181	6.662	-11.7294	1	1
17.1027	6.73495	-11.8072	1	1
17.1874	6.80771	-11.8863	1	1
17.2724	6.87994	-11.9651	1	1
17.358	6.95195	-12.0454	1	1
17.4435	7.02382	-12.1271	1	1
17.5285	7.09532	-12.2101	1	1
17.6127	7.16637	-12.2935	1	1
17.6961	7.23713	-12.3772	1	1
17.7792	7.30785	-12.4606	1	1
17.8627	7.37828	-12.544	1	1
17.9471	7.44847	-12.6267	1	1
18.0329	7.51831	-12.7097	1	1
18.1191	7.58779	-12.7925	1	1
18.2056	7.65724	-12.8755	1	1
18.2916	7.72587	-12.9576	1	1
18.3773	7.79428	-13.0391	1	1
18.4629	7.86229	-13.1201	1	1
18.5483	7.9299	-13.2004	1	1
18.6336	7.99771	-13.281	1	1
18.7191	8.06539	-13.3612	1	1
18.8045	8.13284	-13.4405	1	1
18.8896	8.1997	-13.5187	1	1
18.9745	8.26683	-13.5959	1	1
19.0588	8.33335	-13.6715	1	1
19.1436	8.39974	-13.746	1	1
19.2276	8.46582	-13.8184	1	1
19.3118	8.53111	-13.8895	1	1
19.3956	8.59602	-13.9592	1	1
19.4792	8.66011	-14.0264	1	1
19.5631	8.72358	-14.0921	1	1
19.6475	8.78614	-14.1557	1	1
19.7321	8.84705	-14.2171	1	1
19.8177	8.90727	-14.2772	1	1
19.9034	8.96644	-14.3355	1	1
19.9893	9.02513	-14.3922	1	1
20.0746	9.08349	-14.4466	1	1
20.1598	9.14137	-14.4988	1	1
20.245	9.19884	-14.5482	1	1
20.3302	9.25608	-14.5941	1	1
20.4152	9.31272	-14.6369	1	1
20.5001	9.36852	-14.6774	1	1
20.5846	9.42404	-14.7155	1	1
20.6696	9.47979	-14.7507	1	1
20.754	9.53483	-14.7823	1	1
20.8385	9.58893	-14.8103	1	1
20.9228	9.6427	-14.835	1	1
21.007	9.69604	-14.8573	1	1
21.0907	9.74921	-14.8767	1	1
21.174	9.80175	-14.8926	1	1
21.2567	9.85404	-14.9055	1	1
21.3382	9.90498	-14.9169	1	1
21.419	9.95459	-14.9261	1	1
21.4995	10.0032	-14.9315	1	1
21.5787	10.0515	-14.9339	1	1
21.6574	10.0994	-14.9331	1	1
21.7352	10.1471	-14.9284	1	1
21.8131	10.1944	-14.9209	1	1
21.8916	10.2414	-14.9108	1	1
21.9699	10.2882	-14.8983	1	1
22.047	10.3347	-14.8835	1	1
22.1234	10.3807	-14.8665	1	1
22.1996	10.426	-14.8478	1	1
22.2753	10.4713	-14.8279	1	1
22.3509	10.5163	-14.8062	1	1
22.4261	10.5613	-14.7827	1	1
22.5009	10.6059	-14.7567	1	1
22.5755	10.6502	-14.7289	1	1
22.6496	10.695	-14.6993	1	1
22.7231	10.7399	-14.668	1	1
22.7964	10.7848	-14.6349	1	1
22.8685	10.8296	-14.5993	1	1
22.9396	10.8743	-14.5617	1	1
23.0103	10.9182	-14.5227	1	1
23.081	10.9625	-14.4827	1	1
23.1516	11.0081	-14.4422	1	1
23.2217	11.0543	-14.4001	1	1
23.2924	11.1009	-14.3569	1	1
23.3636	11.1479	-14.3128	1	1
23.4348	11.1954	-14.2681	1	1
23.5054	11.2429	-14.2219	1	1
23.5754	11.2902	-14.1746	1	1
23.6451	11.337	-14.1274	1	1
23.714	11.383	-14.0801	1	1
23.7829	11.429	-14.0324	1	1
23.8521	11.4761	-13.9838	1	1
23.9206	11.5235	-13.934	1	1
23.9889	11.5714	-13.8837	1	1
24.0567	11.6197	-13.8314	1	1
24.1244	11.6679	-13.7784	1	1
24.1923	11.7167	-13.7248	1	1
24.2597	11.7659	-13.6706	1	1
24.3272	11.8153	-13.6166	1	1
24.3937	11.8649	-13.5628	1	1
24.4603	11.9147	-13.5093	1	1
24.5259	11.9644	-13.4547	1	1
24.5917	12.014	-13.4008	1	1
24.6581	12.0633	-13.3476	1	1
24.7248	12.113	-13.2945	1	1
24.7914	12.1632	-13.241	1	1
24.8582	12.214	-13.1885	1	1
24.9246	12.2664	-13.1365	1	1
24.9906	12.3189	-13.0842	1	1
25.0568	12.3716	-13.0319	1	1
25.1236	12.4246	-12.9796	1	1
25.1906	12.4783	-12.9283	1	1
25.2576	12.5322	-12.8774	1	1
25.3245	12.587	-12.8259	1	1
25.3917	12.6421	-12.7752	1	1
25.4596	12.6978	-12.7248	1	1
25.5282	12.7538	-12.6749	1	1
25.5967	12.8107	-12.6262	1	1
25.6656	12.8686	-12.5788	1	1
25.7346	12.9277	-12.5325	1	1
25.803	12.9878	-12.4862	1	1
25.8711	13.0489	-12.44	1	1
25.9391	13.1109	-12.3941	1	1
26.0072	13.1733	-12.3478	1	1
26.0759	13.2359	-12.3014	1	1
26.1459	13.2988	-12.2552	1	1
26.2161	13.3614	-12.21	1	1
26.2869	13.4243	-12.1658	1	1
26.3584	13.4871	-12.1216	1	1
26.4312	13.5502	-12.0775	1	1
26.5052	13.6138	-12.0344	1	1
26.5791	13.6787	-11.992	1	1
26.6536	13.7445	-11.9505	1	1
26.7292	13.811	-11.9101	1	1
26.806	13.8772	-11.8702	1	1
26.8842	13.944	-11.8306	1	1
26.9631	14.0109	-11.7913	1	1
27.0421	14.0797	-11.7526	1	1
27.1222	14.1494	-11.7142	1	1
27.2026	14.2197	-11.6761	1	1
27.2828	14.2899	-11.6375	1	1
27.3632	14.3596	-11.5985	1	1
27.445	14.4298	-11.5599	1	1
27.5289	14.5005	-11.5219	1	1
27.6136	14.5715	-11.4843	1	1
27.6995	14.6428	-11.4462	1	1
27.7865	14.7141	-11.4066	1	1
27.8736	14.7851	-11.3669	1	1
27.9614	14.8561	-11.3276	1	1
28.0497	14.9283	-11.2891	1	1
28.1394	15.0007	-11.251	1	1
28.2298	15.0725	-11.2144	1	1
28.3209	15.144	-11.1784	1	1
28.4122	15.2151	-11.1431	1	1
28.504	15.2861	-11.1077	1	1
28.5965	15.3576	-11.072	1	1
28.6898	15.4296	-11.0369	1	1
28.7834	15.5014	-11.0025	1	1
28.8779	15.5725	-10.9691	1	1
28.9737	15.6433	-10.9353	1	1
29.0703	15.7136	-10.9017	1	1
29.1663	15.7839	-10.8687	1	1
29.2623	15.8531	-10.8363	1	1
29.3587	15.9223	-10.8037	1	1
29.455	15.9904	-10.7719	1	1
29.5522	16.0581	-10.7408	1	1
29.6495	16.1258	-10.71	1	1
29.7466	16.193	-10.679	1	1
29.8437	16.259	-10.6492	1	1
29.9398	16.3239	-10.6195	1	1
30.0354	16.3879	-10.5897	1	1
30.1317	16.4515	-10.5603	1	1
30.2288	16.5146	-10.5313	1	1
30.3264	16.5765	-10.5021	1	1
30.424	16.6376	-10.4735	1	1
30.5212	16.6976	-10.4458	1	1
30.6189	16.7564	-10.4181	1	1
30.7159	16.8143	-10.3899	1	1
30.8122	16.8721	-10.3624	1	1
30.9089	16.9291	-10.3349	1	1
31.0058	16.9855	-10.3077	1	1
31.1023	17.0409	-10.28	1	1
31.1983	17.0957	-10.2519	1	1
31.2938	17.1503	-10.2228	1	1
31.3884	17.204	-10.193	1	1
31.4826	17.2563	-10.163	1	1
31.5772	17.3084	-10.1326	1	1
31.6714	17.3599	-10.1026	1	1
31.7659	17.4109	-10.0722	1	1
31.8594	17.4619	-10.0423	1	1
31.9522	17.5129	-10.0125	1	1
32.0447	17.5633	-9.98251	1	1
32.1374	17.613	-9.9517	1	1
32.2294	17.6622	-9.92085	1	1
32.3197	17.7111	-9.89033	1	1
32.4098	17.7594	-9.86027	1	1
32.4994	17.8071	-9.82961	1	1
32.5878	17.8544	-9.79894	1	1
32.6749	17.901	-9.76745	1	1
32.7605	17.9471	-9.73584	1	1
32.8438	17.9928	-9.70489	1	1
32.9255	18.0381	-9.67346	1	1
33.0065	18.0828	-9.64162	1	1
33.0867	18.1263	-9.60945	1	1
33.1652	18.1685	-9.57755	1	1
33.243	18.2101	-9.54549	1	1
33.3194	18.2513	-9.51368	1	1
33.3945	18.2923	-9.48212	1	1
33.4681	18.3333	-9.45053	1	1
33.5423	18.3738	-9.41939	1	1
33.6161	18.4142	-9.38912	1	1
33.6894	18.4538	-9.35948	1	1
33.7621	18.4935	-9.33052	1	1
33.8338	18.5328	-9.30254	1	1
33.9047	18.5715	-9.27464	1	1
33.9746	18.61	-9.24754	1	1
34.0442	18.648	-9.22132	1	1
34.1134	18.6857	-9.19491	1	1
34.1823	18.7238	-9.16885	1	1
34.2506	18.762	-9.14202	1	1
34.3183	18.7998	-9.11489	1	1
34.3856	18.8371	-9.08877	1	1
34.4518	18.8738	-9.06179	1	1
34.5176	18.9103	-9.03461	1	1
34.5827	18.9465	-9.00823	1	1
34.6467	18.982	-8.98113	1	1
34.7098	19.0165	-8.95351	1	1
34.7726	19.0512	-8.92642	1	1
34.8349	19.0861	-8.89966	1	1
34.8964	19.121	-8.87252	1	1
34.9581	19.1556	-8.84585	1	1
35.0196	19.1903	-8.81935	1	1
35.0809	19.2249	-8.793	1	1
35.1419	19.2601	-8.76584	1	1
35.2022	19.2946	-8.73875	1	1
35.2615	19.329	-8.7113	1	1
35.3203	19.3638	-8.68436	1	1
35.3786	19.3982	-8.65854	1	1
35.4365	19.4329	-8.63331	1	1
35.4939	19.4673	-8.60916	1	1
35.5503	19.5019	-8.58545	1	1
35.6055	19.5362	-8.56231	1	1
35.6604	19.5706	-8.53912	1	1
35.7153	19.6047	-8.51632	1	1
35.7703	19.6389	-8.49353	1	1
35.825	19.6738	-8.47084	1	1
35.8793	19.7093	-8.44873	1	1
35.9334	19.7455	-8.42721	1	1
35.9887	19.7826	-8.40551	1	1
36.0439	19.8207	-8.38416	1	1
36.0998	19.8598	-8.36256	1	1
36.1561	19.8994	-8.34105	1	1
36.2117	19.9388	-8.31948	1	1
36.2673	19.9777	-8.29825	1	1
36.3235	20.0169	-8.2778	1	1
36.3811	20.0567	-8.25801	1	1
36.4394	20.097	-8.23825	1	1
36.4989	20.1373	-8.21905	1	1
36.5596	20.1781	-8.19964	1	1
36.6207	20.2199	-8.18005	1	1
36.6815	20.2626	-8.1607	1	1
36.7422	20.3058	-8.14131	1	1
36.8033	20.349	-8.12193	1	1
36.865	20.3929	-8.1028	1	1
36.9272	20.4379	-8.08347	1	1
36.9901	20.4838	-8.06401	1	1
37.0537	20.5304	-8.04507	1	1
37.1174	20.5768	-8.02634	1	1
37.1825	20.6238	-8.0078	1	1
37.2488	20.6718	-7.98981	1	1
37.3165	20.7208	-7.97212	1	1
37.3848	20.7701	-7.95473	1	1
37.4531	20.8197	-7.93757	1	1
37.5223	20.8695	-7.92105	1	1
37.5917	20.9195	-7.90517	1	1
37.6617	20.9692	-7.88972	1	1
37.732	21.019	-7.87499	1	1
37.8023	21.0697	-7.85992	1	1
37.8723	21.1199	-7.84545	1	1
37.9426	21.1704	-7.83148	1	1
38.0135	21.2216	-7.81838	1	1
38.0849	21.2736	-7.80588	1	1
38.1559	21.3263	-7.79377	1	1
38.2276	21.3796	-7.78222	1	1
38.2993	21.4333	-7.77097	1	1
38.3711	21.4876	-7.75986	1	1
38.4425	21.5423	-7.74887	1	1
38.5137	21.5973	-7.73755	1	1
38.5847	21.6531	-7.72684	1	1
38.6563	21.7094	-7.71688	1	1
38.7287	21.7651	-7.70755	1	1
38.8014	21.8214	-7.69844	1	1
38.8743	21.8786	-7.68973	1	1
38.9472	21.9361	-7.68081	1	1
39.0196	21.994	-7.67173	1	1
39.0921	22.0529	-7.66263	1	1
39.164	22.1122	-7.65443	1	1
39.2358	22.1719	-7.64659	1	1
39.3071	22.2326	-7.63907	1	1
39.3784	22.2937	-7.63178	1	1
39.4497	22.3547	-7.62394	1	1
39.5211	22.4156	-7.61642	1	1
39.5925	22.4767	-7.60836	1	1
39.6636	22.5373	-7.60013	1	1
39.7344	22.598	-7.59208	1	1
39.8051	22.6593	-7.58408	1	1
39.8761	22.7205	-7.57599	1	1
39.9464	22.7816	-7.56818	1	1
40.0165	22.8424	-7.56043	1	1
40.087	22.9031	-7.55288	1	1
40.1576	22.9636	-7.54498	1	1
40.2277	23.0244	-7.53735	1	1
40.297	23.0837	-7.52864	1	1
40.366	23.1424	-7.52028	1	1
40.4357	23.2008	-7.51262	1	1
40.5067	23.2586	-7.50511	1	1
40.5783	23.3158	-7.49729	1	1
40.65	23.3728	-7.48921	1	1
40.7216	23.4292	-7.4813	1	1
40.7933	23.4853	-7.4731	1	1
40.8652	23.541	-7.46435	1	1
40.9378	23.596	-7.45542	1	1
41.0111	23.6504	-7.44591	1	1
41.0854	23.7037	-7.43567	1	1
41.1613	23.7563	-7.42525	1	1
41.2381	23.8084	-7.41421	1	1
41.3152	23.8594	-7.40306	1	1
41.3923	23.9095	-7.39137	1	1
41.4701	23.9594	-7.37949	1	1
41.5483	24.0098	-7.36784	1	1
41.6258	24.06	-7.35655	1	1
41.7039	24.1094	-7.34467	1	1
41.7828	24.1585	-7.33251	1	1
41.8624	24.2074	-7.31961	1	1
41.9419	24.2564	-7.30557	1	1
42.021	24.305	-7.29135	1	1
42.1004	24.3535	-7.27553	1	1
42.1801	24.4021	-7.26001	1	1
42.2602	24.4507	-7.24457	1	1
42.3395	24.4984	-7.22853	1	1
42.4194	24.5455	-7.2126	1	1
42.5002	24.5924	-7.19668	1	1
42.5812	24.6388	-7.1806	1	1
42.6622	24.6848	-7.16458	1	1
42.7432	24.7306	-7.14829	1	1
42.8238	24.7765	-7.13257	1	1
42.9044	24.8221	-7.11699	1	1
42.9852	24.8677	-7.10135	1	1
43.0656	24.9135	-7.08576	1	1
43.1458	24.9593	-7.07042	1	1
8.87416	1.2403	-9.82504	2	1
8.87757	1.2365	-9.81234	2	1
8.8806	1.23219	-9.7994	2	1
8.88326	1.22733	-9.7868	2	1
8.88536	1.22204	-9.77486	2	1
8.88693	1.21618	-9.7648	2	1
8.88813	1.21047	-9.7553	2	1
8.88884	1.2048	-9.74643	2	1
8.89017	1.19889	-9.73835	2	1
8.89214	1.19251	-9.73065	2	1
8.89378	1.18615	-9.7235	2	1
8.8948	1.18015	-9.71735	2	1
8.89558	1.17453	-9.71128	2	1
8.89571	1.16909	-9.70481	2	1
8.89489	1.16315	-9.69846	2	1
8.89446	1.15673	-9.69234	2	1
8.89368	1.15019	-9.6868	2	1
8.89239	1.14366	-9.6829	2	1
8.89054	1.13714	-9.67912	2	1
8.88784	1.13052	-9.67457	2	1
8.88511	1.12398	-9.66971	2	1
8.88166	1.11689	-9.66519	2	1
8.87748	1.10967	-9.66163	2	1
8.87315	1.10268	-9.65877	2	1
8.86872	1.0959	-9.65694	2	1
8.86441	1.08948	-9.65598	2	1
8.86084	1.08329	-9.65565	2	1
8.85837	1.07733	-9.65645	2	1
8.85622	1.07173	-9.65843	2	1
8.85384	1.06596	-9.66067	2	1
8.85121	1.06034	-9.66349	2	1
8.84794	1.05493	-9.66627	2	1
8.84515	1.04952	-9.66901	2	1
8.84207	1.04377	-9.67229	2	1
8.83891	1.03854	-9.67548	2	1
8.83603	1.03347	-9.67901	2	1
8.83309	1.02791	-9.6829	2	1
8.82977	1.02291	-9.68648	2	1
8.82629	1.01827	-9.69003	2	1
8.82223	1.01486	-9.69412	2	1
8.81713	1.01157	-9.69899	2	1
8.81167	1.00844	-9.70471	2	1
8.80581	1.0053	-9.71126	2	1
8.79966	1.00268	-9.71836	2	1
8.7936	0.999994	-9.72584	2	1
8.78776	0.997481	-9.73351	2	1
8.78228	0.995126	-9.74173	2	1
8.7767	0.992195	-9.75054	2	1
8.77069	0.989473	-9.75981	2	1
8.76375	0.987816	-9.76843	2	1
8.75515	0.986378	-9.77542	2	1
8.7461	0.985848	-9.78185	2	1
8.73668	0.986191	-9.78899	2	1
8.72726	0.986911	-9.79493	2	1
8.71803	0.988534	-9.80042	2	1
8.70903	0.990553	-9.80577	2	1
8.69943	0.993604	-9.81035	2	1
8.68982	0.997294	-9.81464	2	1
8.67992	1.00139	-9.81841	2	1
8.66955	1.00556	-9.82184	2	1
8.6595	1.00987	-9.82489	2	1
8.65008	1.01411	-9.82766	2	1
8.64121	1.01898	-9.83055	2	1
8.63248	1.0246	-9.83378	2	1
8.62375	1.03014	-9.83694	2	1
8.61445	1.03549	-9.83985	2	1
8.60566	1.04132	-9.84226	2	1
8.59588	1.04751	-9.84398	2	1
8.58522	1.05343	-9.84473	2	1
8.57529	1.05884	-9.84516	2	1
8.56602	1.06408	-9.84493	2	1
8.55762	1.06914	-9.84438	2	1
8.54917	1.07428	-9.84319	2	1
8.54154	1.07971	-9.84255	2	1
8.53431	1.08525	-9.8415	2	1
8.52736	1.09082	-9.84006	2	1
8.51999	1.09585	-9.8376	2	1
8.5123	1.1014	-9.83391	2	1
8.50476	1.10638	-9.82991	2	1
8.49688	1.11147	-9.82539	2	1
8.48907	1.11715	-9.81969	2	1
8.47998	1.12282	-9.81307	2	1
8.47095	1.12838	-9.80635	2	1
8.46259	1.13398	-9.79896	2	1
8.45368	1.13966	-9.79103	2	1
8.44412	1.14581	-9.78307	2	1
8.43402	1.15184	-9.7743	2	1
8.42344	1.15763	-9.76479	2	1
8.41338	1.16308	-9.7552	2	1
8.40421	1.1686	-9.74574	2	1
8.39538	1.17462	-9.73642	2	1
8.38741	1.1808	-9.72696	2	1
8.38001	1.18747	-9.71678	2	1
8.37355	1.19481	-9.70627	2	1
8.36702	1.20184	-9.69497	2	1
8.36004	1.20892	-9.68342	2	1
8.35334	1.21637	-9.67103	2	1
8.34634	1.22393	-9.65784	2	1
8.33923	1.23202	-9.64474	2	1
8.33254	1.24006	-9.63124	2	1
8.32585	1.24796	-9.61699	2	1
8.31948	1.25618	-9.60283	2	1
8.31347	1.26388	-9.5887	2	1
8.30753	1.27126	-9.57523	2	1
8.30211	1.27849	-9.56178	2	1
8.29714	1.28595	-9.54951	2	1
8.29322	1.29324	-9.53716	2	1
8.28944	1.30039	-9.5253	2	1
8.28584	1.30769	-9.51309	2	1
8.28209	1.31472	-9.49977	2	1
8.27777	1.32127	-9.48766	2	1
8.27399	1.3275	-9.47652	2	1
8.27035	1.33399	-9.46594	2	1
8.26695	1.33995	-9.45566	2	1
8.26268	1.34563	-9.44597	2	1
8.25896	1.351	-9.43631	2	1
8.25657	1.35576	-9.42738	2	1
8.25422	1.35983	-9.41864	2	1
8.25181	1.3632	-9.40992	2	1
8.2498	1.36554	-9.4018	2	1
8.24873	1.36733	-9.39439	2	1
8.24858	1.36862	-9.38752	2	1
8.2489	1.36951	-9.38181	2	1
8.2498	1.36988	-9.3771	2	1
8.25155	1.36988	-9.37338	2	1
8.25329	1.36947	-9.37058	2	1
8.25455	1.36868	-9.36847	2	1
8.25645	1.36734	-9.36741	2	1
8.25882	1.36536	-9.36651	2	1
8.26168	1.36291	-9.36626	2	1
8.26487	1.35967	-9.36659	2	1
8.26884	1.35586	-9.36768	2	1
8.27296	1.35152	-9.36944	2	1
8.27746	1.34739	-9.37202	2	1
8.28248	1.34301	-9.37592	2	1
8.28763	1.33785	-9.38135	2	1
8.29243	1.33206	-9.38799	2	1
8.2972	1.32576	-9.39523	2	1
8.30205	1.31902	-9.40361	2	1
8.30714	1.31206	-9.41231	2	1
8.31171	1.30465	-9.422	2	1
8.31567	1.29766	-9.43269	2	1
8.32012	1.29107	-9.44426	2	1
8.32491	1.28393	-9.45693	2	1
8.33078	1.276	-9.47006	2	1
8.33757	1.26712	-9.48355	2	1
8.3449	1.25727	-9.49712	2	1
8.35301	1.24746	-9.51132	2	1
8.36184	1.23792	-9.52648	2	1
8.3712	1.22819	-9.54205	2	1
8.38059	1.21821	-9.55808	2	1
8.39049	1.20757	-9.57429	2	1
8.40061	1.19639	-9.59057	2	1
8.41069	1.18478	-9.60681	2	1
8.42128	1.17257	-9.62305	2	1
8.43227	1.1597	-9.63952	2	1
8.44353	1.14705	-9.65733	2	1
8.45537	1.13489	-9.67632	2	1
8.46733	1.12276	-9.69578	2	1
8.47945	1.11039	-9.71622	2	1
8.49093	1.09875	-9.73604	2	1
8.50288	1.08721	-9.75602	2	1
8.51483	1.07538	-9.77576	2	1
8.52658	1.06273	-9.79498	2	1
8.53835	1.04926	-9.81405	2	1
8.54888	1.03555	-9.83263	2	1
8.55937	1.02136	-9.85149	2	1
8.5702	1.0073	-9.87107	2	1
8.58104	0.993382	-9.89113	2	1
8.59187	0.97962	-9.91179	2	1
8.60248	0.965934	-9.93207	2	1
8.61296	0.952273	-9.95205	2	1
8.62419	0.93832	-9.97117	2	1
8.63568	0.924298	-9.98956	2	1
8.64774	0.909983	-10.0078	2	1
8.65998	0.895719	-10.0266	2	1
8.67246	0.881277	-10.0455	2	1
8.68467	0.866468	-10.0644	2	1
8.69714	0.851391	-10.084	2	1
8.70904	0.836178	-10.1029	2	1
8.72078	0.820907	-10.122	2	1
8.73154	0.806153	-10.1417	2	1
8.74156	0.79174	-10.1609	2	1
8.75098	0.776771	-10.1791	2	1
8.75985	0.761439	-10.1964	2	1
8.7685	0.746315	-10.2134	2	1
8.77695	0.731694	-10.2299	2	1
8.78555	0.717721	-10.2458	2	1
8.79398	0.703984	-10.2612	2	1
8.80253	0.690689	-10.2771	2	1
8.8113	0.678221	-10.2923	2	1
8.82034	0.666771	-10.3056	2	1
8.82914	0.65559	-10.3178	2	1
8.83858	0.64542	-10.3292	2	1
8.8481	0.636074	-10.3398	2	1
8.85761	0.627099	-10.3498	2	1
8.86772	0.618394	-10.3596	2	1
8.87852	0.610296	-10.3692	2	1
8.88922	0.602821	-10.3785	2	1
8.90019	0.595975	-10.3875	2	1
8.91162	0.589674	-10.3968	2	1
8.9229	0.583855	-10.4045	2	1
8.93371	0.578586	-10.4114	2	1
8.94395	0.573689	-10.4177	2	1
8.95471	0.569393	-10.4236	2	1
8.96501	0.566028	-10.4284	2	1
8.97453	0.563984	-10.4321	2	1
8.98399	0.562739	-10.4351	2	1
8.99327	0.562155	-10.4379	2	1
9.00168	0.562439	-10.4397	2	1
9.01004	0.563647	-10.4413	2	1
9.01752	0.565396	-10.442	2	1
9.0251	0.567689	-10.4429	2	1
9.03277	0.570174	-10.4426	2	1
9.04017	0.573831	-10.4413	2	1
9.04674	0.578853	-10.4393	2	1
9.05343	0.584227	-10.4367	2	1
9.05995	0.589574	-10.4337	2	1
9.06649	0.595045	-10.4301	2	1
9.07277	0.600517	-10.4244	2	1
9.07878	0.606405	-10.418	2	1
9.08464	0.61263	-10.4113	2	1
9.09008	0.618814	-10.4048	2	1
9.0955	0.625559	-10.3982	2	1
9.10048	0.632786	-10.3914	2	1
9.10502	0.640609	-10.3841	2	1
9.10958	0.649473	-10.3768	2	1
9.11396	0.658939	-10.3701	2	1
9.11783	0.668857	-10.3626	2	1
9.12086	0.678276	-10.3545	2	1
9.12345	0.687268	-10.3462	2	1
9.12573	0.696185	-10.3373	2	1
9.12799	0.705813	-10.328	2	1
9.13029	0.716262	-10.3197	2	1
9.13295	0.727029	-10.3118	2	1
9.13552	0.737436	-10.3046	2	1
9.13789	0.747738	-10.297	2	1
9.14028	0.758382	-10.2891	2	1
9.14327	0.769109	-10.2816	2	1
9.14669	0.780674	-10.2739	2	1
9.15085	0.792681	-10.2668	2	1
9.15523	0.80473	-10.26	2	1
9.16016	0.817102	-10.2529	2	1
9.16487	0.829239	-10.2462	2	1
9.16951	0.840975	-10.2401	2	1
9.17419	0.852882	-10.2337	2	1
9.17863	0.865067	-10.2273	2	1
9.18326	0.87661	-10.2211	2	1
9.18711	0.888061	-10.2149	2	1
9.19104	0.899039	-10.2082	2	1
9.19586	0.90949	-10.2015	2	1
9.20139	0.919949	-10.1948	2	1
9.2068	0.930757	-10.189	2	1
9.21166	0.941511	-10.184	2	1
9.21524	0.952646	-10.1787	2	1
9.21811	0.963608	-10.1729	2	1
9.22063	0.974954	-10.1673	2	1
9.2235	0.986034	-10.1622	2	1
9.22754	0.996816	-10.1574	2	1
9.23205	1.00686	-10.1529	2	1
9.23633	1.01757	-10.1482	2	1
9.24065	1.02785	-10.1439	2	1
9.24511	1.03774	-10.1398	2	1
9.24895	1.04688	-10.1359	2	1
9.25309	1.05577	-10.1323	2	1
9.25762	1.06426	-10.1287	2	1
9.26158	1.07249	-10.1252	2	1
9.26474	1.08011	-10.121	2	1
9.26682	1.08725	-10.1172	2	1
9.26801	1.09437	-10.1144	2	1
9.26873	1.1016	-10.1119	2	1
9.27007	1.10913	-10.1093	2	1
9.27152	1.11652	-10.1066	2	1
9.27293	1.12288	-10.1036	2	1
9.27432	1.12859	-10.1002	2	1
9.27571	1.13389	-10.0969	2	1
9.27646	1.13875	-10.0932	2	1
9.27708	1.14254	-10.0888	2	1
9.27715	1.14591	-10.0843	2	1
9.27704	1.14846	-10.0797	2	1
9.27711	1.14979	-10.0749	2	1
9.27641	1.15016	-10.0704	2	1
9.27577	1.14979	-10.0659	2	1
9.27463	1.14838	-10.0611	2	1
9.27315	1.14612	-10.0559	2	1
9.2715	1.14306	-10.0493	2	1
9.26963	1.13904	-10.0416	2	1
9.26749	1.13442	-10.0329	2	1
9.26485	1.12875	-10.0237	2	1
9.26144	1.12205	-10.0129	2	1
9.25798	1.11453	-10.0017	2	1
9.25398	1.10633	-9.99042	2	1
9.2495	1.09765	-9.97901	2	1
9.24524	1.08873	-9.9678	2	1
9.24134	1.07968	-9.95634	2	1
9.23761	1.07021	-9.94483	2	1
9.23432	1.05971	-9.93294	2	1
9.23079	1.04937	-9.92083	2	1
9.22701	1.03905	-9.90887	2	1
9.22334	1.02791	-9.89716	2	1
9.21948	1.01596	-9.88582	2	1
9.2158	1.00383	-9.87433	2	1
9.21169	0.991187	-9.86287	2	1
9.20739	0.97873	-9.85177	2	1
9.20367	0.966623	-9.84086	2	1
9.20005	0.954161	-9.83065	2	1
9.19691	0.941052	-9.82123	2	1
9.19406	0.927024	-9.81192	2	1
9.19067	0.912267	-9.80316	2	1
9.18775	0.897034	-9.7942	2	1
9.1854	0.881246	-9.78476	2	1
9.18282	0.864865	-9.77498	2	1
9.17997	0.848548	-9.76541	2	1
9.17741	0.831799	-9.75583	2	1
9.17429	0.814231	-9.74625	2	1
9.17108	0.796308	-9.7367	2	1
9.16798	0.778049	-9.72725	2	1
9.16488	0.759487	-9.7184	2	1
9.16243	0.740559	-9.70975	2	1
9.16052	0.720661	-9.70131	2	1
9.15875	0.699823	-9.69298	2	1
9.15672	0.678238	-9.68471	2	1
9.15517	0.655984	-9.67701	2	1
9.15453	0.633132	-9.6693	2	1
9.15465	0.609797	-9.66141	2	1
9.1557	0.585799	-9.65432	2	1
9.15727	0.560982	-9.64807	2	1
9.16011	0.53575	-9.64211	2	1
9.16396	0.510998	-9.63678	2	1
9.16842	0.48643	-9.63169	2	1
9.1747	0.462023	-9.62707	2	1
9.1819	0.437415	-9.62188	2	1
9.19019	0.412861	-9.61747	2	1
9.19933	0.388002	-9.6128	2	1
9.20947	0.363431	-9.60765	2	1
9.22062	0.338861	-9.60238	2	1
9.23328	0.313829	-9.59666	2	1
9.24678	0.288245	-9.59133	2	1
9.26111	0.262038	-9.58629	2	1
9.27738	0.235539	-9.58181	2	1
9.2949	0.209349	-9.57787	2	1
9.31345	0.183381	-9.57366	2	1
9.33364	0.15696	-9.56888	2	1
9.35677	0.130401	-9.56537	2	1
9.38192	0.103483	-9.56214	2	1
9.40842	0.0762795	-9.55934	2	1
9.43615	0.0494449	-9.55645	2	1
9.46509	0.0226525	-9.55421	2	1
9.49556	-0.00470786	-9.5528	2	1
9.52798	-0.0327417	-9.55169	2	1
9.56191	-0.0610299	-9.55189	2	1
9.59683	-0.0894833	-9.55288	2	1
9.63337	-0.118242	-9.55525	2	1
9.67139	-0.1469	-9.55904	2	1
9.71166	-0.175507	-9.56327	2	1
9.75397	-0.204603	-9.568	2	1
9.79869	-0.234549	-9.57351	2	1
9.84566	-0.26494	-9.57862	2	1
9.89455	-0.295711	-9.5833	2	1
9.94546	-0.326577	-9.58776	2	1
9.99779	-0.357896	-9.59273	2	1
10.0521	-0.389646	-9.59813	2	1
10.1087	-0.421904	-9.60362	2	1
10.1668	-0.454715	-9.60912	2	1
10.2272	-0.488022	-9.61638	2	1
10.2897	-0.522058	-9.62513	2	1
10.3534	-0.556985	-9.63464	2	1
10.4178	-0.593215	-9.64377	2	1
10.4837	-0.630047	-9.65288	2	1
10.5508	-0.667596	-9.66154	2	1
10.6186	-0.705593	-9.6703	2	1
10.6876	-0.743695	-9.67977	2	1
10.7581	-0.782777	-9.68907	2	1
10.8299	-0.822607	-9.69746	2	1
10.9018	-0.862332	-9.70581	2	1
10.975	-0.902587	-9.71441	2	1
11.0501	-0.94361	-9.72291	2	1
11.1271	-0.984831	-9.7313	2	1
11.2055	-1.02646	-9.73934	2	1
11.2858	-1.06942	-9.74732	2	1
11.3667	-1.11334	-9.75528	2	1
11.449	-1.15703	-9.76329	2	1
11.5328	-1.20057	-9.77117	2	1
11.6167	-1.24456	-9.77908	2	1
11.7017	-1.28852	-9.78688	2	1
11.788	-1.33346	-9.79446	2	1
11.8756	-1.37944	-9.80176	2	1
11.9644	-1.42581	-9.80833	2	1
12.0542	-1.4729	-9.81353	2	1
12.1447	-1.52037	-9.81825	2	1
12.2368	-1.5684	-9.8234	2	1
12.3296	-1.6164	-9.82865	2	1
12.4226	-1.66427	-9.83317	2	1
12.5164	-1.71303	-9.83782	2	1
12.6105	-1.76195	-9.84237	2	1
12.7054	-1.81035	-9.84728	2	1
12.8007	-1.85845	-9.8528	2	1
12.8961	-1.90718	-9.85889	2	1
12.9913	-1.95622	-9.8649	2	1
13.0866	-2.00477	-9.87026	2	1
13.1817	-2.05347	-9.87457	2	1
13.2765	-2.10244	-9.87873	2	1
13.3713	-2.15131	-9.88229	2	1
13.4658	-2.19987	-9.88575	2	1
13.5608	-2.24842	-9.88899	2	1
13.6562	-2.29737	-9.89255	2	1
13.7522	-2.34647	-9.89647	2	1
13.8483	-2.39587	-9.89996	2	1
13.945	-2.44567	-9.9036	2	1
14.0422	-2.49545	-9.90857	2	1
14.1391	-2.54563	-9.91487	2	1
14.2356	-2.59539	-9.92188	2	1
14.3317	-2.64541	-9.92987	2	1
14.4281	-2.69552	-9.93935	2	1
14.524	-2.74532	-9.94958	2	1
14.6187	-2.79513	-9.96075	2	1
14.7117	-2.84526	-9.9722	2	1
14.8042	-2.89522	-9.98501	2	1
14.8969	-2.94524	-9.99901	2	1
14.989	-2.99451	-10.0146	2	1
15.0815	-3.0439	-10.0314	2	1
15.1732	-3.09306	-10.0492	2	1
15.2639	-3.14213	-10.0682	2	1
15.3536	-3.19065	-10.0886	2	1
15.4427	-3.23944	-10.1096	2	1
15.5313	-3.28795	-10.1311	2	1
15.6197	-3.33586	-10.1542	2	1
15.7084	-3.38404	-10.1787	2	1
15.7961	-3.432	-10.2047	2	1
15.8833	-3.48051	-10.232	2	1
15.9698	-3.52925	-10.2603	2	1
16.0551	-3.57826	-10.2892	2	1
16.1394	-3.62726	-10.3181	2	1
16.2236	-3.67582	-10.3481	2	1
16.3073	-3.72485	-10.3793	2	1
16.3907	-3.77413	-10.4114	2	1
16.473	-3.8235	-10.4444	2	1
16.5551	-3.8732	-10.4786	2	1
16.6371	-3.92272	-10.5138	2	1
16.7197	-3.97269	-10.5506	2	1
16.802	-4.02366	-10.5894	2	1
16.8829	-4.07537	-10.6296	2	1
16.9633	-4.12804	-10.6712	2	1
17.0435	-4.18159	-10.7135	2	1
17.1237	-4.23521	-10.7567	2	1
17.2045	-4.28855	-10.8015	2	1
17.2847	-4.34246	-10.8472	2	1
17.3639	-4.39697	-10.8939	2	1
17.4422	-4.45139	-10.9424	2	1
17.5196	-4.50586	-10.992	2	1
17.5966	-4.56057	-11.0427	2	1
17.6736	-4.6151	-11.0947	2	1
17.75	-4.66994	-11.1472	2	1
17.8259	-4.72563	-11.1999	2	1
17.9014	-4.78149	-11.2525	2	1
17.9767	-4.83691	-11.3067	2	1
18.0517	-4.89221	-11.3618	2	1
18.1262	-4.94753	-11.4182	2	1
18.2006	-5.0031	-11.475	2	1
18.2755	-5.05863	-11.5325	2	1
18.3506	-5.11462	-11.5908	2	1
18.4261	-5.17118	-11.6497	2	1
18.5016	-5.22805	-11.7098	2	1
18.5771	-5.28477	-11.77	2	1
18.6524	-5.34158	-11.8303	2	1
18.7273	-5.39895	-11.891	2	1
18.8022	-5.4564	-11.9513	2	1
18.8769	-5.51408	-12.0101	2	1
18.9512	-5.57192	-12.069	2	1
19.0258	-5.62948	-12.1274	2	1
19.1	-5.68729	-12.1848	2	1
19.1745	-5.74482	-12.2426	2	1
19.248	-5.80196	-12.2999	2	1
19.3214	-5.85968	-12.3564	2	1
19.3944	-5.91747	-12.4123	2	1
19.4668	-5.97576	-12.4664	2	1
19.5389	-6.03491	-12.5193	2	1
19.6107	-6.09449	-12.5702	2	1
19.683	-6.1539	-12.62	2	1
19.7555	-6.21343	-12.6691	2	1
19.8278	-6.27394	-12.7173	2	1
19.9005	-6.33447	-12.7639	2	1
19.9745	-6.39497	-12.8094	2	1
20.0488	-6.45565	-12.8533	2	1
20.1235	-6.51622	-12.895	2	1
20.198	-6.57626	-12.935	2	1
20.2713	-6.63629	-12.9732	2	1
20.3437	-6.69583	-13.0106	2	1
20.4163	-6.75568	-13.0462	2	1
20.489	-6.81593	-13.08	2	1
20.5619	-6.87601	-13.1117	2	1
20.6342	-6.93577	-13.1403	2	1
20.7072	-6.9956	-13.1667	2	1
20.7805	-7.0562	-13.1915	2	1
20.8536	-7.11768	-13.2138	2	1
20.9265	-7.17965	-13.233	2	1
20.9994	-7.24108	-13.2513	2	1
21.0726	-7.30266	-13.2675	2	1
21.1459	-7.36462	-13.2823	2	1
21.2197	-7.42725	-13.2953	2	1
21.2945	-7.49024	-13.3062	2	1
21.3695	-7.55327	-13.3148	2	1
21.4446	-7.61636	-13.3215	2	1
21.5204	-7.67986	-13.3271	2	1
21.5964	-7.74308	-13.331	2	1
21.6717	-7.80732	-13.3329	2	1
21.746	-7.87238	-13.333	2	1
21.8204	-7.93785	-13.3324	2	1
21.8948	-8.00337	-13.3308	2	1
21.9695	-8.06966	-13.3271	2	1
22.0442	-8.13679	-13.3214	2	1
22.1193	-8.20455	-13.3141	2	1
22.1942	-8.27282	-13.3058	2	1
22.2685	-8.34096	-13.2968	2	1
22.3424	-8.40938	-13.2867	2	1
22.4158	-8.47778	-13.2755	2	1
22.4897	-8.547	-13.2636	2	1
22.5645	-8.61562	-13.251	2	1
22.639	-8.68392	-13.2371	2	1
22.7134	-8.75231	-13.221	2	1
22.7876	-8.82114	-13.2038	2	1
22.8622	-8.89038	-13.186	2	1
22.937	-8.9599	-13.1679	2	1
23.0112	-9.02931	-13.1492	2	1
23.0859	-9.0981	-13.1304	2	1
23.1607	-9.16674	-13.1116	2	1
23.2354	-9.23569	-13.0927	2	1
23.3097	-9.30443	-13.0743	2	1
23.3845	-9.37373	-13.0556	2	1
23.4596	-9.44307	-13.0362	2	1
23.5348	-9.51199	-13.0163	2	1
23.6104	-9.58067	-12.9952	2	1
23.6863	-9.64982	-12.9735	2	1
23.7622	-9.7187	-12.9517	2	1
23.8384	-9.78739	-12.9303	2	1
23.915	-9.85659	-12.9095	2	1
23.9924	-9.92659	-12.8886	2	1
24.069	-9.99667	-12.8675	2	1
24.1454	-10.0663	-12.8462	2	1
24.222	-10.1358	-12.8255	2	1
24.2986	-10.2049	-12.8055	2	1
24.376	-10.2739	-12.7852	2	1
24.4529	-10.3427	-12.7638	2	1
24.5296	-10.412	-12.7421	2	1
24.6065	-10.4818	-12.7202	2	1
24.6834	-10.5522	-12.6978	2	1
24.761	-10.6228	-12.675	2	1
24.8381	-10.6927	-12.6509	2	1
24.9152	-10.7617	-12.6261	2	1
24.9915	-10.8306	-12.6008	2	1
25.0688	-10.8992	-12.5749	2	1
25.1469	-10.9673	-12.5488	2	1
25.2244	-11.0347	-12.5222	2	1
25.3029	-11.1016	-12.496	2	1
25.383	-11.169	-12.4695	2	1
25.4635	-11.2354	-12.443	2	1
25.5447	-11.3009	-12.4166	2	1
25.6265	-11.3653	-12.3901	2	1
25.7079	-11.4293	-12.3637	2	1
25.7892	-11.4931	-12.3383	2	1
25.8707	-11.557	-12.313	2	1
25.9522	-11.6207	-12.2877	2	1
26.0333	-11.6833	-12.262	2	1
26.1136	-11.745	-12.2356	2	1
26.1937	-11.806	-12.2087	2	1
26.2738	-11.8669	-12.1815	2	1
26.3534	-11.9276	-12.154	2	1
26.4328	-11.9868	-12.1268	2	1
26.5121	-12.0445	-12.0989	2	1
26.5904	-12.1016	-12.0703	2	1
26.669	-12.159	-12.0403	2	1
26.7479	-12.216	-12.0099	2	1
26.8263	-12.2722	-11.9794	2	1
26.9048	-12.3271	-11.949	2	1
26.9838	-12.3811	-11.9183	2	1
27.0623	-12.4342	-11.8876	2	1
27.1412	-12.4862	-11.8571	2	1
27.2205	-12.5381	-11.8259	2	1
27.3004	-12.5894	-11.794	2	1
27.3809	-12.6398	-11.7621	2	1
27.4619	-12.6893	-11.7292	2	1
27.5436	-12.7384	-11.6954	2	1
27.6262	-12.787	-11.6613	2	1
27.7089	-12.8356	-11.6267	2	1
27.7917	-12.883	-11.5913	2	1
27.8742	-12.9298	-11.5556	2	1
27.9559	-12.9762	-11.5186	2	1
28.0375	-13.0225	-11.481	2	1
28.119	-13.0681	-11.4423	2	1
28.2002	-13.1124	-11.4034	2	1
28.2811	-13.1563	-11.365	2	1
28.3616	-13.2	-11.3256	2	1
28.4421	-13.2439	-11.2866	2	1
28.5217	-13.2887	-11.2481	2	1
28.6007	-13.3339	-11.2095	2	1
28.6793	-13.3784	-11.171	2	1
28.7583	-13.4227	-11.1333	2	1
28.8372	-13.4672	-11.0968	2	1
28.916	-13.5114	-11.061	2	1
28.9955	-13.5557	-11.0249	2	1
29.0753	-13.6004	-10.9888	2	1
29.1543	-13.6451	-10.954	2	1
29.2339	-13.6899	-10.9195	2	1
29.3139	-13.7345	-10.8853	2	1
29.3941	-13.7792	-10.8515	2	1
29.4741	-13.8232	-10.8185	2	1
29.5544	-13.8671	-10.786	2	1
29.6344	-13.9102	-10.7536	2	1
29.7137	-13.9525	-10.7212	2	1
29.7933	-13.995	-10.6888	2	1
29.8731	-14.0375	-10.6563	2	1
29.9518	-14.0793	-10.625	2	1
30.0301	-14.1204	-10.5948	2	1
30.1076	-14.161	-10.5667	2	1
30.1846	-14.2018	-10.5401	2	1
30.2614	-14.2428	-10.5137	2	1
30.3378	-14.2838	-10.4882	2	1
30.4134	-14.3253	-10.4625	2	1
30.4888	-14.367	-10.4373	2	1
30.564	-14.4089	-10.4128	2	1
30.6387	-14.4508	-10.3885	2	1
30.7136	-14.493	-10.3643	2	1
30.7887	-14.5358	-10.3404	2	1
30.8635	-14.5788	-10.3174	2	1
30.9377	-14.6215	-10.296	2	1
31.012	-14.6642	-10.2757	2	1
31.0864	-14.7066	-10.256	2	1
31.1604	-14.7488	-10.2363	2	1
31.2339	-14.7912	-10.2176	2	1
31.3066	-14.8337	-10.2007	2	1
31.3792	-14.8762	-10.1849	2	1
31.4515	-14.9185	-10.169	2	1
31.5246	-14.9609	-10.1538	2	1
31.5977	-15.0032	-10.1393	2	1
31.6712	-15.0452	-10.1254	2	1
31.7443	-15.087	-10.1123	2	1
31.8169	-15.1294	-10.0988	2	1
31.8903	-15.1724	-10.0861	2	1
31.9627	-15.2146	-10.074	2	1
32.0342	-15.2567	-10.0616	2	1
32.1048	-15.2989	-10.0495	2	1
32.1747	-15.3416	-10.038	2	1
32.2439	-15.3844	-10.0271	2	1
32.3129	-15.4273	-10.0169	2	1
32.3807	-15.4699	-10.007	2	1
32.4477	-15.5127	-9.99759	2	1
32.5143	-15.5553	-9.98912	2	1
32.5809	-15.598	-9.98083	2	1
32.6472	-15.6414	-9.97257	2	1
32.7129	-15.6847	-9.96419	2	1
32.7779	-15.7279	-9.9562	2	1
32.8422	-15.7705	-9.94915	2	1
32.906	-15.8125	-9.94215	2	1
32.9696	-15.855	-9.93536	2	1
33.0334	-15.8969	-9.92875	2	1
33.0976	-15.9386	-9.92174	2	1
33.1615	-15.9794	-9.91475	2	1
33.2251	-16.0199	-9.90723	2	1
33.2892	-16.0604	-9.89924	2	1
33.3536	-16.1005	-9.89208	2	1
33.4181	-16.1405	-9.8853	2	1
33.4829	-16.1804	-9.87856	2	1
33.5485	-16.2202	-9.87219	2	1
33.614	-16.2596	-9.86507	2	1
33.6792	-16.299	-9.85679	2	1
33.7443	-16.3382	-9.84759	2	1
33.8096	-16.3777	-9.83823	2	1
33.8743	-16.417	-9.82914	2	1
33.9385	-16.4558	-9.82064	2	1
34.0028	-16.4945	-9.81214	2	1
34.0657	-16.5328	-9.80271	2	1
34.1283	-16.5715	-9.79254	2	1
34.1915	-16.6109	-9.78153	2	1
34.2545	-16.6504	-9.76933	2	1
34.3169	-16.6899	-9.75634	2	1
34.3788	-16.7295	-9.74256	2	1
34.4411	-16.7688	-9.72863	2	1
34.5031	-16.8082	-9.71447	2	1
34.5644	-16.8475	-9.70029	2	1
34.6263	-16.8868	-9.68605	2	1
34.688	-16.9269	-9.6707	2	1
34.7499	-16.967	-9.65492	2	1
34.8117	-17.0078	-9.63907	2	1
34.8728	-17.0489	-9.62351	2	1
34.934	-17.0905	-9.60765	2	1
34.9953	-17.1323	-9.59097	2	1
35.0565	-17.1746	-9.57302	2	1
35.1165	-17.2173	-9.55441	2	1
35.1767	-17.2606	-9.53594	2	1
35.2368	-17.3039	-9.5171	2	1
35.2961	-17.3472	-9.49783	2	1
35.356	-17.3912	-9.47739	2	1
35.4158	-17.4348	-9.45594	2	1
35.4765	-17.4786	-9.4335	2	1
35.538	-17.5229	-9.40949	2	1
35.6006	-17.5678	-9.38495	2	1
35.6637	-17.6131	-9.36001	2	1
35.7266	-17.6586	-9.33496	2	1
35.7901	-17.7051	-9.30921	2	1
35.8542	-17.7517	-9.28404	2	1
35.9189	-17.7987	-9.25923	2	1
35.9838	-17.8463	-9.23409	2	1
36.0489	-17.8944	-9.20772	2	1
36.1145	-17.9421	-9.18046	2	1
36.1811	-17.9901	-9.15327	2	1
36.2484	-18.0387	-9.12538	2	1
36.3158	-18.0872	-9.09658	2	1
36.3835	-18.1359	-9.06702	2	1
36.4511	-18.1859	-9.0372	2	1
36.5191	-18.2363	-9.00679	2	1
36.5872	-18.287	-8.97512	2	1
36.6556	-18.3384	-8.9433	2	1
36.7244	-18.39	-8.91077	2	1
36.794	-18.4418	-8.8781	2	1
36.8633	-18.4926	-8.84586	2	1
36.9324	-18.5426	-8.81344	2	1
37.0013	-18.5923	-8.78146	2	1
37.0705	-18.6422	-8.74908	2	1
37.1407	-18.692	-8.7158	2	1
37.2098	-18.742	-8.68205	2	1
37.2781	-18.7922	-8.64789	2	1
37.3465	-18.8421	-8.61361	2	1
37.4151	-18.8915	-8.57947	2	1
37.4838	-18.9411	-8.54476	2	1
37.5523	-18.9912	-8.5094	2	1
37.621	-19.0405	-8.47419	2	1
37.6904	-19.0896	-8.43911	2	1
37.7604	-19.1388	-8.40395	2	1
37.8294	-19.1884	-8.36882	2	1
37.8977	-19.2377	-8.33359	2	1
37.9662	-19.2859	-8.29829	2	1
38.0347	-19.3341	-8.2624	2	1
38.1032	-19.3827	-8.22698	2	1
38.1718	-19.4311	-8.19261	2	1
38.2405	-19.4792	-8.15889	2	1
38.3087	-19.5267	-8.12597	2	1
38.3773	-19.5741	-8.0935	2	1
38.4467	-19.6219	-8.0608	2	1
38.5153	-19.6696	-8.02799	2	1
38.5836	-19.7169	-7.99561	2	1
38.6514	-19.7636	-7.96352	2	1
38.7182	-19.8101	-7.93163	2	1
38.7847	-19.8563	-7.89987	2	1
38.8511	-19.9028	-7.86791	2	1
38.9172	-19.9486	-7.83565	2	1
38.9832	-19.9946	-7.80365	2	1
39.0498	-20.0404	-7.77291	2	1
39.1164	-20.0857	-7.74355	2	1
39.1832	-20.131	-7.71522	2	1
39.2489	-20.1768	-7.68819	2	1
39.3141	-20.2222	-7.66309	2	1
39.3792	-20.2678	-7.63821	2	1
39.4444	-20.3128	-7.61456	2	1
39.5091	-20.357	-7.59245	2	1
39.5728	-20.4013	-7.57101	2	1
39.6365	-20.4461	-7.54996	2	1
39.6999	-20.4906	-7.53005	2	1
39.7631	-20.5344	-7.51125	2	1
39.8265	-20.5775	-7.49352	2	1
39.8907	-20.6202	-7.47687	2	1
39.955	-20.6625	-7.46218	2	1
40.0188	-20.7052	-7.44899	2	1
40.0824	-20.7483	-7.43588	2	1
40.1453	-20.7916	-7.42393	2	1
40.2079	-20.8349	-7.41276	2	1
40.2703	-20.8786	-7.40189	2	1
40.3339	-20.923	-7.39199	2	1
40.3982	-20.967	-7.38334	2	1
40.4622	-21.0107	-7.37588	2	1
40.5269	-21.0546	-7.36957	2	1
40.5917	-21.0987	-7.36399	2	1
40.6567	-21.1434	-7.35796	2	1
40.7219	-21.1887	-7.35163	2	1
40.7867	-21.2341	-7.34593	2	1
40.8519	-21.2801	-7.34137	2	1
40.9182	-21.3267	-7.33786	2	1
40.9853	-21.3737	-7.33533	2	1
41.0531	-21.4219	-7.33322	2	1
41.1215	-21.4714	-7.33116	2	1
41.1907	-21.5212	-7.32961	2	1
41.2609	-21.5721	-7.32939	2	1
41.3325	-21.6237	-7.3297	2	1
41.4049	-21.6754	-7.33063	2	1
41.4783	-21.7266	-7.33189	2	1
41.5529	-21.7782	-7.33376	2	1
41.6281	-21.8304	-7.33586	2	1
41.7038	-21.8829	-7.33874	2	1
41.7795	-21.9357	-7.34183	2	1
41.8559	-21.9879	-7.34547	2	1
41.9344	-22.0395	-7.35003	2	1
42.0133	-22.0911	-7.35465	2	1
42.0929	-22.1437	-7.3598	2	1
42.1725	-22.1964	-7.36584	2	1
42.2523	-22.2496	-7.37245	2	1
42.3333	-22.303	-7.37908	2	1
42.4149	-22.3577	-7.38527	2	1
42.4978	-22.413	-7.39171	2	1
42.5817	-22.4683	-7.39798	2	1
42.6665	-22.524	-7.40389	2	1
42.752	-22.58	-7.40996	2	1
7.96472	0.718232	-8.49015	1	2
7.97374	0.716044	-8.48807	1	2
7.98268	0.713875	-8.48637	1	2
7.99205	0.711544	-8.48478	1	2
8.00113	0.709	-8.48343	1	2
8.01021	0.706545	-8.48223	1	2
8.0188	0.704031	-8.48066	1	2
8.0272	0.7014	-8.47852	1	2
8.03531	0.698688	-8.47672	1	2
8.04322	0.69567	-8.47545	1	2
8.05093	0.69258	-8.47352	1	2
8.05846	0.689223	-8.47099	1	2
8.06561	0.686187	-8.46815	1	2
8.07179	0.683116	-8.46448	1	2
8.07776	0.680691	-8.46103	1	2
8.08285	0.678341	-8.45631	1	2
8.08722	0.676108	-8.45037	1	2
8.09125	0.673534	-8.44395	1	2
8.09533	0.67107	-8.43782	1	2
8.09856	0.669041	-8.43229	1	2
8.10178	0.667213	-8.42674	1	2
8.10488	0.665198	-8.42048	1	2
8.10744	0.662664	-8.41421	1	2
8.10963	0.659777	-8.40854	1	2
8.11141	0.656853	-8.40233	1	2
8.11277	0.653586	-8.39573	1	2
8.11386	0.650273	-8.38884	1	2
8.11438	0.647543	-8.38213	1	2
8.11494	0.644433	-8.37486	1	2
8.11608	0.641414	-8.36736	1	2
8.11726	0.63841	-8.35931	1	2
8.11827	0.635722	-8.35125	1	2
8.11895	0.632902	-8.34335	1	2
8.11992	0.630012	-8.33545	1	2
8.1208	0.627522	-8.32725	1	2
8.12114	0.62451	-8.31812	1	2
8.12086	0.621023	-8.30862	1	2
8.12072	0.617092	-8.29932	1	2
8.12037	0.613175	-8.28973	1	2
8.11982	0.609244	-8.27987	1	2
8.11944	0.604959	-8.26942	1	2
8.11862	0.600132	-8.25829	1	2
8.11783	0.595361	-8.24771	1	2
8.1172	0.59088	-8.23724	1	2
8.11688	0.586416	-8.22761	1	2
8.11631	0.581953	-8.21729	1	2
8.11495	0.577696	-8.20732	1	2
8.1128	0.573867	-8.19856	1	2
8.10986	0.570743	-8.19	1	2
8.10681	0.568895	-8.18068	1	2
8.1039	0.567482	-8.17265	1	2
8.10058	0.566219	-8.16565	1	2
8.09755	0.565049	-8.15808	1	2
8.09438	0.564121	-8.15002	1	2
8.09029	0.562423	-8.14156	1	2
8.08655	0.560382	-8.13358	1	2
8.08271	0.558445	-8.1249	1	2
8.07913	0.556963	-8.11647	1	2
8.07644	0.555548	-8.1095	1	2
8.07396	0.554273	-8.103	1	2
8.07201	0.552797	-8.09766	1	2
8.07062	0.551263	-8.09275	1	2
8.06976	0.549268	-8.08838	1	2
8.06838	0.547516	-8.08492	1	2
8.06606	0.546106	-8.08285	1	2
8.06311	0.545274	-8.08227	1	2
8.06074	0.544383	-8.08288	1	2
8.05898	0.543448	-8.08366	1	2
8.05767	0.542411	-8.08478	1	2
8.05628	0.541277	-8.08576	1	2
8.05355	0.540223	-8.08606	1	2
8.05086	0.539169	-8.08657	1	2
8.04834	0.53747	-8.08723	1	2
8.04641	0.535427	-8.08843	1	2
8.04528	0.532877	-8.08913	1	2
8.04495	0.530221	-8.09026	1	2
8.04526	0.527738	-8.0924	1	2
8.04627	0.525686	-8.09531	1	2
8.04782	0.522827	-8.09864	1	2
8.05026	0.519476	-8.10248	1	2
8.05275	0.515952	-8.10658	1	2
8.0553	0.512611	-8.11106	1	2
8.05832	0.509646	-8.11573	1	2
8.06167	0.506662	-8.12127	1	2
8.06512	0.50384	-8.12744	1	2
8.06928	0.501032	-8.13488	1	2
8.07418	0.497879	-8.14414	1	2
8.08033	0.494443	-8.15436	1	2
8.08701	0.49082	-8.16484	1	2
8.09375	0.487295	-8.17568	1	2
8.10084	0.484847	-8.1863	1	2
8.10795	0.482839	-8.19748	1	2
8.11445	0.481004	-8.20931	1	2
8.12149	0.479537	-8.22189	1	2
8.12858	0.479032	-8.23442	1	2
8.13544	0.47885	-8.24633	1	2
8.14179	0.479084	-8.2583	1	2
8.14906	0.479379	-8.2707	1	2
8.15615	0.479421	-8.28399	1	2
8.16351	0.479236	-8.2973	1	2
8.1698	0.479153	-8.31036	1	2
8.17603	0.479627	-8.32312	1	2
8.18212	0.480496	-8.33575	1	2
8.18837	0.480979	-8.34905	1	2
8.19447	0.481543	-8.36224	1	2
8.19998	0.482057	-8.37672	1	2
8.20508	0.482427	-8.39114	1	2
8.21026	0.482133	-8.40569	1	2
8.21472	0.48184	-8.41939	1	2
8.21842	0.481113	-8.43235	1	2
8.22208	0.480772	-8.44492	1	2
8.22576	0.480914	-8.45761	1	2
8.23047	0.481172	-8.47072	1	2
8.23556	0.481487	-8.4835	1	2
8.24093	0.482072	-8.49612	1	2
8.24707	0.483559	-8.50875	1	2
8.25336	0.485978	-8.52075	1	2
8.25933	0.489055	-8.53237	1	2
8.26543	0.492095	-8.5435	1	2
8.27174	0.494761	-8.55398	1	2
8.27857	0.49791	-8.56469	1	2
8.28531	0.501325	-8.57531	1	2
8.29196	0.505285	-8.58633	1	2
8.2986	0.509182	-8.59732	1	2
8.30502	0.513257	-8.60779	1	2
8.31069	0.517483	-8.61758	1	2
8.3153	0.521492	-8.62658	1	2
8.31919	0.52545	-8.635	1	2
8.32229	0.529565	-8.64274	1	2
8.32454	0.534034	-8.65044	1	2
8.32624	0.538654	-8.65823	1	2
8.32763	0.543716	-8.66724	1	2
8.32798	0.549211	-8.67709	1	2
8.32733	0.554936	-8.68606	1	2
8.32582	0.560543	-8.69463	1	2
8.32399	0.566549	-8.70273	1	2
8.32123	0.572869	-8.71049	1	2
8.31819	0.579196	-8.71706	1	2
8.315	0.584871	-8.72208	1	2
8.31201	0.590172	-8.72699	1	2
8.30756	0.594625	-8.73144	1	2
8.30212	0.598626	-8.73569	1	2
8.29616	0.602269	-8.74018	1	2
8.29029	0.606088	-8.74459	1	2
8.28446	0.609985	-8.74794	1	2
8.27776	0.613452	-8.75043	1	2
8.27091	0.616492	-8.75227	1	2
8.26361	0.620002	-8.7533	1	2
8.25561	0.622698	-8.75381	1	2
8.2473	0.625759	-8.75435	1	2
8.2389	0.628502	-8.75457	1	2
8.23009	0.63067	-8.75402	1	2
8.22082	0.632695	-8.75354	1	2
8.21183	0.634653	-8.75323	1	2
8.20224	0.636458	-8.75199	1	2
8.19252	0.638821	-8.7499	1	2
8.1825	0.641378	-8.74659	1	2
8.17216	0.644584	-8.74232	1	2
8.16135	0.64752	-8.7366	1	2
8.15058	0.650351	-8.73008	1	2
8.13998	0.653307	-8.72341	1	2
8.13006	0.655973	-8.71631	1	2
8.12054	0.658503	-8.70851	1	2
8.11142	0.661006	-8.701	1	2
8.10228	0.663359	-8.69292	1	2
8.09349	0.666151	-8.68513	1	2
8.08469	0.670061	-8.67747	1	2
8.07554	0.674513	-8.66989	1	2
8.06684	0.678874	-8.66226	1	2
8.05871	0.68318	-8.65611	1	2
8.05117	0.687717	-8.65019	1	2
8.04437	0.692283	-8.64465	1	2
8.03802	0.697222	-8.64012	1	2
8.03204	0.702236	-8.63616	1	2
8.0262	0.707192	-8.63179	1	2
8.02083	0.712232	-8.62752	1	2
8.01609	0.716734	-8.62436	1	2
8.01084	0.720917	-8.62143	1	2
8.00541	0.725251	-8.61874	1	2
7.99963	0.729524	-8.61589	1	2
7.99418	0.733372	-8.61326	1	2
7.9891	0.737003	-8.61059	1	2
7.98405	0.740482	-8.60809	1	2
7.97949	0.744119	-8.60598	1	2
7.97569	0.74741	-8.60439	1	2
7.97202	0.75021	-8.60245	1	2
7.96908	0.752494	-8.60056	1	2
7.96673	0.754756	-8.59893	1	2
7.96465	0.757202	-8.59803	1	2
7.96368	0.759352	-8.59789	1	2
7.96397	0.761611	-8.59817	1	2
7.96472	0.764309	-8.5994	1	2
7.96604	0.766904	-8.60156	1	2
7.96789	0.769921	-8.60502	1	2
7.96965	0.773549	-8.60855	1	2
7.97128	0.777364	-8.61238	1	2
7.97299	0.780644	-8.61628	1	2
7.97507	0.783752	-8.62071	1	2
7.97779	0.786673	-8.62621	1	2
7.98043	0.789176	-8.63234	1	2
7.98293	0.791776	-8.63866	1	2
7.98498	0.794055	-8.64424	1	2
7.98782	0.796352	-8.64923	1	2
7.99027	0.798586	-8.65504	1	2
7.99314	0.801286	-8.66129	1	2
7.99568	0.803748	-8.66812	1	2
7.99838	0.806136	-8.67518	1	2
8.00143	0.808542	-8.68187	1	2
8.00452	0.810946	-8.6869	1	2
8.00798	0.81324	-8.69097	1	2
8.01218	0.815595	-8.69537	1	2
8.01701	0.817592	-8.69987	1	2
8.02111	0.819136	-8.70437	1	2
8.02467	0.820636	-8.70767	1	2
8.02844	0.821744	-8.71148	1	2
8.03223	0.822799	-8.7154	1	2
8.03656	0.823972	-8.72068	1	2
8.04171	0.825284	-8.72671	1	2
8.0472	0.826412	-8.73302	1	2
8.05278	0.827236	-8.73933	1	2
8.05824	0.827831	-8.74575	1	2
8.06434	0.82799	-8.75278	1	2
8.07051	0.82811	-8.75984	1	2
8.0768	0.828296	-8.76651	1	2
8.08261	0.82846	-8.77308	1	2
8.08885	0.82914	-8.78053	1	2
8.09495	0.82946	-8.78798	1	2
8.10051	0.830091	-8.7942	1	2
8.1055	0.830355	-8.80005	1	2
8.10975	0.830012	-8.80529	1	2
8.114	0.82947	-8.81019	1	2
8.11787	0.82903	-8.81452	1	2
8.12196	0.828723	-8.81798	1	2
8.1259	0.828449	-8.8204	1	2
8.13011	0.828537	-8.82266	1	2
8.13405	0.829015	-8.82579	1	2
8.1378	0.829412	-8.82929	1	2
8.14149	0.830287	-8.83273	1	2
8.14423	0.831255	-8.83664	1	2
8.14711	0.832426	-8.84035	1	2
8.14891	0.83369	-8.84322	1	2
8.15037	0.83504	-8.84548	1	2
8.15126	0.836551	-8.84686	1	2
8.15198	0.839018	-8.84818	1	2
8.15207	0.841434	-8.8491	1	2
8.15237	0.843745	-8.84991	1	2
8.15191	0.846198	-8.85052	1	2
8.15091	0.848932	-8.85127	1	2
8.14905	0.851694	-8.85142	1	2
8.14687	0.854285	-8.8517	1	2
8.14502	0.856398	-8.85109	1	2
8.14188	0.858321	-8.84923	1	2
8.1381	0.860037	-8.84662	1	2
8.13453	0.861701	-8.8443	1	2
8.1303	0.863266	-8.84244	1	2
8.12521	0.864876	-8.83969	1	2
8.12032	0.866364	-8.8374	1	2
8.11495	0.867868	-8.83517	1	2
8.10867	0.869563	-8.83199	1	2
8.10274	0.871883	-8.82927	1	2
8.09768	0.874237	-8.82681	1	2
8.09327	0.876304	-8.82444	1	2
8.08856	0.878163	-8.8221	1	2
8.08368	0.879727	-8.82006	1	2
8.07906	0.880797	-8.81711	1	2
8.07429	0.881375	-8.81359	1	2
8.06924	0.881818	-8.81015	1	2
8.06424	0.881916	-8.80678	1	2
8.05869	0.881893	-8.80309	1	2
8.05317	0.881305	-8.79962	1	2
8.04783	0.881068	-8.79617	1	2
8.04213	0.880946	-8.79301	1	2
8.03702	0.880619	-8.78859	1	2
8.03231	0.879953	-8.78444	1	2
8.0276	0.878788	-8.78076	1	2
8.02278	0.877478	-8.77681	1	2
8.01796	0.87604	-8.77289	1	2
8.01265	0.874218	-8.76949	1	2
8.00775	0.872002	-8.76555	1	2
8.00347	0.869441	-8.76113	1	2
8.00004	0.866898	-8.75665	1	2
7.99626	0.863845	-8.75199	1	2
7.99211	0.860809	-8.74743	1	2
7.98877	0.857493	-8.74302	1	2
7.98502	0.853479	-8.73826	1	2
7.98178	0.849433	-8.73393	1	2
7.97851	0.846167	-8.72936	1	2
7.97577	0.843021	-8.72548	1	2
7.97397	0.839997	-8.72224	1	2
7.97233	0.837172	-8.71891	1	2
7.97117	0.834645	-8.71608	1	2
7.96962	0.832467	-8.7129	1	2
7.96812	0.829868	-8.70976	1	2
7.96599	0.827679	-8.70656	1	2
7.96354	0.825478	-8.70394	1	2
7.96148	0.823523	-8.70207	1	2
7.95965	0.82119	-8.69995	1	2
7.95839	0.819246	-8.69841	1	2
7.95795	0.817921	-8.69691	1	2
7.9578	0.816572	-8.69536	1	2
7.95719	0.814847	-8.69327	1	2
7.95682	0.812462	-8.69146	1	2
7.95681	0.810027	-8.68941	1	2
7.95676	0.807948	-8.68737	1	2
7.95653	0.805987	-8.68599	1	2
7.95639	0.804025	-8.68361	1	2
7.95596	0.801891	-8.68105	1	2
7.95574	0.799557	-8.67784	1	2
7.95624	0.797528	-8.67426	1	2
7.95853	0.795904	-8.67047	1	2
7.96199	0.793914	-8.66663	1	2
7.96392	0.791105	-8.66212	1	2
7.96526	0.787952	-8.65705	1	2
7.96635	0.785085	-8.65172	1	2
7.96765	0.782151	-8.64578	1	2
7.96953	0.779377	-8.6396	1	2
7.97232	0.776746	-8.63342	1	2
7.97582	0.774636	-8.62702	1	2
7.98003	0.773073	-8.62045	1	2
7.98437	0.771805	-8.61414	1	2
7.98796	0.771177	-8.60749	1	2
7.99166	0.770574	-8.60018	1	2
7.99564	0.769664	-8.59269	1	2
8.00012	0.768675	-8.58546	1	2
8.00533	0.767867	-8.57825	1	2
8.01081	0.767737	-8.57119	1	2
8.01706	0.768227	-8.56439	1	2
8.02296	0.769772	-8.55793	1	2
8.02898	0.771869	-8.55185	1	2
8.03574	0.77445	-8.54576	1	2
8.04266	0.777235	-8.53949	1	2
8.04999	0.780824	-8.53302	1	2
8.05812	0.784946	-8.52733	1	2
8.06717	0.789383	-8.52129	1	2
8.07648	0.793981	-8.51488	1	2
8.08636	0.799378	-8.50758	1	2
8.09608	0.804763	-8.49937	1	2
8.10545	0.810306	-8.49049	1	2
8.11429	0.816709	-8.48256	1	2
8.12266	0.824099	-8.47456	1	2
8.13231	0.832238	-8.46728	1	2
8.14265	0.841165	-8.46025	1	2
8.15262	0.851238	-8.45271	1	2
8.16271	0.862499	-8.44498	1	2
8.17363	0.874094	-8.43712	1	2
8.18511	0.886076	-8.42921	1	2
8.19663	0.898999	-8.42151	1	2
8.20844	0.912902	-8.41299	1	2
8.22171	0.928113	-8.40526	1	2
8.23634	0.944671	-8.39855	1	2
8.25176	0.962366	-8.39173	1	2
8.26761	0.981453	-8.38458	1	2
8.28396	1.00092	-8.37761	1	2
8.3007	1.02094	-8.3703	1	2
8.3183	1.04127	-8.3614	1	2
8.33704	1.06168	-8.35202	1	2
8.35702	1.08235	-8.34162	1	2
8.3776	1.1036	-8.33075	1	2
8.39923	1.12554	-8.3199	1	2
8.42208	1.14803	-8.30905	1	2
8.44632	1.17099	-8.29892	1	2
8.47202	1.19395	-8.28893	1	2
8.49905	1.21795	-8.27906	1	2
8.52662	1.24293	-8.26952	1	2
8.55511	1.26835	-8.25982	1	2
8.58432	1.29428	-8.25019	1	2
8.61443	1.32129	-8.24034	1	2
8.64536	1.34894	-8.23015	1	2
8.67659	1.37708	-8.21903	1	2
8.70844	1.40578	-8.20889	1	2
8.74125	1.43452	-8.19933	1	2
8.77536	1.46397	-8.18988	1	2
8.81076	1.4938	-8.1805	1	2
8.84709	1.52408	-8.17158	1	2
8.88488	1.5546	-8.16267	1	2
8.92309	1.58585	-8.15337	1	2
8.96244	1.61825	-8.14407	1	2
9.00288	1.65154	-8.13499	1	2
9.04463	1.68588	-8.12616	1	2
9.08789	1.72037	-8.11787	1	2
9.13238	1.75546	-8.11077	1	2
9.17684	1.79114	-8.10465	1	2
9.22125	1.8277	-8.09894	1	2
9.26642	1.86458	-8.09393	1	2
9.31309	1.90156	-8.0892	1	2
9.3603	1.93914	-8.0852	1	2
9.4074	1.97754	-8.08087	1	2
9.45487	2.01707	-8.07653	1	2
9.5033	2.05786	-8.07296	1	2
9.55238	2.09918	-8.06972	1	2
9.60211	2.14043	-8.06663	1	2
9.65217	2.1815	-8.06423	1	2
9.7026	2.22347	-8.06243	1	2
9.75365	2.26562	-8.06115	1	2
9.80561	2.30717	-8.06051	1	2
9.85883	2.3486	-8.06076	1	2
9.91301	2.39004	-8.0622	1	2
9.9681	2.43111	-8.06397	1	2
10.0239	2.47277	-8.06658	1	2
[truncated: 7,601 more rows]

## Sheet: fig.S3c-middle
time	R2	Upper	Lower
-500	0.344225	0.245722	0.103195
-489.933	0.361876	0.242831	0.106282
-479.866	0.371892	0.239312	0.103302
-469.799	0.361135	0.232343	0.103513
-459.732	0.335253	0.230365	0.104588
-449.664	0.317472	0.227827	0.107273
-439.597	0.306885	0.231187	0.113971
-429.53	0.300731	0.239343	0.111028
-419.463	0.296295	0.246047	0.106696
-409.396	0.290799	0.249521	0.107643
-399.329	0.279134	0.248394	0.105497
-389.262	0.266835	0.241898	0.107737
-379.195	0.267271	0.228662	0.114012
-369.128	0.275884	0.230035	0.11177
-359.06	0.289012	0.244327	0.107447
-348.993	0.307278	0.259902	0.111607
-338.926	0.323767	0.255713	0.108197
-328.859	0.337173	0.258316	0.0983668
-318.792	0.347853	0.248258	0.0995153
-308.725	0.345518	0.240139	0.105329
-298.658	0.335939	0.252036	0.114145
-288.591	0.322236	0.2691	0.114219
-278.523	0.303675	0.286965	0.113642
-268.456	0.287909	0.288523	0.119179
-258.389	0.284729	0.279617	0.110612
-248.322	0.295438	0.271801	0.0968488
-238.255	0.32163	0.253256	0.0875859
-228.188	0.353175	0.245209	0.0941091
-218.121	0.364201	0.241303	0.0930438
-208.054	0.371913	0.232088	0.0969466
-197.987	0.364275	0.240988	0.10082
-187.919	0.359968	0.252913	0.104079
-177.852	0.357747	0.249612	0.107277
-167.785	0.36287	0.238241	0.0974866
-157.718	0.379085	0.246359	0.09102
-147.651	0.3944	0.25413	0.0920804
-137.584	0.402662	0.249288	0.0985288
-127.517	0.399615	0.240131	0.107827
-117.45	0.398925	0.245061	0.107029
-107.383	0.398825	0.252569	0.11253
-97.3154	0.385792	0.240061	0.112519
-87.2483	0.371887	0.228283	0.106334
-77.1812	0.368063	0.233361	0.106127
-67.1141	0.366807	0.232833	0.104405
-57.047	0.369053	0.23178	0.110109
-46.9799	0.373596	0.242156	0.117621
-36.9128	0.376672	0.24339	0.113494
-26.8456	0.381461	0.234905	0.107222
-16.7785	0.38682	0.232009	0.105598
-6.71141	0.395292	0.235675	0.104987
3.3557	0.391969	0.237736	0.110034
13.4228	0.374412	0.238631	0.107241
23.4899	0.36751	0.246336	0.107519
33.557	0.369048	0.245711	0.109946
43.6242	0.375164	0.23601	0.105547
53.6913	0.377241	0.252551	0.102247
63.7584	0.382427	0.261085	0.108229
73.8255	0.385922	0.259436	0.106739
83.8926	0.384281	0.256249	0.107292
93.9597	0.380124	0.256881	0.101423
104.027	0.380607	0.252133	0.0989894
114.094	0.385667	0.242682	0.0970868
124.161	0.395918	0.238822	0.100315
134.228	0.404483	0.234163	0.105115
144.295	0.396928	0.23244	0.103904
154.362	0.381695	0.23226	0.0983663
164.43	0.373977	0.231525	0.0897241
174.497	0.385859	0.228966	0.0883563
184.564	0.414941	0.240872	0.0880373
194.631	0.451145	0.240583	0.0942265
204.698	0.489421	0.224315	0.101411
214.765	0.516345	0.223732	0.105305
224.832	0.528857	0.226838	0.105458
234.899	0.541298	0.226386	0.098366
244.966	0.557269	0.218744	0.0995598
255.034	0.569561	0.21592	0.0997145
265.101	0.579215	0.222753	0.0925391
275.168	0.587034	0.237251	0.0933963
285.235	0.590805	0.243966	0.104094
295.302	0.585934	0.24466	0.10927
305.369	0.587141	0.246663	0.114125
315.436	0.597532	0.256424	0.109521
325.503	0.618549	0.257471	0.110839
335.57	0.64586	0.251458	0.118304
345.638	0.663166	0.248708	0.118327
355.705	0.666791	0.249001	0.119413
365.772	0.661496	0.258832	0.116792
375.839	0.656747	0.262014	0.112625
385.906	0.65295	0.262685	0.109889
395.973	0.65903	0.248242	0.105546
406.04	0.673007	0.250148	0.104841
416.107	0.684353	0.262989	0.101287
426.174	0.692859	0.274032	0.102015
436.242	0.702195	0.273175	0.1066
446.309	0.706332	0.261621	0.107562
456.376	0.706052	0.243397	0.102799
466.443	0.698772	0.244785	0.0938882
476.51	0.697551	0.238996	0.0979759
486.577	0.692501	0.238285	0.113701
496.644	0.685429	0.2414	0.111828
506.711	0.683595	0.251447	0.105456
516.779	0.68538	0.257602	0.105722
526.846	0.684689	0.251294	0.0942769
536.913	0.673667	0.256206	0.0948302
546.98	0.660179	0.252851	0.103507
557.047	0.650632	0.237404	0.104458
567.114	0.647146	0.230968	0.103987
577.181	0.644638	0.225247	0.0995902
587.248	0.644191	0.238237	0.105083
597.315	0.647903	0.252533	0.108243
607.383	0.644357	0.264669	0.11574
617.45	0.641648	0.270069	0.104997
627.517	0.641752	0.26298	0.0918741
637.584	0.635323	0.247839	0.103068
647.651	0.622647	0.256165	0.112196
657.718	0.608128	0.250618	0.101728
667.785	0.601985	0.237265	0.105407
677.852	0.606064	0.247039	0.104586
687.919	0.618843	0.243658	0.108812
697.987	0.635367	0.224039	0.106729
708.054	0.646492	0.244233	0.106241
718.121	0.648727	0.252997	0.10622
728.188	0.647273	0.262508	0.104476
738.255	0.645475	0.257428	0.100447
748.322	0.650836	0.252327	0.104384
758.389	0.655894	0.256099	0.106128
768.456	0.657067	0.257794	0.118604
778.523	0.657706	0.246889	0.107766
788.591	0.660282	0.225846	0.0939128
798.658	0.667765	0.224511	0.0918196
808.725	0.675557	0.225012	0.108136
818.792	0.685501	0.230586	0.108803
828.859	0.691354	0.231777	0.102975
838.926	0.698093	0.22577	0.105169
848.993	0.704554	0.233322	0.112189
859.06	0.70308	0.261823	0.107983
869.128	0.696197	0.26527	0.108592
879.195	0.693311	0.267211	0.107314
889.262	0.698164	0.263823	0.105212
899.329	0.708	0.255997	0.100429
909.396	0.72298	0.262951	0.105678
919.463	0.728406	0.257669	0.113346
929.53	0.72837	0.242128	0.10956
939.597	0.723357	0.245404	0.108413
949.664	0.715171	0.239213	0.103983
959.732	0.704198	0.235194	0.0988676
969.799	0.68988	0.243082	0.0934075
979.866	0.683443	0.247825	0.0913687
989.933	0.686066	0.249506	0.0901294
1000	0.694928	0.251	0.086577

## Sheet: fig.S3c-right
Time	Accuracy Fast	Accuracy Slow
-500	0.43	0.543333
-489.933	0.493333	0.523333
-479.866	0.55	0.513333
-469.799	0.513333	0.463333
-459.732	0.543333	0.436667
-449.664	0.533333	0.453333
-439.597	0.546667	0.443333
-429.53	0.49	0.426667
-419.463	0.516667	0.446667
-409.396	0.473333	0.47
-399.329	0.473333	0.476667
-389.262	0.46	0.513333
-379.195	0.446667	0.51
-369.128	0.473333	0.53
-359.06	0.503333	0.543333
-348.993	0.496667	0.523333
-338.926	0.516667	0.5
-328.859	0.486667	0.5
-318.792	0.48	0.493333
-308.725	0.53	0.496667
-298.658	0.5	0.473333
-288.591	0.453333	0.49
-278.523	0.46	0.466667
-268.456	0.403333	0.476667
-258.389	0.446667	0.516667
-248.322	0.426667	0.53
-238.255	0.463333	0.526667
-228.188	0.456667	0.523333
-218.121	0.51	0.53
-208.054	0.496667	0.553333
-197.987	0.483333	0.503333
-187.919	0.486667	0.463333
-177.852	0.496667	0.446667
-167.785	0.47	0.433333
-157.718	0.463333	0.45
-147.651	0.476667	0.473333
-137.584	0.513333	0.496667
-127.517	0.493333	0.486667
-117.45	0.496667	0.49
-107.383	0.513333	0.486667
-97.3154	0.486667	0.476667
-87.2483	0.476667	0.456667
-77.1812	0.49	0.48
-67.1141	0.486667	0.486667
-57.047	0.48	0.49
-46.9799	0.49	0.5
-36.9128	0.426667	0.486667
-26.8456	0.48	0.453333
-16.7785	0.503333	0.463333
-6.71141	0.516667	0.463333
3.3557	0.496667	0.423333
13.4228	0.526667	0.396667
23.4899	0.52	0.42
33.557	0.526667	0.4
43.6242	0.523333	0.486667
53.6913	0.55	0.513333
63.7584	0.49	0.533333
73.8255	0.54	0.526667
83.8926	0.513333	0.486667
93.9597	0.553333	0.426667
104.027	0.503333	0.443333
114.094	0.523333	0.436667
124.161	0.546667	0.47
134.228	0.533333	0.443333
144.295	0.58	0.473333
154.362	0.543333	0.52
164.43	0.55	0.523333
174.497	0.536667	0.6
184.564	0.533333	0.553333
194.631	0.526667	0.57
204.698	0.593333	0.59
214.765	0.636667	0.566667
224.832	0.643333	0.58
234.899	0.676667	0.576667
244.966	0.716667	0.583333
255.034	0.73	0.6
265.101	0.75	0.596667
275.168	0.776667	0.593333
285.235	0.79	0.616667
295.302	0.783333	0.623333
305.369	0.826667	0.646667
315.436	0.813333	0.643333
325.503	0.83	0.676667
335.57	0.853333	0.706667
345.638	0.876667	0.726667
355.705	0.86	0.733333
365.772	0.863333	0.756667
375.839	0.873333	0.78
385.906	0.893333	0.796667
395.973	0.936667	0.81
406.04	0.96	0.83
416.107	0.953333	0.826667
426.174	0.96	0.85
436.242	0.976667	0.873333
446.309	0.973333	0.88
456.376	0.966667	0.876667
466.443	0.973333	0.893333
476.51	0.976667	0.89
486.577	0.95	0.89
496.644	0.966667	0.89
506.711	0.97	0.906667
516.779	0.956667	0.893333
526.846	0.97	0.893333
536.913	0.963333	0.906667
546.98	0.966667	0.906667
557.047	0.98	0.896667
567.114	0.98	0.886667
577.181	0.98	0.913333
587.248	0.986667	0.913333
597.315	0.993333	0.913333
607.383	0.976667	0.9
617.45	0.976667	0.91
627.517	0.983333	0.876667
637.584	0.99	0.896667
647.651	0.983333	0.89
657.718	0.976667	0.92
667.785	0.976667	0.92
677.852	0.98	0.913333
687.919	0.993333	0.913333
697.987	0.99	0.933333
708.054	0.99	0.946667
718.121	0.993333	0.936667
728.188	0.993333	0.953333
738.255	0.99	0.946667
748.322	0.983333	0.95
758.389	0.99	0.953333
768.456	0.99	0.956667
778.523	0.99	0.963333
788.591	0.986667	0.963333
798.658	0.98	0.96
808.725	0.99	0.97
818.792	0.986667	0.973333
828.859	0.986667	0.956667
838.926	0.983333	0.96
848.993	0.99	0.98
859.06	0.993333	0.96
869.128	0.976667	0.966667
879.195	0.99	0.97
889.262	0.993333	0.973333
899.329	0.976667	0.976667
909.396	0.986667	0.98
919.463	0.98	0.976667
929.53	0.986667	0.98
939.597	0.993333	0.983333
949.664	0.99	0.96
959.732	0.99	0.96
969.799	0.986667	0.963333
979.866	0.993333	0.96
989.933	0.99	0.966667
1000	0.993333	0.936667

## Sheet: fig.S3b-left
PC1	PC2	PC3	Choice	RT
5.5274	1.30845	-5.83732	1	1
5.52742	1.30456	-5.83225	1	1
5.52729	1.30036	-5.82734	1	1
5.52703	1.29542	-5.82267	1	1
5.52638	1.29028	-5.81829	1	1
5.52582	1.285	-5.8142	1	1
5.52593	1.2803	-5.81076	1	1
5.52613	1.27576	-5.80793	1	1
5.5268	1.27046	-5.80561	1	1
5.52768	1.26526	-5.80357	1	1
5.52851	1.26076	-5.80179	1	1
5.5294	1.25634	-5.80034	1	1
5.5305	1.25275	-5.79952	1	1
5.53136	1.24931	-5.79933	1	1
5.53211	1.24601	-5.79954	1	1
5.532	1.24312	-5.79999	1	1
5.53202	1.24075	-5.80109	1	1
5.53245	1.23911	-5.80264	1	1
5.53298	1.23811	-5.80457	1	1
5.53328	1.23713	-5.80675	1	1
5.53337	1.23707	-5.80929	1	1
5.53298	1.23677	-5.81235	1	1
5.53237	1.23689	-5.81589	1	1
5.53125	1.23669	-5.81966	1	1
5.52936	1.23712	-5.82371	1	1
5.52766	1.23761	-5.82815	1	1
5.52522	1.23755	-5.83274	1	1
5.522	1.2377	-5.83751	1	1
5.51877	1.23808	-5.8427	1	1
5.51559	1.23885	-5.84819	1	1
5.51203	1.23963	-5.85408	1	1
5.50753	1.2403	-5.86031	1	1
5.50272	1.24105	-5.86681	1	1
5.497	1.2419	-5.87354	1	1
5.49143	1.24299	-5.88061	1	1
5.4854	1.24409	-5.88775	1	1
5.47815	1.24455	-5.89506	1	1
5.46999	1.24514	-5.90254	1	1
5.46181	1.24525	-5.91025	1	1
5.45382	1.2454	-5.91813	1	1
5.44594	1.24578	-5.9261	1	1
5.43805	1.24763	-5.93434	1	1
5.43016	1.25007	-5.94253	1	1
5.4224	1.25248	-5.9508	1	1
5.41444	1.2553	-5.95911	1	1
5.40525	1.25801	-5.96724	1	1
5.39539	1.26119	-5.97535	1	1
5.38518	1.26494	-5.98312	1	1
5.37436	1.26912	-5.99053	1	1
5.36275	1.27334	-5.99747	1	1
5.35095	1.27726	-6.00431	1	1
5.33922	1.2815	-6.01129	1	1
5.3274	1.28539	-6.01804	1	1
5.31544	1.28912	-6.02464	1	1
5.30303	1.29245	-6.03098	1	1
5.28992	1.29657	-6.03703	1	1
5.27681	1.30164	-6.04267	1	1
5.26421	1.30744	-6.04809	1	1
5.25155	1.31378	-6.05335	1	1
5.23914	1.32017	-6.05835	1	1
5.22728	1.3267	-6.06306	1	1
5.21554	1.33413	-6.06759	1	1
5.20392	1.34227	-6.07186	1	1
5.19284	1.35054	-6.07583	1	1
5.18211	1.35865	-6.07957	1	1
5.17188	1.36715	-6.08306	1	1
5.16125	1.37511	-6.08615	1	1
5.1509	1.38313	-6.08906	1	1
5.14057	1.39151	-6.09147	1	1
5.13091	1.40023	-6.09358	1	1
5.12114	1.40907	-6.09523	1	1
5.11111	1.41792	-6.09669	1	1
5.10085	1.42665	-6.09751	1	1
5.09013	1.4353	-6.09799	1	1
5.07834	1.4445	-6.09817	1	1
5.06606	1.45374	-6.09829	1	1
5.05392	1.46271	-6.09826	1	1
5.04129	1.47242	-6.09789	1	1
5.02855	1.48299	-6.09725	1	1
5.01618	1.49346	-6.09654	1	1
5.0043	1.50389	-6.09544	1	1
4.99236	1.51391	-6.09401	1	1
4.97986	1.52378	-6.0924	1	1
4.96782	1.53385	-6.09051	1	1
4.95659	1.54331	-6.08875	1	1
4.94571	1.55259	-6.08708	1	1
4.93552	1.56227	-6.08528	1	1
4.92582	1.57254	-6.08334	1	1
4.91617	1.58269	-6.08149	1	1
4.9065	1.59306	-6.07968	1	1
4.89687	1.60371	-6.0779	1	1
4.88686	1.61427	-6.07618	1	1
4.87755	1.62468	-6.07448	1	1
4.86919	1.63472	-6.07271	1	1
4.86117	1.64481	-6.07086	1	1
4.8533	1.65447	-6.069	1	1
4.84598	1.66389	-6.06741	1	1
4.83888	1.67313	-6.06598	1	1
4.83201	1.68196	-6.06478	1	1
4.82509	1.68977	-6.0638	1	1
4.81778	1.69637	-6.06304	1	1
4.81029	1.70185	-6.06241	1	1
4.80318	1.7073	-6.06188	1	1
4.79677	1.71281	-6.06147	1	1
4.79099	1.71756	-6.06125	1	1
4.78526	1.72185	-6.06125	1	1
4.78071	1.72611	-6.06162	1	1
4.77714	1.72972	-6.06226	1	1
4.77442	1.73309	-6.0631	1	1
4.77235	1.73555	-6.06415	1	1
4.77017	1.7376	-6.06522	1	1
4.76792	1.7392	-6.0662	1	1
4.76567	1.73993	-6.06724	1	1
4.76402	1.74033	-6.06837	1	1
4.76243	1.74042	-6.06937	1	1
4.76106	1.74047	-6.07023	1	1
4.76046	1.74004	-6.07122	1	1
4.76073	1.73945	-6.07238	1	1
4.76173	1.73889	-6.07365	1	1
4.76312	1.73789	-6.07498	1	1
4.76462	1.73633	-6.07646	1	1
4.76693	1.7347	-6.07806	1	1
4.76967	1.73281	-6.07956	1	1
4.7728	1.73055	-6.08098	1	1
4.77679	1.72789	-6.08249	1	1
4.78105	1.72415	-6.08394	1	1
4.78565	1.7196	-6.08525	1	1
4.79069	1.71457	-6.08653	1	1
4.79651	1.70965	-6.0876	1	1
4.80282	1.70445	-6.08862	1	1
4.8092	1.69932	-6.08951	1	1
4.81566	1.69388	-6.09021	1	1
4.82189	1.68863	-6.0907	1	1
4.82778	1.68245	-6.09091	1	1
4.83351	1.676	-6.09098	1	1
4.83886	1.6698	-6.09092	1	1
4.84414	1.66396	-6.09055	1	1
4.84921	1.65768	-6.08984	1	1
4.85438	1.65073	-6.08885	1	1
4.85922	1.64366	-6.0875	1	1
4.86426	1.63648	-6.08575	1	1
4.86984	1.62921	-6.08385	1	1
4.87532	1.62161	-6.08166	1	1
4.88083	1.61354	-6.07899	1	1
4.88662	1.60537	-6.07627	1	1
4.89244	1.59697	-6.0735	1	1
4.89796	1.58893	-6.07047	1	1
4.90376	1.58123	-6.06713	1	1
4.90934	1.57372	-6.06348	1	1
4.91437	1.5661	-6.05937	1	1
4.91917	1.55781	-6.05477	1	1
4.92423	1.54952	-6.0499	1	1
4.92873	1.54051	-6.0448	1	1
4.9324	1.53109	-6.03918	1	1
4.93586	1.52211	-6.0334	1	1
4.93934	1.51364	-6.02735	1	1
4.94269	1.50552	-6.0211	1	1
4.94616	1.49728	-6.01467	1	1
4.94986	1.48861	-6.00792	1	1
4.95361	1.48003	-6.00104	1	1
4.95685	1.47171	-5.99394	1	1
4.95978	1.46304	-5.9868	1	1
4.96362	1.45439	-5.97964	1	1
4.96742	1.44563	-5.97225	1	1
4.97145	1.43686	-5.96471	1	1
4.97507	1.42812	-5.957	1	1
4.97811	1.41889	-5.94888	1	1
4.98106	1.40962	-5.94075	1	1
4.98406	1.40018	-5.93286	1	1
4.98747	1.39187	-5.92516	1	1
4.99101	1.38392	-5.91743	1	1
4.99447	1.3762	-5.90968	1	1
4.99809	1.3688	-5.90204	1	1
5.00132	1.36206	-5.8945	1	1
5.00452	1.35625	-5.88715	1	1
5.0081	1.35061	-5.88002	1	1
5.01158	1.34468	-5.87322	1	1
5.01516	1.33897	-5.86668	1	1
5.01917	1.33365	-5.86037	1	1
5.0231	1.32897	-5.85435	1	1
5.02698	1.32464	-5.84876	1	1
5.03122	1.32071	-5.8437	1	1
5.03569	1.31758	-5.83906	1	1
5.04026	1.31441	-5.83473	1	1
5.04477	1.31127	-5.83088	1	1
5.04872	1.30727	-5.8274	1	1
5.05251	1.30302	-5.82431	1	1
5.05625	1.29916	-5.82178	1	1
5.06038	1.29582	-5.81991	1	1
5.06482	1.29201	-5.81862	1	1
5.0692	1.28841	-5.81815	1	1
5.07363	1.28421	-5.81814	1	1
5.07677	1.27983	-5.8184	1	1
5.07951	1.27556	-5.81919	1	1
5.08229	1.2721	-5.82069	1	1
5.08497	1.2684	-5.82277	1	1
5.08786	1.26482	-5.8253	1	1
5.09036	1.26179	-5.82837	1	1
5.09223	1.25811	-5.83178	1	1
5.09374	1.25453	-5.83576	1	1
5.09444	1.25154	-5.8402	1	1
5.09456	1.24873	-5.84519	1	1
5.09438	1.24588	-5.85077	1	1
5.09362	1.24306	-5.85678	1	1
5.0926	1.24046	-5.86312	1	1
5.0911	1.23835	-5.86992	1	1
5.08894	1.23652	-5.877	1	1
5.08667	1.23504	-5.88432	1	1
5.08464	1.23421	-5.89199	1	1
5.08243	1.23404	-5.9001	1	1
5.08013	1.23445	-5.90854	1	1
5.07805	1.23507	-5.91728	1	1
5.07602	1.2353	-5.9264	1	1
5.0733	1.23551	-5.93594	1	1
5.07068	1.23557	-5.94586	1	1
5.06811	1.23521	-5.95603	1	1
5.0659	1.23426	-5.96651	1	1
5.06415	1.23319	-5.97723	1	1
5.06225	1.23258	-5.9883	1	1
5.06077	1.23213	-5.99971	1	1
5.05935	1.23178	-6.01138	1	1
5.05803	1.23146	-6.02336	1	1
5.05711	1.23055	-6.03558	1	1
5.05707	1.22937	-6.04802	1	1
5.05719	1.22826	-6.06053	1	1
5.05743	1.22757	-6.07313	1	1
5.05815	1.22707	-6.08586	1	1
5.05847	1.22695	-6.09862	1	1
5.05858	1.22674	-6.11144	1	1
5.05889	1.22651	-6.12446	1	1
5.05924	1.22558	-6.13751	1	1
5.0595	1.22469	-6.15052	1	1
5.05979	1.22406	-6.16366	1	1
5.05989	1.22357	-6.17683	1	1
5.05946	1.22286	-6.19005	1	1
5.05881	1.22092	-6.20313	1	1
5.05807	1.21906	-6.2162	1	1
5.05722	1.21668	-6.22906	1	1
5.05663	1.21379	-6.2417	1	1
5.0557	1.2111	-6.25409	1	1
5.05409	1.20789	-6.26655	1	1
5.05229	1.20487	-6.27898	1	1
5.05063	1.20154	-6.29142	1	1
5.04912	1.19807	-6.30384	1	1
5.04678	1.1937	-6.31576	1	1
5.04414	1.1891	-6.32733	1	1
5.04134	1.18437	-6.33878	1	1
5.0386	1.17969	-6.3501	1	1
5.03593	1.17502	-6.36114	1	1
5.0337	1.16968	-6.37209	1	1
5.03205	1.16377	-6.38285	1	1
5.03031	1.15795	-6.39332	1	1
5.02838	1.15162	-6.40335	1	1
5.0269	1.14481	-6.41307	1	1
5.02532	1.13884	-6.4226	1	1
5.02428	1.13294	-6.43209	1	1
5.02336	1.12693	-6.44143	1	1
5.02244	1.12066	-6.45051	1	1
5.02193	1.11431	-6.45937	1	1
5.02198	1.10791	-6.4678	1	1
5.02182	1.10124	-6.47597	1	1
5.02214	1.09468	-6.48404	1	1
5.0233	1.08805	-6.49198	1	1
5.02559	1.08133	-6.49992	1	1
5.02834	1.07482	-6.50762	1	1
5.03155	1.06836	-6.51518	1	1
5.03579	1.06231	-6.52263	1	1
5.04093	1.05652	-6.52991	1	1
5.04735	1.0509	-6.53727	1	1
5.05416	1.04535	-6.54472	1	1
5.06184	1.04004	-6.55207	1	1
5.07014	1.03475	-6.55922	1	1
5.07903	1.02945	-6.56616	1	1
5.08782	1.02427	-6.57276	1	1
5.09678	1.01961	-6.57919	1	1
5.10638	1.01539	-6.58546	1	1
5.11604	1.01176	-6.59157	1	1
5.12674	1.00814	-6.5976	1	1
5.13806	1.00441	-6.60382	1	1
5.15002	1.00035	-6.6101	1	1
5.1622	0.995847	-6.61632	1	1
5.17413	0.991417	-6.62235	1	1
5.18657	0.986711	-6.62841	1	1
5.199	0.981803	-6.63431	1	1
5.21181	0.97729	-6.64023	1	1
5.22479	0.973032	-6.64629	1	1
5.23841	0.969307	-6.65219	1	1
5.25258	0.965478	-6.65808	1	1
5.26774	0.962095	-6.66402	1	1
5.28299	0.959706	-6.66988	1	1
5.29825	0.957128	-6.67564	1	1
5.3137	0.954358	-6.68125	1	1
5.32918	0.951182	-6.6867	1	1
5.34465	0.947974	-6.69205	1	1
5.35924	0.945031	-6.69747	1	1
5.3741	0.941941	-6.70289	1	1
5.38906	0.938745	-6.70825	1	1
5.40449	0.935127	-6.71356	1	1
5.41987	0.93202	-6.71866	1	1
5.43513	0.929283	-6.72369	1	1
5.44998	0.927303	-6.72857	1	1
5.46372	0.924802	-6.73319	1	1
5.47714	0.922275	-6.7375	1	1
5.4911	0.920472	-6.7417	1	1
5.50497	0.91908	-6.74562	1	1
5.51894	0.917725	-6.74927	1	1
5.53298	0.916494	-6.75272	1	1
5.54741	0.916076	-6.7558	1	1
5.56161	0.916486	-6.75844	1	1
5.57564	0.917869	-6.76078	1	1
5.58964	0.920309	-6.76281	1	1
5.60329	0.92364	-6.76449	1	1
5.61636	0.92723	-6.76565	1	1
5.62916	0.930836	-6.76641	1	1
5.64186	0.93498	-6.76678	1	1
5.65329	0.939227	-6.76678	1	1
5.66492	0.943689	-6.76646	1	1
5.67575	0.948071	-6.76548	1	1
5.68514	0.953204	-6.76378	1	1
5.69474	0.958683	-6.76154	1	1
5.70432	0.96472	-6.7589	1	1
5.71369	0.972014	-6.75571	1	1
5.72323	0.979789	-6.75206	1	1
5.73324	0.988099	-6.748	1	1
5.74334	0.996801	-6.74365	1	1
5.75364	1.0054	-6.73886	1	1
5.76351	1.01469	-6.73353	1	1
5.77289	1.02471	-6.72765	1	1
5.78188	1.03497	-6.72095	1	1
5.79116	1.04549	-6.71364	1	1
5.80136	1.057	-6.70593	1	1
5.81231	1.06912	-6.69777	1	1
5.82404	1.08132	-6.68924	1	1
5.83642	1.09379	-6.68037	1	1
5.84935	1.1073	-6.67107	1	1
5.86262	1.12098	-6.66129	1	1
5.87596	1.13486	-6.65099	1	1
5.88995	1.15013	-6.64035	1	1
5.90508	1.16587	-6.62944	1	1
5.92086	1.18219	-6.61817	1	1
5.93769	1.19912	-6.60661	1	1
5.95531	1.2168	-6.59467	1	1
5.97403	1.23522	-6.58246	1	1
5.99395	1.25409	-6.56986	1	1
6.01457	1.27365	-6.55706	1	1
6.03549	1.29448	-6.544	1	1
6.05744	1.31602	-6.53085	1	1
6.08034	1.33805	-6.51761	1	1
6.10421	1.3603	-6.50424	1	1
6.12935	1.38346	-6.49084	1	1
6.15554	1.40739	-6.47729	1	1
6.18359	1.4318	-6.46365	1	1
6.21307	1.45715	-6.45004	1	1
6.2441	1.48335	-6.43638	1	1
6.2758	1.50977	-6.42251	1	1
6.30826	1.53724	-6.4087	1	1
6.34162	1.56604	-6.39487	1	1
6.37589	1.59485	-6.38085	1	1
6.41082	1.62433	-6.36679	1	1
6.44705	1.65497	-6.35306	1	1
6.48419	1.68618	-6.33929	1	1
6.52183	1.71873	-6.32518	1	1
6.56087	1.75224	-6.31095	1	1
6.60137	1.78707	-6.29696	1	1
6.64283	1.82288	-6.28307	1	1
6.68604	1.85893	-6.26925	1	1
6.73161	1.89598	-6.25574	1	1
6.77917	1.93436	-6.24246	1	1
6.82842	1.97388	-6.22946	1	1
6.87889	2.01393	-6.21672	1	1
6.93088	2.05488	-6.2042	1	1
6.98431	2.0974	-6.19202	1	1
7.03987	2.1415	-6.18029	1	1
7.09755	2.18714	-6.16896	1	1
7.15663	2.2338	-6.15783	1	1
7.21755	2.28161	-6.14685	1	1
7.28029	2.33067	-6.13616	1	1
7.34524	2.38084	-6.1256	1	1
7.41191	2.43195	-6.11523	1	1
7.48028	2.48359	-6.10517	1	1
7.54983	2.53709	-6.09513	1	1
7.62109	2.59157	-6.08498	1	1
7.69423	2.64655	-6.0751	1	1
7.76876	2.70265	-6.06568	1	1
7.84532	2.76005	-6.05652	1	1
7.92373	2.81808	-6.04751	1	1
8.00389	2.87655	-6.03856	1	1
8.08559	2.93537	-6.02966	1	1
8.16916	2.99423	-6.02105	1	1
8.2536	3.05358	-6.01263	1	1
8.33838	3.11405	-6.00456	1	1
8.42353	3.17473	-5.9964	1	1
8.50982	3.236	-5.98788	1	1
8.59666	3.29754	-5.97971	1	1
8.68367	3.35919	-5.97181	1	1
8.77156	3.42139	-5.96391	1	1
8.86085	3.48457	-5.95629	1	1
8.95048	3.5488	-5.94896	1	1
9.03993	3.61252	-5.94182	1	1
9.12936	3.6763	-5.93476	1	1
9.21926	3.73971	-5.92785	1	1
9.30984	3.80347	-5.92096	1	1
9.40157	3.86805	-5.9143	1	1
9.49327	3.93361	-5.90772	1	1
9.58521	3.99986	-5.90133	1	1
9.67831	4.06701	-5.89539	1	1
9.77189	4.13561	-5.88957	1	1
9.86673	4.20518	-5.884	1	1
9.96277	4.27551	-5.87887	1	1
10.0599	4.34583	-5.87412	1	1
10.1573	4.41595	-5.86968	1	1
10.254	4.48644	-5.86528	1	1
10.3515	4.55751	-5.8611	1	1
10.4496	4.62902	-5.85709	1	1
10.5478	4.70074	-5.85336	1	1
10.646	4.7731	-5.84999	1	1
10.7439	4.84597	-5.84696	1	1
10.8426	4.91941	-5.84434	1	1
10.9418	4.99252	-5.84213	1	1
11.0405	5.06588	-5.84032	1	1
11.1387	5.13956	-5.83905	1	1
11.2362	5.21263	-5.83807	1	1
11.3342	5.28589	-5.8375	1	1
11.4318	5.35878	-5.83743	1	1
11.53	5.43167	-5.83803	1	1
11.6282	5.50457	-5.83935	1	1
11.7263	5.57709	-5.8411	1	1
11.8245	5.64934	-5.84339	1	1
11.9228	5.72222	-5.8463	1	1
12.0213	5.79539	-5.8501	1	1
12.1194	5.86837	-5.85469	1	1
12.2176	5.9407	-5.86003	1	1
12.3159	6.01302	-5.86622	1	1
12.415	6.08528	-5.87343	1	1
12.514	6.15748	-5.88178	1	1
12.613	6.22898	-5.89092	1	1
12.7113	6.3	-5.90079	1	1
12.8092	6.37029	-5.91154	1	1
12.9075	6.43995	-5.92352	1	1
13.0056	6.50923	-5.93668	1	1
13.1031	6.57885	-5.95079	1	1
13.2005	6.64894	-5.96607	1	1
13.2966	6.71975	-5.98243	1	1
13.3924	6.79025	-5.99994	1	1
13.4876	6.86014	-6.01857	1	1
13.5832	6.9299	-6.0386	1	1
13.6786	7.00005	-6.05992	1	1
13.7737	7.07033	-6.08253	1	1
13.8694	7.14065	-6.10664	1	1
13.9648	7.21086	-6.13208	1	1
14.0604	7.28079	-6.15914	1	1
14.1559	7.35043	-6.18776	1	1
14.2513	7.4204	-6.21766	1	1
14.347	7.49031	-6.24883	1	1
14.4426	7.56059	-6.28164	1	1
14.5383	7.6312	-6.31603	1	1
14.6345	7.70224	-6.35199	1	1
14.7312	7.77337	-6.3895	1	1
14.8277	7.84486	-6.42851	1	1
14.9234	7.91645	-6.46887	1	1
15.0182	7.98829	-6.51082	1	1
15.1126	8.06028	-6.55461	1	1
15.2072	8.13205	-6.59988	1	1
15.3022	8.2042	-6.64651	1	1
15.3969	8.27581	-6.6945	1	1
15.4915	8.34799	-6.74385	1	1
15.5863	8.42038	-6.7946	1	1
15.681	8.49219	-6.84658	1	1
15.7742	8.56311	-6.89968	1	1
15.8664	8.63355	-6.95392	1	1
15.9578	8.70357	-7.00928	1	1
16.0498	8.77335	-7.06591	1	1
16.1415	8.84337	-7.12374	1	1
16.2331	8.91325	-7.18273	1	1
16.3248	8.98333	-7.24304	1	1
16.4166	9.05388	-7.30441	1	1
16.5087	9.12376	-7.36677	1	1
16.6011	9.19314	-7.43007	1	1
16.6939	9.2622	-7.49453	1	1
16.786	9.3308	-7.55976	1	1
16.878	9.39919	-7.62578	1	1
16.97	9.46724	-7.69278	1	1
17.0623	9.53452	-7.7609	1	1
17.1547	9.60152	-7.8301	1	1
17.2472	9.66805	-7.90049	1	1
17.34	9.7343	-7.97187	1	1
17.4332	9.80027	-8.04393	1	1
17.5266	9.86575	-8.1168	1	1
17.6196	9.93122	-8.19051	1	1
17.7128	9.99672	-8.26491	1	1
17.8058	10.0614	-8.34005	1	1
17.8993	10.1257	-8.41586	1	1
17.9924	10.1898	-8.49208	1	1
18.0859	10.2536	-8.56883	1	1
18.1792	10.3173	-8.64621	1	1
18.2718	10.3804	-8.72418	1	1
18.3644	10.4419	-8.80268	1	1
18.4571	10.5022	-8.88165	1	1
18.5493	10.5621	-8.96084	1	1
18.6422	10.622	-9.04056	1	1
18.7341	10.6818	-9.12061	1	1
18.825	10.7414	-9.20097	1	1
18.9154	10.8002	-9.28146	1	1
19.0062	10.8576	-9.36236	1	1
19.096	10.9137	-9.4434	1	1
19.1856	10.9693	-9.52455	1	1
19.2745	11.0236	-9.60565	1	1
19.3627	11.0772	-9.68687	1	1
19.4504	11.13	-9.76809	1	1
19.5369	11.1814	-9.84965	1	1
19.6225	11.2316	-9.93143	1	1
19.7075	11.2817	-10.0131	1	1
19.7919	11.3308	-10.0949	1	1
19.8766	11.379	-10.1767	1	1
19.9609	11.4267	-10.2583	1	1
20.0445	11.4744	-10.3398	1	1
20.1284	11.5219	-10.4211	1	1
20.2126	11.5691	-10.5024	1	1
20.297	11.6155	-10.5836	1	1
20.3805	11.6607	-10.6644	1	1
20.4634	11.7052	-10.7448	1	1
20.5451	11.7491	-10.825	1	1
20.6266	11.7929	-10.9048	1	1
20.7066	11.8362	-10.9842	1	1
20.7862	11.8788	-11.0634	1	1
20.8654	11.9212	-11.1421	1	1
20.944	11.9635	-11.2206	1	1
21.0217	12.0046	-11.2985	1	1
21.098	12.0443	-11.3761	1	1
21.1745	12.0841	-11.4536	1	1
21.2504	12.1239	-11.5306	1	1
21.326	12.1633	-11.6074	1	1
21.4018	12.202	-11.6839	1	1
21.4774	12.2407	-11.76	1	1
21.5533	12.2789	-11.8357	1	1
21.6297	12.3167	-11.9109	1	1
21.7061	12.3542	-11.9856	1	1
21.7823	12.3912	-12.0599	1	1
21.8583	12.4277	-12.1339	1	1
21.9338	12.4634	-12.2074	1	1
22.0095	12.4988	-12.2803	1	1
22.086	12.5341	-12.3528	1	1
22.1626	12.5694	-12.4248	1	1
22.239	12.6053	-12.4963	1	1
22.3157	12.6416	-12.5669	1	1
22.392	12.6782	-12.6367	1	1
22.4678	12.7148	-12.7057	1	1
22.5438	12.7519	-12.7739	1	1
22.6201	12.7889	-12.8415	1	1
22.6964	12.826	-12.9081	1	1
22.7717	12.8642	-12.9735	1	1
22.8476	12.9032	-13.0378	1	1
22.9244	12.9424	-13.1008	1	1
23.0009	12.9816	-13.1625	1	1
23.0775	13.0208	-13.2228	1	1
23.154	13.06	-13.2816	1	1
23.2298	13.0984	-13.3388	1	1
23.3051	13.137	-13.3944	1	1
23.3801	13.1758	-13.4484	1	1
23.4546	13.2146	-13.5007	1	1
23.5293	13.254	-13.5515	1	1
23.6044	13.2938	-13.6006	1	1
23.6804	13.3345	-13.6481	1	1
23.7566	13.3755	-13.6934	1	1
23.833	13.4161	-13.7365	1	1
23.9103	13.4565	-13.7776	1	1
23.9881	13.497	-13.8165	1	1
24.066	13.5384	-13.8531	1	1
24.1442	13.5806	-13.8873	1	1
24.2223	13.6233	-13.9192	1	1
24.3	13.6663	-13.9485	1	1
24.3779	13.7102	-13.9753	1	1
24.4555	13.7548	-13.9996	1	1
24.5324	13.7994	-14.0213	1	1
24.6092	13.8438	-14.0405	1	1
24.6856	13.8888	-14.0569	1	1
24.7621	13.9346	-14.0704	1	1
24.839	13.9801	-14.0811	1	1
24.916	14.0259	-14.0888	1	1
24.9929	14.0713	-14.0936	1	1
25.0696	14.1166	-14.0951	1	1
25.147	14.1627	-14.0938	1	1
25.2237	14.2093	-14.0896	1	1
25.3001	14.2565	-14.0821	1	1
25.3767	14.304	-14.0717	1	1
25.4532	14.3514	-14.0581	1	1
25.53	14.3986	-14.0414	1	1
25.6063	14.4462	-14.0214	1	1
25.6828	14.4945	-13.9982	1	1
25.759	14.5436	-13.9718	1	1
25.8346	14.5943	-13.942	1	1
25.9097	14.6462	-13.9089	1	1
25.984	14.6982	-13.8726	1	1
26.0586	14.7508	-13.8332	1	1
26.1333	14.8035	-13.7905	1	1
26.2082	14.8561	-13.7447	1	1
26.283	14.9088	-13.6954	1	1
26.3579	14.9624	-13.6429	1	1
26.4321	15.016	-13.5869	1	1
26.5071	15.0697	-13.5279	1	1
26.5827	15.1241	-13.4658	1	1
26.6588	15.1785	-13.4006	1	1
26.7348	15.2327	-13.3323	1	1
26.8108	15.2866	-13.2614	1	1
26.8864	15.3402	-13.1876	1	1
26.961	15.3938	-13.1106	1	1
27.0357	15.4474	-13.0311	1	1
27.11	15.5008	-12.9489	1	1
27.1845	15.5541	-12.8642	1	1
27.259	15.6073	-12.7769	1	1
27.3335	15.661	-12.6872	1	1
27.4079	15.7148	-12.5951	1	1
27.4815	15.7685	-12.5003	1	1
27.5549	15.8227	-12.4033	1	1
27.628	15.8766	-12.304	1	1
27.7006	15.9301	-12.2027	1	1
27.7731	15.9837	-12.0994	1	1
27.8442	16.0379	-11.9943	1	1
27.9149	16.0923	-11.8877	1	1
27.9855	16.1457	-11.7797	1	1
28.0561	16.1987	-11.6701	1	1
28.1265	16.2515	-11.5592	1	1
28.1974	16.3039	-11.4473	1	1
28.2685	16.3555	-11.3342	1	1
28.3392	16.4066	-11.2201	1	1
28.4092	16.4567	-11.1052	1	1
28.4783	16.5056	-10.9897	1	1
28.5471	16.5537	-10.8739	1	1
28.6156	16.6014	-10.7576	1	1
28.6846	16.6492	-10.6412	1	1
28.7534	16.6969	-10.5245	1	1
28.8214	16.7451	-10.4075	1	1
28.8886	16.7933	-10.2907	1	1
28.9543	16.8417	-10.1743	1	1
29.0194	16.8896	-10.0581	1	1
29.0832	16.9377	-9.94219	1	1
29.1468	16.9858	-9.82682	1	1
29.2105	17.0336	-9.71195	1	1
29.2735	17.0808	-9.5974	1	1
29.3364	17.1279	-9.48351	1	1
29.3987	17.1749	-9.37037	1	1
29.4607	17.2218	-9.25783	1	1
29.5224	17.2681	-9.14605	1	1
29.5838	17.3147	-9.03529	1	1
29.6448	17.3611	-8.92566	1	1
29.7055	17.4065	-8.8173	1	1
29.7665	17.4508	-8.71023	1	1
29.8267	17.4952	-8.60433	1	1
29.8868	17.539	-8.49976	1	1
29.9471	17.5818	-8.39656	1	1
30.0076	17.6238	-8.29497	1	1
30.0687	17.6658	-8.19519	1	1
30.1296	17.7078	-8.09698	1	1
30.1905	17.7496	-8.00025	1	1
30.2521	17.791	-7.90507	1	1
30.3141	17.8326	-7.81159	1	1
30.3764	17.875	-7.71991	1	1
30.4387	17.9178	-7.62963	1	1
30.5008	17.9613	-7.54104	1	1
30.5631	18.0041	-7.4541	1	1
30.6248	18.046	-7.36866	1	1
30.6864	18.0882	-7.28484	1	1
30.7481	18.13	-7.20267	1	1
30.8104	18.1716	-7.12226	1	1
30.8718	18.2132	-7.04355	1	1
30.9328	18.254	-6.96651	1	1
30.9934	18.2949	-6.89127	1	1
31.0528	18.3364	-6.81769	1	1
31.112	18.3777	-6.74561	1	1
31.1714	18.4196	-6.67542	1	1
31.2306	18.4619	-6.60693	1	1
31.2898	18.5044	-6.54009	1	1
31.3499	18.5471	-6.47479	1	1
31.4101	18.5898	-6.41104	1	1
31.4706	18.6329	-6.34881	1	1
31.5311	18.6763	-6.28795	1	1
31.5916	18.7193	-6.22849	1	1
31.6521	18.7622	-6.1705	1	1
31.7136	18.8053	-6.11401	1	1
31.7758	18.8489	-6.05897	1	1
31.8388	18.8926	-6.00545	1	1
31.9021	18.9362	-5.95335	1	1
31.966	18.98	-5.90281	1	1
32.0299	19.0238	-5.85376	1	1
32.0946	19.0677	-5.80589	1	1
32.1596	19.111	-5.75936	1	1
32.2248	19.1544	-5.71408	1	1
32.2903	19.1978	-5.67004	1	1
32.3559	19.2416	-5.6271	1	1
32.4211	19.2855	-5.58535	1	1
32.4867	19.3299	-5.54489	1	1
32.5525	19.3751	-5.50555	1	1
32.6188	19.4203	-5.46732	1	1
32.6858	19.4652	-5.43009	1	1
32.7531	19.5109	-5.39369	1	1
32.8216	19.5568	-5.35816	1	1
32.8904	19.6029	-5.32362	1	1
32.9595	19.6492	-5.29006	1	1
33.029	19.6954	-5.25733	1	1
33.0991	19.7421	-5.22551	1	1
33.1697	19.7886	-5.19457	1	1
33.2405	19.835	-5.16463	1	1
33.3119	19.8811	-5.13565	1	1
33.3837	19.9274	-5.10755	1	1
33.4559	19.9742	-5.08031	1	1
33.5286	20.0215	-5.05388	1	1
33.6016	20.0691	-5.02802	1	1
33.6751	20.1166	-5.00297	1	1
33.7486	20.1644	-4.97865	1	1
33.8227	20.2132	-4.9551	1	1
33.8976	20.2621	-4.93233	1	1
33.9725	20.3109	-4.91026	1	1
34.0476	20.3596	-4.88863	1	1
34.1229	20.4085	-4.86738	1	1
34.1991	20.4573	-4.84665	1	1
34.2761	20.5062	-4.82654	1	1
34.354	20.5553	-4.80726	1	1
34.4329	20.6044	-4.78862	1	1
34.5125	20.6535	-4.77045	1	1
34.5928	20.7022	-4.75288	1	1
34.6729	20.7495	-4.73553	1	1
34.7534	20.7967	-4.71855	1	1
34.8348	20.8444	-4.70205	1	1
34.9167	20.8923	-4.68604	1	1
34.9983	20.9399	-4.67028	1	1
35.08	20.988	-4.65457	1	1
35.1623	21.0361	-4.63928	1	1
35.245	21.0847	-4.6243	1	1
35.3272	21.133	-4.60934	1	1
35.409	21.1815	-4.59458	1	1
35.4912	21.2301	-4.57995	1	1
35.5742	21.2787	-4.56563	1	1
35.6579	21.3272	-4.55163	1	1
35.7412	21.3754	-4.5376	1	1
35.8244	21.4235	-4.52361	1	1
35.9081	21.472	-4.51014	1	1
35.992	21.5206	-4.49716	1	1
36.0757	21.5687	-4.48422	1	1
36.1593	21.6166	-4.47128	1	1
36.2418	21.6651	-4.4584	1	1
36.3234	21.7145	-4.44576	1	1
36.4042	21.7635	-4.43335	1	1
36.4846	21.8131	-4.42107	1	1
36.5645	21.8624	-4.40873	1	1
36.6435	21.9114	-4.39643	1	1
36.7212	21.9597	-4.3842	1	1
36.7974	22.0083	-4.37196	1	1
36.8722	22.0569	-4.35956	1	1
36.9474	22.1058	-4.34738	1	1
37.0226	22.1543	-4.33526	1	1
37.097	22.2027	-4.32317	1	1
37.171	22.2513	-4.31113	1	1
37.2449	22.3	-4.29914	1	1
37.3188	22.3487	-4.28743	1	1
37.3918	22.3982	-4.27596	1	1
37.4644	22.4479	-4.26462	1	1
37.5367	22.4976	-4.25347	1	1
37.6093	22.5476	-4.24265	1	1
37.6819	22.5971	-4.23207	1	1
37.7551	22.6467	-4.22175	1	1
37.8279	22.6973	-4.21156	1	1
37.9007	22.7482	-4.2016	1	1
37.9739	22.7992	-4.19188	1	1
38.0474	22.8507	-4.18229	1	1
38.1206	22.902	-4.17299	1	1
38.1939	22.9537	-4.16391	1	1
38.2667	23.0062	-4.15482	1	1
38.3393	23.0592	-4.14587	1	1
38.4114	23.1126	-4.13714	1	1
38.4836	23.1662	-4.12849	1	1
38.5561	23.2199	-4.12004	1	1
38.6292	23.2741	-4.11185	1	1
38.7023	23.3284	-4.10407	1	1
38.7749	23.3834	-4.09664	1	1
38.8482	23.4392	-4.08944	1	1
38.9219	23.4957	-4.08253	1	1
38.9951	23.5528	-4.07593	1	1
39.0684	23.6105	-4.06984	1	1
39.1419	23.669	-4.06378	1	1
39.2163	23.7281	-4.0577	1	1
39.291	23.788	-4.05176	1	1
39.3653	23.8486	-4.04586	1	1
39.4392	23.9097	-4.03996	1	1
39.5129	23.9712	-4.03421	1	1
39.5856	24.0321	-4.02827	1	1
39.6584	24.093	-4.02266	1	1
39.7313	24.1539	-4.01713	1	1
39.8045	24.2145	-4.01165	1	1
39.8777	24.2749	-4.00631	1	1
39.9515	24.3351	-4.00114	1	1
40.0259	24.3949	-3.99612	1	1
40.0996	24.455	-3.99107	1	1
40.1728	24.5149	-3.98612	1	1
40.2459	24.5736	-3.98123	1	1
40.3185	24.6323	-3.97647	1	1
40.3907	24.6904	-3.97174	1	1
40.4617	24.7485	-3.96721	1	1
40.5318	24.8062	-3.96264	1	1
40.6017	24.8641	-3.95815	1	1
40.672	24.9225	-3.95392	1	1
5.1253	-2.46494	-5.96291	2	1
5.12528	-2.47059	-5.9573	2	1
5.12545	-2.47664	-5.95181	2	1
5.12591	-2.48239	-5.94672	2	1
5.12661	-2.48779	-5.94222	2	1
5.12761	-2.49295	-5.93828	2	1
5.12885	-2.49812	-5.93475	2	1
5.12989	-2.50273	-5.93149	2	1
5.13075	-2.50742	-5.92839	2	1
5.13146	-2.51216	-5.92586	2	1
5.1319	-2.51627	-5.92393	2	1
5.13216	-2.51993	-5.92239	2	1
5.13273	-2.52345	-5.92147	2	1
5.13304	-2.52692	-5.92115	2	1
5.13309	-2.53007	-5.92126	2	1
5.13347	-2.5332	-5.92194	2	1
5.13361	-2.53545	-5.92301	2	1
5.13431	-2.53749	-5.92464	2	1
5.13483	-2.53982	-5.92645	2	1
5.13508	-2.54198	-5.9286	2	1
5.13586	-2.54417	-5.93126	2	1
5.13722	-2.54607	-5.93464	2	1
5.1388	-2.54808	-5.9387	2	1
5.13993	-2.54958	-5.94337	2	1
5.14072	-2.55066	-5.94857	2	1
5.14197	-2.55123	-5.95435	2	1
5.14346	-2.55132	-5.96065	2	1
5.14529	-2.55083	-5.96741	2	1
5.14731	-2.54978	-5.97478	2	1
5.14926	-2.54852	-5.98255	2	1
5.15147	-2.54676	-5.99085	2	1
5.15347	-2.54454	-5.99955	2	1
5.15497	-2.5417	-6.0087	2	1
5.15596	-2.53864	-6.01815	2	1
5.15592	-2.53528	-6.02771	2	1
5.15557	-2.53193	-6.0376	2	1
5.15473	-2.52767	-6.04746	2	1
5.15398	-2.52341	-6.05736	2	1
5.15301	-2.51839	-6.06748	2	1
5.1514	-2.51267	-6.07772	2	1
5.14961	-2.50643	-6.08768	2	1
5.14803	-2.49923	-6.09774	2	1
5.14608	-2.49217	-6.10778	2	1
5.14381	-2.48476	-6.11787	2	1
5.1408	-2.47653	-6.12817	2	1
5.13807	-2.46759	-6.13847	2	1
5.1355	-2.45785	-6.14872	2	1
5.13249	-2.44755	-6.15893	2	1
5.12952	-2.43729	-6.16902	2	1
5.12688	-2.42681	-6.17914	2	1
5.12371	-2.41553	-6.18927	2	1
5.12101	-2.40404	-6.19937	2	1
5.11904	-2.39218	-6.20942	2	1
5.11785	-2.38027	-6.21935	2	1
5.11657	-2.36745	-6.22904	2	1
5.11482	-2.35449	-6.23845	2	1
5.11354	-2.34114	-6.24779	2	1
5.11246	-2.32801	-6.25683	2	1
5.11182	-2.31495	-6.26571	2	1
5.11059	-2.30134	-6.27432	2	1
5.10869	-2.28749	-6.28281	2	1
5.10616	-2.27368	-6.29088	2	1
5.10371	-2.26039	-6.29868	2	1
5.10165	-2.24689	-6.30626	2	1
5.09915	-2.23349	-6.3133	2	1
5.09653	-2.22015	-6.31992	2	1
5.09455	-2.20738	-6.32633	2	1
5.09262	-2.19517	-6.33238	2	1
5.09027	-2.18349	-6.33826	2	1
5.08759	-2.17226	-6.34382	2	1
5.08484	-2.16062	-6.34923	2	1
5.08248	-2.14873	-6.3545	2	1
5.0804	-2.13686	-6.35971	2	1
5.0776	-2.12493	-6.36469	2	1
5.07426	-2.11295	-6.36949	2	1
5.0708	-2.10122	-6.37399	2	1
5.06816	-2.08996	-6.3784	2	1
5.06569	-2.07882	-6.38286	2	1
5.06316	-2.06797	-6.38734	2	1
5.06122	-2.05761	-6.39184	2	1
5.05972	-2.04766	-6.39653	2	1
5.0583	-2.03762	-6.40109	2	1
5.05717	-2.02819	-6.40554	2	1
5.05652	-2.0189	-6.41001	2	1
5.05625	-2.0098	-6.41417	2	1
5.05521	-2.00158	-6.4182	2	1
5.05442	-1.99456	-6.42218	2	1
5.05371	-1.98823	-6.42615	2	1
5.05316	-1.9825	-6.43003	2	1
5.05293	-1.97755	-6.43394	2	1
5.05212	-1.97312	-6.43779	2	1
5.05176	-1.96944	-6.44169	2	1
5.0521	-1.96642	-6.44568	2	1
5.05282	-1.96403	-6.44961	2	1
5.05384	-1.96178	-6.45359	2	1
5.05492	-1.95956	-6.45779	2	1
5.05561	-1.95802	-6.46187	2	1
5.05635	-1.95778	-6.46613	2	1
5.0576	-1.95827	-6.47073	2	1
5.05987	-1.95941	-6.4754	2	1
5.06218	-1.9609	-6.47996	2	1
5.06453	-1.9627	-6.48445	2	1
5.06691	-1.9649	-6.48896	2	1
5.06956	-1.96754	-6.49351	2	1
5.07289	-1.9705	-6.49806	2	1
5.07656	-1.97366	-6.50269	2	1
5.08037	-1.97758	-6.50737	2	1
5.08336	-1.98241	-6.51198	2	1
5.08645	-1.98774	-6.51665	2	1
5.08986	-1.9938	-6.52143	2	1
5.09354	-2.00025	-6.52618	2	1
5.0973	-2.00646	-6.53085	2	1
5.1016	-2.01317	-6.53563	2	1
5.10665	-2.02034	-6.5406	2	1
5.11261	-2.02753	-6.54569	2	1
5.11794	-2.03462	-6.55074	2	1
5.12352	-2.04217	-6.55582	2	1
5.12921	-2.04985	-6.56088	2	1
5.13479	-2.05746	-6.56593	2	1
5.13997	-2.06531	-6.57094	2	1
5.14489	-2.07349	-6.57586	2	1
5.14924	-2.0821	-6.58037	2	1
5.15298	-2.09107	-6.58481	2	1
5.15673	-2.10046	-6.5892	2	1
5.16026	-2.1103	-6.59326	2	1
5.16404	-2.12066	-6.59726	2	1
5.1678	-2.1312	-6.60093	2	1
5.17147	-2.14163	-6.60437	2	1
5.17542	-2.15162	-6.60748	2	1
5.17938	-2.16181	-6.61034	2	1
5.18312	-2.17214	-6.61266	2	1
5.18659	-2.18218	-6.61462	2	1
5.18952	-2.19262	-6.61608	2	1
5.1923	-2.20303	-6.61702	2	1
5.19515	-2.21359	-6.61756	2	1
5.19794	-2.22453	-6.61799	2	1
5.20061	-2.23589	-6.6181	2	1
5.20273	-2.2474	-6.61772	2	1
5.20426	-2.25901	-6.61689	2	1
5.206	-2.27078	-6.61574	2	1
5.20824	-2.28267	-6.61427	2	1
5.21045	-2.29521	-6.61242	2	1
5.21295	-2.30779	-6.61026	2	1
5.21493	-2.31953	-6.60783	2	1
5.21613	-2.33025	-6.60487	2	1
5.21752	-2.34063	-6.60147	2	1
5.21875	-2.35007	-6.59763	2	1
5.21905	-2.35948	-6.59329	2	1
5.21796	-2.36821	-6.5883	2	1
5.21621	-2.37604	-6.58253	2	1
5.21446	-2.38354	-6.57618	2	1
5.21228	-2.39113	-6.56939	2	1
5.21043	-2.39899	-6.56208	2	1
5.20825	-2.40631	-6.55431	2	1
5.2062	-2.41328	-6.54619	2	1
5.2042	-2.42002	-6.53778	2	1
5.20221	-2.42629	-6.52888	2	1
5.19964	-2.43202	-6.51978	2	1
5.19689	-2.43682	-6.51037	2	1
5.19462	-2.44137	-6.50063	2	1
5.19217	-2.44497	-6.49044	2	1
5.18981	-2.44816	-6.47983	2	1
5.18753	-2.4504	-6.46893	2	1
5.18524	-2.45194	-6.45776	2	1
5.18244	-2.45308	-6.44586	2	1
5.17974	-2.4539	-6.4338	2	1
5.17635	-2.45306	-6.42134	2	1
5.17278	-2.45155	-6.40847	2	1
5.16967	-2.44991	-6.39535	2	1
5.16684	-2.44839	-6.38187	2	1
5.16459	-2.44673	-6.368	2	1
5.16279	-2.44492	-6.35385	2	1
5.16036	-2.44325	-6.33936	2	1
5.15821	-2.44164	-6.32467	2	1
5.15632	-2.43954	-6.30961	2	1
5.15422	-2.43715	-6.29407	2	1
5.15249	-2.43381	-6.27828	2	1
5.15057	-2.42973	-6.26213	2	1
5.14923	-2.42527	-6.24576	2	1
5.1487	-2.42068	-6.22903	2	1
5.1488	-2.4158	-6.21198	2	1
5.14931	-2.41033	-6.19479	2	1
5.15034	-2.40498	-6.17742	2	1
5.15147	-2.39898	-6.15996	2	1
5.15322	-2.39303	-6.14254	2	1
5.15583	-2.38689	-6.12524	2	1
5.15864	-2.38112	-6.10787	2	1
5.16198	-2.37517	-6.09061	2	1
5.166	-2.36834	-6.07342	2	1
5.1705	-2.36096	-6.05624	2	1
5.17463	-2.35283	-6.03907	2	1
5.17852	-2.34417	-6.02196	2	1
5.18309	-2.33509	-6.00484	2	1
5.1877	-2.32601	-5.98771	2	1
5.1928	-2.31718	-5.97051	2	1
5.19814	-2.30773	-5.95326	2	1
5.20322	-2.29771	-5.9359	2	1
5.20814	-2.28763	-5.9187	2	1
5.21264	-2.27796	-5.90163	2	1
5.21695	-2.26848	-5.88477	2	1
5.22107	-2.2595	-5.86839	2	1
5.22463	-2.25049	-5.85207	2	1
5.22807	-2.24132	-5.83591	2	1
5.23191	-2.23188	-5.82003	2	1
5.23567	-2.22232	-5.80418	2	1
5.24011	-2.21313	-5.78862	2	1
5.24482	-2.20407	-5.77339	2	1
5.24919	-2.1955	-5.75851	2	1
5.2537	-2.18718	-5.7441	2	1
5.25752	-2.17825	-5.73009	2	1
5.26115	-2.16881	-5.71643	2	1
5.26454	-2.15841	-5.70329	2	1
5.26752	-2.1475	-5.69093	2	1
5.26998	-2.13708	-5.67921	2	1
5.27185	-2.12661	-5.66813	2	1
5.27392	-2.116	-5.65772	2	1
5.2763	-2.10567	-5.64788	2	1
5.27833	-2.09567	-5.63863	2	1
5.27924	-2.08587	-5.62996	2	1
5.2802	-2.0761	-5.62186	2	1
5.28096	-2.06635	-5.61432	2	1
5.28188	-2.05601	-5.60757	2	1
5.28273	-2.04579	-5.60154	2	1
5.28354	-2.0355	-5.59631	2	1
5.28412	-2.02529	-5.59165	2	1
5.2847	-2.01558	-5.58779	2	1
5.28473	-2.00601	-5.58457	2	1
5.28454	-1.99712	-5.58216	2	1
5.28384	-1.98796	-5.5807	2	1
5.28243	-1.97971	-5.57994	2	1
5.28081	-1.97244	-5.57984	2	1
5.279	-1.96578	-5.58052	2	1
5.27707	-1.95956	-5.5819	2	1
5.27524	-1.95303	-5.5843	2	1
5.2739	-1.94644	-5.58725	2	1
5.27259	-1.9401	-5.59091	2	1
5.27116	-1.93429	-5.59555	2	1
5.26942	-1.92776	-5.60074	2	1
5.2677	-1.92107	-5.60653	2	1
5.26529	-1.91467	-5.61289	2	1
5.26226	-1.90805	-5.61961	2	1
5.25854	-1.90142	-5.62688	2	1
5.2542	-1.89448	-5.63475	2	1
5.24952	-1.88788	-5.64317	2	1
5.24469	-1.88162	-5.6521	2	1
5.24022	-1.87634	-5.66157	2	1
5.23552	-1.87153	-5.6715	2	1
5.23107	-1.86762	-5.68192	2	1
5.22682	-1.86409	-5.69283	2	1
5.22335	-1.86087	-5.70439	2	1
5.21967	-1.85755	-5.71631	2	1
5.21637	-1.85433	-5.72858	2	1
5.21372	-1.85229	-5.74121	2	1
5.21147	-1.85091	-5.75432	2	1
5.2092	-1.85025	-5.76781	2	1
5.20681	-1.85062	-5.78139	2	1
5.20507	-1.8513	-5.7953	2	1
5.20377	-1.85218	-5.80946	2	1
5.2027	-1.85307	-5.824	2	1
5.20197	-1.85474	-5.83877	2	1
5.20181	-1.85752	-5.85381	2	1
5.20139	-1.86083	-5.86862	2	1
5.2005	-1.86475	-5.88338	2	1
5.19938	-1.86952	-5.8981	2	1
5.19826	-1.87478	-5.91293	2	1
5.19711	-1.88105	-5.92773	2	1
5.19665	-1.88798	-5.94269	2	1
5.19598	-1.8949	-5.95756	2	1
5.19539	-1.90176	-5.97241	2	1
5.19555	-1.90925	-5.98713	2	1
5.1957	-1.91748	-6.00172	2	1
5.19617	-1.92624	-6.01615	2	1
5.19603	-1.93582	-6.03007	2	1
5.19514	-1.94571	-6.04365	2	1
5.19392	-1.95548	-6.05699	2	1
5.19203	-1.96506	-6.07003	2	1
5.19019	-1.97545	-6.0829	2	1
5.18888	-1.98643	-6.09537	2	1
5.18793	-1.99754	-6.1073	2	1
5.18819	-2.00917	-6.11904	2	1
5.18897	-2.02125	-6.13048	2	1
5.19016	-2.03349	-6.14157	2	1
5.19151	-2.04576	-6.15225	2	1
5.19371	-2.05859	-6.16267	2	1
5.19594	-2.07239	-6.17286	2	1
5.19843	-2.08703	-6.18262	2	1
5.20164	-2.10159	-6.19208	2	1
5.20521	-2.11573	-6.20115	2	1
5.20891	-2.12991	-6.20971	2	1
5.21268	-2.14383	-6.21759	2	1
5.21693	-2.15766	-6.22509	2	1
5.22114	-2.17149	-6.23188	2	1
5.22579	-2.18542	-6.23811	2	1
5.23053	-2.19975	-6.24372	2	1
5.23608	-2.21412	-6.24867	2	1
5.24231	-2.22829	-6.25304	2	1
5.24899	-2.24269	-6.25676	2	1
5.25573	-2.25677	-6.2598	2	1
5.26229	-2.27016	-6.26212	2	1
5.26851	-2.28296	-6.26387	2	1
5.27466	-2.29638	-6.26516	2	1
5.28021	-2.3102	-6.26582	2	1
5.28552	-2.3248	-6.2659	2	1
5.29109	-2.33979	-6.26559	2	1
5.29674	-2.35501	-6.26485	2	1
5.30284	-2.36993	-6.26359	2	1
5.30923	-2.38478	-6.26178	2	1
5.31536	-2.39939	-6.25931	2	1
5.32155	-2.41352	-6.25628	2	1
5.32745	-2.42748	-6.2528	2	1
5.3335	-2.44071	-6.24896	2	1
5.34023	-2.45348	-6.24461	2	1
5.3472	-2.46596	-6.23978	2	1
5.35384	-2.47769	-6.23476	2	1
5.36058	-2.4896	-6.22924	2	1
5.36711	-2.50205	-6.22326	2	1
5.37392	-2.51445	-6.21703	2	1
5.3813	-2.52754	-6.21033	2	1
5.38879	-2.5409	-6.20327	2	1
5.39689	-2.55428	-6.19597	2	1
5.40548	-2.5676	-6.18836	2	1
5.41433	-2.58079	-6.1806	2	1
5.4235	-2.59367	-6.17256	2	1
5.43296	-2.60626	-6.16406	2	1
5.44233	-2.61851	-6.15507	2	1
5.4519	-2.63131	-6.14587	2	1
5.46228	-2.64411	-6.13668	2	1
5.47377	-2.65714	-6.12752	2	1
5.48572	-2.67007	-6.11827	2	1
5.498	-2.68342	-6.10884	2	1
5.51089	-2.69718	-6.09934	2	1
5.5247	-2.71116	-6.08978	2	1
5.53936	-2.72599	-6.08033	2	1
5.55507	-2.74122	-6.07106	2	1
5.57183	-2.75658	-6.06182	2	1
5.58907	-2.77155	-6.05252	2	1
5.60748	-2.78664	-6.04325	2	1
5.62659	-2.80219	-6.03414	2	1
5.64595	-2.81831	-6.02513	2	1
5.66601	-2.83464	-6.01619	2	1
5.68723	-2.85143	-6.00747	2	1
5.7098	-2.86886	-5.99886	2	1
5.73305	-2.88656	-5.99032	2	1
5.7574	-2.9043	-5.98215	2	1
5.7823	-2.9225	-5.97393	2	1
5.80766	-2.94104	-5.96578	2	1
5.83405	-2.96015	-5.95759	2	1
5.86148	-2.97972	-5.94934	2	1
5.88984	-2.99955	-5.94117	2	1
5.9196	-3.0199	-5.93308	2	1
5.95059	-3.04119	-5.92478	2	1
5.98327	-3.06309	-5.91658	2	1
6.01711	-3.08635	-5.90843	2	1
6.05194	-3.11017	-5.90041	2	1
6.08854	-3.13449	-5.89262	2	1
6.12659	-3.15925	-5.88475	2	1
6.1656	-3.18358	-5.8769	2	1
6.20639	-3.20829	-5.86896	2	1
6.24838	-3.2333	-5.86105	2	1
6.29099	-3.25886	-5.85311	2	1
6.33457	-3.28469	-5.84525	2	1
6.37921	-3.31032	-5.83733	2	1
6.42555	-3.33647	-5.82943	2	1
6.47338	-3.36342	-5.82173	2	1
6.5231	-3.39124	-5.81417	2	1
6.57418	-3.41971	-5.80668	2	1
6.62573	-3.4488	-5.79916	2	1
6.67815	-3.47923	-5.79164	2	1
6.73146	-3.5102	-5.78414	2	1
6.78496	-3.54057	-5.77663	2	1
6.83862	-3.57088	-5.76909	2	1
6.89417	-3.60208	-5.76173	2	1
6.95126	-3.63426	-5.75447	2	1
7.01009	-3.66776	-5.74729	2	1
7.06947	-3.70192	-5.74017	2	1
7.12988	-3.737	-5.733	2	1
7.19179	-3.77272	-5.72594	2	1
7.25517	-3.80959	-5.71905	2	1
7.31941	-3.84769	-5.71236	2	1
7.38465	-3.88703	-5.70565	2	1
7.45108	-3.92783	-5.69895	2	1
7.51789	-3.97037	-5.69213	2	1
7.58527	-4.0137	-5.68531	2	1
7.65375	-4.05815	-5.67865	2	1
7.72359	-4.10441	-5.67226	2	1
7.79413	-4.15096	-5.66577	2	1
7.8656	-4.19821	-5.65928	2	1
7.93786	-4.24674	-5.65278	2	1
8.01107	-4.2961	-5.64631	2	1
8.08534	-4.34598	-5.64019	2	1
8.15975	-4.39594	-5.63402	2	1
8.23493	-4.44647	-5.628	2	1
8.31046	-4.49802	-5.62199	2	1
8.38672	-4.55048	-5.61612	2	1
8.46376	-4.60394	-5.61037	2	1
8.5418	-4.6577	-5.60494	2	1
8.62052	-4.71178	-5.59968	2	1
8.69931	-4.76583	-5.59474	2	1
8.77866	-4.82029	-5.59019	2	1
8.85858	-4.87534	-5.58609	2	1
8.93853	-4.93076	-5.58247	2	1
9.01863	-4.98678	-5.57915	2	1
9.0993	-5.04341	-5.57599	2	1
9.18099	-5.10101	-5.57293	2	1
9.26265	-5.1588	-5.57008	2	1
9.3438	-5.21633	-5.56745	2	1
9.42559	-5.27435	-5.56508	2	1
9.5075	-5.33228	-5.56317	2	1
9.58945	-5.39032	-5.56181	2	1
9.67161	-5.44899	-5.56104	2	1
9.75446	-5.50781	-5.56069	2	1
9.83787	-5.56711	-5.56078	2	1
9.92185	-5.62714	-5.56132	2	1
10.0055	-5.68775	-5.56233	2	1
10.0898	-5.74844	-5.56389	2	1
10.1747	-5.8097	-5.566	2	1
10.2603	-5.87156	-5.5688	2	1
10.3464	-5.93466	-5.5719	2	1
10.4317	-5.99807	-5.57501	2	1
10.5163	-6.06205	-5.57845	2	1
10.6015	-6.12716	-5.58263	2	1
10.6873	-6.19231	-5.58732	2	1
10.7738	-6.25835	-5.59254	2	1
10.8609	-6.32559	-5.59837	2	1
10.9486	-6.39387	-5.60477	2	1
11.0357	-6.46266	-5.61163	2	1
11.1234	-6.53215	-5.61909	2	1
11.2113	-6.60119	-5.62715	2	1
11.2999	-6.67052	-5.63574	2	1
11.3879	-6.7402	-5.64487	2	1
11.4756	-6.8106	-5.65454	2	1
11.5632	-6.881	-5.66501	2	1
11.6512	-6.95142	-5.67612	2	1
11.739	-7.02159	-5.68783	2	1
11.8271	-7.09125	-5.70026	2	1
11.9156	-7.16093	-5.71331	2	1
12.0042	-7.23124	-5.72713	2	1
12.0929	-7.30213	-5.7416	2	1
12.1828	-7.37322	-5.75705	2	1
12.2738	-7.44451	-5.77335	2	1
12.366	-7.51641	-5.79049	2	1
12.4584	-7.58872	-5.80825	2	1
12.5505	-7.66128	-5.82672	2	1
12.6425	-7.73391	-5.84598	2	1
12.7342	-7.80609	-5.86572	2	1
12.826	-7.87793	-5.88611	2	1
12.9176	-7.9492	-5.90737	2	1
13.0089	-8.01891	-5.92937	2	1
13.1006	-8.08774	-5.95224	2	1
13.1921	-8.15616	-5.97607	2	1
13.2842	-8.2246	-6.00061	2	1
13.3769	-8.2927	-6.02598	2	1
13.4694	-8.35994	-6.05203	2	1
13.5619	-8.4267	-6.07885	2	1
13.6546	-8.49306	-6.10618	2	1
13.7473	-8.55893	-6.13423	2	1
13.8402	-8.62411	-6.16304	2	1
13.9329	-8.68936	-6.19245	2	1
14.0246	-8.7536	-6.22244	2	1
14.1163	-8.81759	-6.25328	2	1
14.2082	-8.88068	-6.28517	2	1
14.2997	-8.9437	-6.31798	2	1
14.3905	-9.00649	-6.35161	2	1
14.481	-9.06898	-6.38585	2	1
14.5722	-9.13187	-6.42081	2	1
14.6629	-9.19473	-6.45632	2	1
14.7535	-9.25667	-6.49254	2	1
14.8439	-9.31829	-6.52939	2	1
14.9354	-9.37965	-6.56706	2	1
15.0271	-9.43974	-6.60527	2	1
15.1195	-9.50001	-6.64417	2	1
15.2112	-9.55985	-6.68354	2	1
15.3027	-9.61943	-6.72343	2	1
15.3951	-9.67865	-6.76405	2	1
15.4877	-9.7375	-6.80532	2	1
15.5799	-9.79554	-6.84727	2	1
15.6715	-9.85347	-6.8899	2	1
15.7627	-9.91113	-6.93309	2	1
15.8544	-9.96807	-6.9767	2	1
15.9466	-10.0251	-7.02076	2	1
16.0391	-10.0823	-7.0653	2	1
16.1321	-10.1394	-7.11049	2	1
16.2247	-10.1961	-7.15627	2	1
16.3164	-10.2529	-7.20264	2	1
16.4082	-10.3094	-7.24972	2	1
16.4988	-10.365	-7.29728	2	1
16.5886	-10.4196	-7.34506	2	1
16.678	-10.4739	-7.39343	2	1
16.7676	-10.5288	-7.44245	2	1
16.857	-10.5833	-7.49213	2	1
16.946	-10.6379	-7.54231	2	1
17.0352	-10.6922	-7.59312	2	1
17.1246	-10.7469	-7.64465	2	1
17.2136	-10.8013	-7.69679	2	1
17.3025	-10.8555	-7.74958	2	1
17.3909	-10.9093	-7.80324	2	1
17.479	-10.9632	-7.85782	2	1
17.5667	-11.0172	-7.91318	2	1
17.6542	-11.0712	-7.96941	2	1
17.7414	-11.1256	-8.02643	2	1
17.8282	-11.181	-8.08418	2	1
17.9146	-11.2367	-8.14265	2	1
18.0006	-11.2932	-8.20191	2	1
18.0863	-11.3499	-8.26198	2	1
18.1717	-11.4066	-8.32299	2	1
18.2571	-11.4637	-8.38507	2	1
18.342	-11.5207	-8.44818	2	1
18.4263	-11.5779	-8.51225	2	1
18.5105	-11.6355	-8.5774	2	1
18.5938	-11.6926	-8.64358	2	1
18.6763	-11.75	-8.71067	2	1
18.7579	-11.8078	-8.77885	2	1
18.8388	-11.866	-8.84825	2	1
18.9186	-11.9239	-8.91907	2	1
18.9968	-11.9816	-8.99107	2	1
19.0742	-12.0392	-9.06446	2	1
19.1513	-12.0964	-9.1392	2	1
19.2275	-12.1543	-9.21499	2	1
19.3027	-12.2127	-9.29168	2	1
19.3771	-12.2713	-9.36956	2	1
19.4518	-12.3311	-9.44867	2	1
19.5272	-12.3915	-9.52906	2	1
19.6021	-12.4526	-9.61058	2	1
19.6767	-12.5141	-9.69327	2	1
19.7504	-12.5748	-9.77717	2	1
19.8225	-12.6357	-9.86206	2	1
19.894	-12.6972	-9.94797	2	1
19.9651	-12.7583	-10.0352	2	1
20.0366	-12.82	-10.1237	2	1
20.1085	-12.8823	-10.2135	2	1
20.1802	-12.9441	-10.3044	2	1
20.252	-13.0058	-10.3965	2	1
20.3236	-13.0679	-10.4898	2	1
20.3953	-13.1294	-10.5842	2	1
20.4671	-13.1909	-10.6794	2	1
20.5389	-13.2525	-10.7755	2	1
20.6102	-13.313	-10.8725	2	1
20.6818	-13.373	-10.9704	2	1
20.7533	-13.433	-11.069	2	1
20.8242	-13.4924	-11.1684	2	1
20.8954	-13.5517	-11.2686	2	1
20.9668	-13.6125	-11.3696	2	1
21.0375	-13.673	-11.4709	2	1
21.1085	-13.7336	-11.5726	2	1
21.1802	-13.7949	-11.675	2	1
21.2519	-13.8564	-11.7778	2	1
21.3236	-13.918	-11.8805	2	1
21.3951	-13.9789	-11.9831	2	1
21.4675	-14.0405	-12.0856	2	1
21.5404	-14.1019	-12.188	2	1
21.6137	-14.1633	-12.29	2	1
21.6876	-14.2248	-12.3915	2	1
21.762	-14.2859	-12.4926	2	1
21.8369	-14.3473	-12.5933	2	1
21.9121	-14.4087	-12.6933	2	1
21.9873	-14.4697	-12.7927	2	1
22.0625	-14.5301	-12.8914	2	1
22.1383	-14.59	-12.9894	2	1
22.2143	-14.6497	-13.0863	2	1
22.2897	-14.7084	-13.1822	2	1
22.3651	-14.7659	-13.2768	2	1
22.4403	-14.8223	-13.37	2	1
22.5157	-14.8779	-13.4615	2	1
22.5903	-14.9327	-13.5511	2	1
22.6654	-14.987	-13.6386	2	1
22.7411	-15.0414	-13.7241	2	1
22.8173	-15.0953	-13.8075	2	1
22.8927	-15.1491	-13.8882	2	1
22.9682	-15.2022	-13.9662	2	1
23.0446	-15.2543	-14.0416	2	1
23.1214	-15.3065	-14.1144	2	1
23.1988	-15.3588	-14.1844	2	1
23.2766	-15.4106	-14.2518	2	1
23.3553	-15.462	-14.3164	2	1
23.4342	-15.5138	-14.3783	2	1
23.5132	-15.5663	-14.4372	2	1
23.5918	-15.6183	-14.4933	2	1
23.6704	-15.6703	-14.5462	2	1
23.7496	-15.722	-14.5959	2	1
23.8288	-15.7734	-14.6422	2	1
23.9081	-15.8242	-14.6848	2	1
23.9884	-15.8753	-14.7239	2	1
24.0687	-15.926	-14.7593	2	1
24.1482	-15.9766	-14.7909	2	1
24.2277	-16.0277	-14.8188	2	1
24.3076	-16.079	-14.8428	2	1
24.3874	-16.1295	-14.8627	2	1
24.4679	-16.1801	-14.8787	2	1
24.5487	-16.2306	-14.8909	2	1
24.6295	-16.2816	-14.8992	2	1
24.7102	-16.3326	-14.9035	2	1
24.7912	-16.3838	-14.9038	2	1
24.8718	-16.4351	-14.9002	2	1
24.9532	-16.4871	-14.8926	2	1
25.0351	-16.5394	-14.881	2	1
25.1166	-16.5914	-14.865	2	1
25.1976	-16.6435	-14.8448	2	1
25.2784	-16.6961	-14.8203	2	1
25.3597	-16.7488	-14.7919	2	1
25.4413	-16.8017	-14.7597	2	1
25.5232	-16.8549	-14.7235	2	1
25.6037	-16.908	-14.6832	2	1
25.6825	-16.9608	-14.6385	2	1
25.7612	-17.0137	-14.59	2	1
25.8408	-17.0672	-14.5375	2	1
25.9205	-17.121	-14.4812	2	1
25.9998	-17.1754	-14.4209	2	1
26.0792	-17.2304	-14.357	2	1
26.158	-17.2854	-14.2893	2	1
26.2359	-17.3406	-14.2182	2	1
26.3128	-17.3959	-14.1437	2	1
26.3892	-17.4507	-14.0658	2	1
26.4654	-17.506	-13.9844	2	1
26.5419	-17.5625	-13.9	2	1
26.618	-17.6199	-13.8124	2	1
26.694	-17.6781	-13.7217	2	1
26.7699	-17.7364	-13.628	2	1
26.8455	-17.7949	-13.531	2	1
26.9204	-17.8532	-13.4314	2	1
26.9957	-17.9119	-13.3293	2	1
27.0706	-17.9716	-13.2246	2	1
27.1452	-18.0306	-13.1174	2	1
27.22	-18.0897	-13.0082	2	1
27.2947	-18.1498	-12.8969	2	1
27.3696	-18.2099	-12.7839	2	1
27.4443	-18.269	-12.669	2	1
27.5191	-18.328	-12.5524	2	1
27.5937	-18.3868	-12.4339	2	1
27.6683	-18.4467	-12.3139	2	1
27.7434	-18.5072	-12.1926	2	1
27.8171	-18.5683	-12.0701	2	1
27.8907	-18.63	-11.9463	2	1
27.9648	-18.691	-11.8217	2	1
28.0384	-18.7518	-11.6964	2	1
28.1118	-18.8127	-11.5703	2	1
28.1851	-18.8735	-11.4435	2	1
28.2583	-18.9346	-11.3161	2	1
28.3317	-18.9958	-11.1883	2	1
28.4048	-19.0564	-11.0601	2	1
28.4778	-19.1166	-10.9319	2	1
28.5506	-19.1771	-10.8033	2	1
28.6235	-19.2375	-10.6749	2	1
28.6965	-19.2977	-10.5467	2	1
28.7698	-19.358	-10.4188	2	1
28.8435	-19.4179	-10.2913	2	1
28.9166	-19.4769	-10.1642	2	1
28.9895	-19.5352	-10.0373	2	1
29.0621	-19.5935	-9.91101	2	1
29.1342	-19.6515	-9.78548	2	1
29.206	-19.7088	-9.66104	2	1
29.2788	-19.7664	-9.53745	2	1
29.351	-19.8245	-9.41475	2	1
29.4227	-19.882	-9.29307	2	1
29.4945	-19.9395	-9.1727	2	1
29.567	-19.9965	-9.05358	2	1
29.6381	-20.0531	-8.93564	2	1
29.7098	-20.1093	-8.8189	2	1
29.7817	-20.1652	-8.70335	2	1
29.8526	-20.2207	-8.58879	2	1
29.9225	-20.2746	-8.47557	2	1
29.9926	-20.3276	-8.36401	2	1
30.0628	-20.3798	-8.2541	2	1
30.1331	-20.431	-8.14567	2	1
30.2027	-20.4821	-8.03869	2	1
30.2723	-20.5327	-7.93331	2	1
30.3415	-20.5827	-7.82956	2	1
30.41	-20.6316	-7.72744	2	1
30.4787	-20.6799	-7.62687	2	1
30.5469	-20.7277	-7.52783	2	1
30.6143	-20.7748	-7.43065	2	1
30.6814	-20.8214	-7.3349	2	1
30.7485	-20.868	-7.24085	2	1
30.8147	-20.9141	-7.14831	2	1
30.8798	-20.9601	-7.05734	2	1
30.9438	-21.0052	-6.96804	2	1
31.006	-21.0499	-6.88045	2	1
31.0677	-21.0937	-6.79459	2	1
31.129	-21.1365	-6.71022	2	1
31.1893	-21.1792	-6.62751	2	1
31.249	-21.2211	-6.5462	2	1
31.3079	-21.2625	-6.46651	2	1
31.3667	-21.3038	-6.38861	2	1
31.4249	-21.3452	-6.31226	2	1
31.4827	-21.3865	-6.23751	2	1
31.5406	-21.4275	-6.16443	2	1
31.5983	-21.4681	-6.09305	2	1
31.6556	-21.5085	-6.02318	2	1
31.7127	-21.5489	-5.95468	2	1
31.7685	-21.5894	-5.88751	2	1
31.8237	-21.6291	-5.82193	2	1
31.8784	-21.6692	-5.75805	2	1
31.9324	-21.7089	-5.69555	2	1
31.986	-21.7492	-5.63426	2	1
32.0391	-21.7904	-5.57437	2	1
32.0925	-21.8315	-5.51594	2	1
32.1465	-21.8725	-5.4591	2	1
32.1998	-21.9137	-5.40376	2	1
32.253	-21.9555	-5.34966	2	1
32.307	-21.9978	-5.29698	2	1
32.3603	-22.0408	-5.24542	2	1
32.413	-22.084	-5.19504	2	1
32.4654	-22.1278	-5.14593	2	1
32.5179	-22.1715	-5.09811	2	1
32.5704	-22.2159	-5.0515	2	1
32.6224	-22.2607	-5.00578	2	1
32.6741	-22.3059	-4.96109	2	1
32.7251	-22.3518	-4.91734	2	1
32.7761	-22.3982	-4.87463	2	1
32.8275	-22.4451	-4.83298	2	1
32.8793	-22.4916	-4.79247	2	1
32.9315	-22.5383	-4.75312	2	1
32.9847	-22.5852	-4.71486	2	1
33.0389	-22.633	-4.67751	2	1
33.0927	-22.6808	-4.64118	2	1
33.1445	-22.7285	-4.60562	2	1
33.1954	-22.7766	-4.5706	2	1
33.2466	-22.8253	-4.53648	2	1
33.2977	-22.8745	-4.50295	2	1
33.349	-22.9234	-4.47044	2	1
33.4006	-22.9728	-4.43879	2	1
33.4515	-23.0226	-4.40773	2	1
33.5026	-23.0721	-4.37761	2	1
33.5531	-23.1212	-4.34819	2	1
33.6028	-23.1712	-4.31926	2	1
33.6523	-23.2209	-4.2909	2	1
33.7018	-23.2704	-4.26336	2	1
33.7513	-23.3206	-4.23647	2	1
33.8005	-23.3709	-4.2099	2	1
33.8504	-23.4219	-4.18383	2	1
33.9008	-23.4738	-4.15817	2	1
33.9519	-23.5259	-4.13319	2	1
34.0032	-23.5781	-4.10896	2	1
34.055	-23.6306	-4.08527	2	1
34.1067	-23.6841	-4.06196	2	1
34.1586	-23.7388	-4.03913	2	1
34.2108	-23.7935	-4.01685	2	1
34.2634	-23.8483	-3.99506	2	1
34.3165	-23.9032	-3.97377	2	1
34.3695	-23.9576	-3.95297	2	1
34.4227	-24.0112	-3.9328	2	1
34.4765	-24.0646	-3.91316	2	1
34.5307	-24.1179	-3.89415	2	1
34.5858	-24.1709	-3.87578	2	1
34.641	-24.2246	-3.85779	2	1
34.6958	-24.2787	-3.84017	2	1
34.751	-24.3325	-3.8231	2	1
34.8063	-24.387	-3.80664	2	1
34.862	-24.4415	-3.79069	2	1
34.9183	-24.4956	-3.77532	2	1
34.9753	-24.5496	-3.76044	2	1
35.0321	-24.6031	-3.74585	2	1
35.0892	-24.6562	-3.73185	2	1
35.1468	-24.7088	-3.71846	2	1
35.2054	-24.7615	-3.70578	2	1
35.2641	-24.8144	-3.69356	2	1
35.3234	-24.8672	-3.68176	2	1
35.3834	-24.9202	-3.67031	2	1
35.4441	-24.9731	-3.65965	2	1
35.5049	-25.0257	-3.6497	2	1
35.566	-25.0779	-3.64028	2	1
35.6278	-25.1307	-3.63153	2	1
35.6898	-25.1834	-3.62349	2	1
35.7505	-25.2366	-3.61632	2	1
35.8122	-25.2903	-3.61009	2	1
35.8745	-25.344	-3.60442	2	1
35.9365	-25.3974	-3.59955	2	1
35.9993	-25.4503	-3.59541	2	1
36.0622	-25.5026	-3.59183	2	1
36.1247	-25.5554	-3.58859	2	1
36.187	-25.6077	-3.58601	2	1
36.2489	-25.6606	-3.58389	2	1
36.3116	-25.7138	-3.58253	2	1
36.3746	-25.7665	-3.58194	2	1
36.4378	-25.819	-3.58174	2	1
36.5015	-25.872	-3.58197	2	1
36.5655	-25.9255	-3.58271	2	1
36.6296	-25.9787	-3.58407	2	1
36.6936	-26.0317	-3.58598	2	1
36.7587	-26.0845	-3.5884	2	1
36.8249	-26.137	-3.59121	2	1
36.8918	-26.1892	-3.59431	2	1
36.9592	-26.241	-3.59765	2	1
37.0272	-26.2932	-3.60138	2	1
37.0957	-26.3462	-3.60523	2	1
37.1649	-26.3994	-3.60929	2	1
37.2346	-26.4534	-3.61355	2	1
37.3044	-26.5075	-3.61802	2	1
37.3754	-26.5618	-3.62266	2	1
37.4464	-26.6166	-3.6275	2	1
37.518	-26.6719	-3.63254	2	1
37.5903	-26.7278	-3.63766	2	1
37.6635	-26.7839	-3.64283	2	1
37.7369	-26.8403	-3.64777	2	1
37.8108	-26.8971	-3.6526	2	1
37.884	-26.9536	-3.65724	2	1
37.9569	-27.0092	-3.66165	2	1
38.0306	-27.0648	-3.66601	2	1
38.1048	-27.1206	-3.6703	2	1
38.1795	-27.1767	-3.67439	2	1
38.2547	-27.2336	-3.67822	2	1
4.89394	1.09035	-5.88137	1	2
4.90527	1.08929	-5.88026	1	2
4.91715	1.08831	-5.87944	1	2
4.92968	1.08759	-5.87915	1	2
4.94197	1.08619	-5.87931	1	2
4.95456	1.08459	-5.87973	1	2
4.9669	1.08264	-5.88019	1	2
4.97856	1.08002	-5.8809	1	2
4.98977	1.07711	-5.88178	1	2
5.00064	1.07432	-5.88289	1	2
5.01181	1.07212	-5.88445	1	2
5.0232	1.06982	-5.88625	1	2
5.03488	1.06821	-5.88844	1	2
5.04683	1.06704	-5.89108	1	2
5.05833	1.06625	-5.89378	1	2
5.06938	1.06548	-5.89664	1	2
5.07954	1.06477	-5.89973	1	2
5.08912	1.06438	-5.90293	1	2
5.09779	1.0649	-5.90618	1	2
5.10677	1.06569	-5.90966	1	2
5.11592	1.06728	-5.9133	1	2
5.12483	1.06917	-5.91706	1	2
5.13382	1.07078	-5.92105	1	2
5.14293	1.07271	-5.92528	1	2
5.15209	1.07553	-5.92979	1	2
5.16126	1.07843	-5.93439	1	2
5.17025	1.08187	-5.93905	1	2
5.1793	1.08541	-5.94375	1	2
5.18788	1.08915	-5.94849	1	2
5.19631	1.09322	-5.95322	1	2
5.20428	1.09779	-5.95786	1	2
5.21169	1.10288	-5.96262	1	2
5.2189	1.10877	-5.96727	1	2
5.22634	1.11524	-5.97187	1	2
5.23363	1.1219	-5.97625	1	2
5.24118	1.12884	-5.98065	1	2
5.24889	1.13673	-5.98505	1	2
5.25669	1.14521	-5.98932	1	2
5.26479	1.15368	-5.99357	1	2
5.27328	1.16242	-5.9978	1	2
5.28091	1.17182	-6.00185	1	2
5.28742	1.18127	-6.00571	1	2
5.29352	1.19132	-6.00931	1	2
5.29915	1.20173	-6.01242	1	2
5.3047	1.21243	-6.01523	1	2
5.31043	1.22332	-6.01796	1	2
5.31554	1.23442	-6.02063	1	2
5.32025	1.24536	-6.02307	1	2
5.32457	1.25622	-6.02519	1	2
5.32841	1.26708	-6.02689	1	2
5.33217	1.27746	-6.02822	1	2
5.33528	1.28779	-6.0293	1	2
5.33765	1.2974	-6.03014	1	2
5.33881	1.30673	-6.03065	1	2
5.33923	1.31573	-6.03089	1	2
5.339	1.32487	-6.031	1	2
5.33813	1.33448	-6.03101	1	2
5.33665	1.34402	-6.03085	1	2
5.3345	1.35331	-6.0307	1	2
5.33161	1.36178	-6.03059	1	2
5.32783	1.36944	-6.03038	1	2
5.32337	1.37656	-6.03006	1	2
5.3184	1.38309	-6.02941	1	2
5.3125	1.38897	-6.02856	1	2
5.30555	1.39494	-6.02764	1	2
5.29824	1.40108	-6.02656	1	2
5.29101	1.40691	-6.02556	1	2
5.28299	1.41241	-6.02454	1	2
5.27426	1.41761	-6.02333	1	2
5.26494	1.42203	-6.02168	1	2
5.25517	1.42632	-6.01995	1	2
5.24489	1.43076	-6.01813	1	2
5.23473	1.4354	-6.01635	1	2
5.22489	1.43952	-6.01467	1	2
5.21509	1.44321	-6.01315	1	2
5.20456	1.44654	-6.01181	1	2
5.19379	1.44904	-6.01064	1	2
5.18358	1.45156	-6.00953	1	2
5.17334	1.45357	-6.0086	1	2
5.16345	1.45521	-6.00787	1	2
5.15367	1.45682	-6.00736	1	2
5.1441	1.45794	-6.00712	1	2
5.13484	1.45884	-6.00717	1	2
5.12532	1.45961	-6.00736	1	2
5.11647	1.45995	-6.00782	1	2
5.10759	1.4596	-6.00854	1	2
5.09895	1.45869	-6.00972	1	2
5.09032	1.45728	-6.01125	1	2
5.08225	1.45621	-6.01316	1	2
5.0748	1.45431	-6.01545	1	2
5.06778	1.45162	-6.01806	1	2
5.061	1.44866	-6.02101	1	2
5.05418	1.44564	-6.02438	1	2
5.04797	1.44205	-6.02817	1	2
5.04182	1.43783	-6.03228	1	2
5.0364	1.43326	-6.03679	1	2
5.03105	1.42814	-6.0416	1	2
5.02562	1.4226	-6.04672	1	2
5.0202	1.41668	-6.05207	1	2
5.01468	1.41069	-6.05745	1	2
5.00877	1.40559	-6.06294	1	2
5.00311	1.39996	-6.06885	1	2
4.99761	1.39392	-6.07507	1	2
4.99232	1.38734	-6.0814	1	2
4.98683	1.38038	-6.08795	1	2
4.98253	1.37306	-6.0948	1	2
4.97861	1.36533	-6.1019	1	2
4.97539	1.35787	-6.1092	1	2
4.97137	1.35004	-6.11628	1	2
4.96699	1.34295	-6.12312	1	2
4.96252	1.33579	-6.12978	1	2
4.9586	1.32909	-6.13641	1	2
4.9552	1.3224	-6.14315	1	2
4.95238	1.31546	-6.14996	1	2
4.95015	1.30846	-6.15665	1	2
4.94847	1.30203	-6.16317	1	2
4.94713	1.29579	-6.1697	1	2
4.94661	1.28975	-6.17611	1	2
4.94646	1.2841	-6.18228	1	2
4.94683	1.27848	-6.1884	1	2
4.94747	1.27259	-6.19442	1	2
4.94825	1.26679	-6.2002	1	2
4.95035	1.2614	-6.20573	1	2
4.95306	1.25635	-6.21109	1	2
4.95579	1.25156	-6.2162	1	2
4.95889	1.24685	-6.22124	1	2
4.9627	1.24231	-6.22618	1	2
4.96693	1.23736	-6.23108	1	2
4.97116	1.23228	-6.23575	1	2
4.97508	1.22664	-6.23999	1	2
4.97948	1.22028	-6.24392	1	2
4.98384	1.21458	-6.24763	1	2
4.98854	1.20942	-6.25093	1	2
4.9941	1.20481	-6.25407	1	2
5.00025	1.20098	-6.25712	1	2
5.00706	1.19786	-6.26014	1	2
5.01416	1.19476	-6.26311	1	2
5.0209	1.19173	-6.26586	1	2
5.02794	1.1896	-6.26862	1	2
5.03499	1.18816	-6.27144	1	2
5.04249	1.18676	-6.27424	1	2
5.04944	1.18581	-6.27694	1	2
5.05608	1.18514	-6.27939	1	2
5.06317	1.18453	-6.28179	1	2
5.07018	1.18396	-6.28412	1	2
5.0768	1.18412	-6.28644	1	2
5.08322	1.18449	-6.28883	1	2
5.09005	1.18547	-6.29132	1	2
5.09664	1.18665	-6.29371	1	2
5.10256	1.18775	-6.29595	1	2
5.1078	1.18865	-6.29799	1	2
5.11297	1.18974	-6.30015	1	2
5.11797	1.1911	-6.30237	1	2
5.12234	1.19201	-6.30452	1	2
5.12669	1.19323	-6.30668	1	2
5.13078	1.19522	-6.30889	1	2
5.13432	1.1974	-6.31109	1	2
5.13723	1.199	-6.31334	1	2
5.13984	1.20062	-6.31577	1	2
5.14213	1.20273	-6.31821	1	2
5.14517	1.20535	-6.32085	1	2
5.14859	1.2081	-6.3239	1	2
5.15154	1.20978	-6.32696	1	2
5.15422	1.21117	-6.33017	1	2
5.15681	1.21197	-6.33357	1	2
5.15959	1.21251	-6.33738	1	2
5.16221	1.2126	-6.34132	1	2
5.16447	1.21293	-6.34522	1	2
5.16731	1.21349	-6.34947	1	2
5.17031	1.2141	-6.35417	1	2
5.173	1.21465	-6.35912	1	2
5.1749	1.21575	-6.36433	1	2
5.1772	1.21634	-6.36984	1	2
5.18021	1.21639	-6.3757	1	2
5.18268	1.21626	-6.38172	1	2
5.18482	1.21562	-6.38804	1	2
5.1867	1.21427	-6.39456	1	2
5.18833	1.21208	-6.40116	1	2
5.1897	1.20879	-6.40786	1	2
5.19132	1.20456	-6.41482	1	2
5.19256	1.19993	-6.422	1	2
5.19351	1.19616	-6.42935	1	2
5.19428	1.19229	-6.43685	1	2
5.1951	1.18807	-6.44452	1	2
5.19623	1.18376	-6.45222	1	2
5.1978	1.18005	-6.45999	1	2
5.19879	1.17662	-6.46755	1	2
5.19918	1.17277	-6.47504	1	2
5.19944	1.16839	-6.4825	1	2
5.19978	1.16378	-6.49011	1	2
5.20042	1.15916	-6.4978	1	2
5.2012	1.15392	-6.50521	1	2
5.20183	1.14833	-6.51235	1	2
5.20228	1.14265	-6.51922	1	2
5.20276	1.13697	-6.52582	1	2
5.20353	1.13143	-6.53216	1	2
5.20452	1.12614	-6.53846	1	2
5.20601	1.12101	-6.54461	1	2
5.20724	1.11565	-6.55052	1	2
5.20808	1.11022	-6.55626	1	2
5.20875	1.10443	-6.56164	1	2
5.20921	1.0986	-6.5666	1	2
5.20981	1.09319	-6.57108	1	2
5.21064	1.08825	-6.5752	1	2
5.21155	1.08372	-6.5789	1	2
5.21236	1.07931	-6.58212	1	2
5.21376	1.07531	-6.58497	1	2
5.21502	1.0715	-6.58726	1	2
5.21581	1.06744	-6.58901	1	2
5.21605	1.06391	-6.59008	1	2
5.21637	1.06077	-6.59069	1	2
5.21688	1.05743	-6.59076	1	2
5.21707	1.05433	-6.59032	1	2
5.21731	1.05142	-6.58945	1	2
5.21752	1.04854	-6.58797	1	2
5.21706	1.04576	-6.58599	1	2
5.21616	1.04346	-6.58316	1	2
5.21499	1.0413	-6.5794	1	2
5.21392	1.03977	-6.57505	1	2
5.21296	1.03921	-6.57004	1	2
5.2123	1.03898	-6.56456	1	2
5.21162	1.03994	-6.5586	1	2
5.21132	1.04125	-6.55232	1	2
5.21078	1.04236	-6.54533	1	2
5.21002	1.04413	-6.53768	1	2
5.20864	1.04645	-6.52956	1	2
5.20719	1.04954	-6.52089	1	2
5.20619	1.05284	-6.51198	1	2
5.20549	1.05685	-6.50273	1	2
5.20464	1.06158	-6.49312	1	2
5.2036	1.06731	-6.4833	1	2
5.2022	1.07358	-6.4729	1	2
5.20073	1.07974	-6.46201	1	2
5.19908	1.08685	-6.45084	1	2
5.19716	1.09524	-6.43932	1	2
5.19478	1.10469	-6.42744	1	2
5.19292	1.11397	-6.41544	1	2
5.19175	1.12341	-6.40335	1	2
5.19064	1.13373	-6.39106	1	2
5.1899	1.14458	-6.37876	1	2
5.18913	1.15504	-6.36633	1	2
5.18868	1.1659	-6.35391	1	2
5.18831	1.17701	-6.34158	1	2
5.18779	1.18784	-6.32916	1	2
5.18739	1.19935	-6.31684	1	2
5.18649	1.21086	-6.3044	1	2
5.18596	1.222	-6.29205	1	2
5.1852	1.23292	-6.27966	1	2
5.18427	1.24414	-6.26765	1	2
5.18354	1.25497	-6.25572	1	2
5.18267	1.266	-6.24412	1	2
5.18214	1.27681	-6.23274	1	2
5.18222	1.28687	-6.22174	1	2
5.18224	1.29665	-6.21107	1	2
5.18236	1.30603	-6.20063	1	2
5.18306	1.31515	-6.1906	1	2
5.18444	1.32363	-6.18097	1	2
5.18623	1.33149	-6.1717	1	2
5.18868	1.33886	-6.16291	1	2
5.19129	1.34536	-6.15447	1	2
5.19407	1.35115	-6.14636	1	2
5.19763	1.35613	-6.13869	1	2
5.20145	1.36056	-6.13122	1	2
5.20533	1.36461	-6.124	1	2
5.20832	1.36812	-6.11692	1	2
5.21137	1.37137	-6.1102	1	2
5.21462	1.37455	-6.10393	1	2
5.21848	1.37715	-6.0982	1	2
5.22221	1.37946	-6.09274	1	2
5.22584	1.38187	-6.08731	1	2
5.23017	1.38386	-6.08211	1	2
5.23483	1.38474	-6.07689	1	2
5.23946	1.38519	-6.07195	1	2
5.24511	1.38465	-6.06721	1	2
5.25143	1.38356	-6.0627	1	2
5.25723	1.38154	-6.05827	1	2
5.26274	1.37925	-6.05392	1	2
5.26803	1.37687	-6.04978	1	2
5.27354	1.37453	-6.04584	1	2
5.2793	1.37204	-6.04208	1	2
5.28557	1.36883	-6.03857	1	2
5.29193	1.36567	-6.03516	1	2
5.29842	1.3624	-6.03174	1	2
5.3049	1.35872	-6.02813	1	2
5.31158	1.35476	-6.02435	1	2
5.31761	1.34982	-6.02057	1	2
5.32359	1.3442	-6.01672	1	2
5.33006	1.33829	-6.01297	1	2
5.33601	1.33213	-6.00909	1	2
5.34195	1.32584	-6.00518	1	2
5.34779	1.31958	-6.00119	1	2
5.35272	1.31337	-5.99695	1	2
5.35728	1.30704	-5.9926	1	2
5.36128	1.29999	-5.98816	1	2
5.36549	1.29261	-5.98411	1	2
5.37012	1.28502	-5.98005	1	2
5.37485	1.27766	-5.97594	1	2
5.38012	1.26981	-5.97168	1	2
5.38639	1.26169	-5.96739	1	2
5.39271	1.25352	-5.96309	1	2
5.39904	1.24443	-5.95861	1	2
5.40505	1.23605	-5.9539	1	2
5.41083	1.22763	-5.94904	1	2
5.41613	1.21898	-5.94396	1	2
5.42132	1.21072	-5.93873	1	2
5.42653	1.20396	-5.93336	1	2
5.43085	1.19727	-5.92773	1	2
5.43476	1.19139	-5.92185	1	2
5.43899	1.18571	-5.91586	1	2
5.44344	1.17969	-5.90982	1	2
5.44824	1.1739	-5.90394	1	2
5.45253	1.1686	-5.89798	1	2
5.4561	1.1637	-5.89191	1	2
5.45911	1.15935	-5.88589	1	2
5.4623	1.15639	-5.87984	1	2
5.46575	1.15369	-5.87373	1	2
5.46963	1.15134	-5.86747	1	2
5.47378	1.14904	-5.86109	1	2
5.47744	1.14684	-5.85454	1	2
5.48087	1.14514	-5.84802	1	2
5.48403	1.1441	-5.84138	1	2
5.48698	1.14401	-5.83469	1	2
5.49058	1.14418	-5.82804	1	2
5.49443	1.14526	-5.82153	1	2
5.4986	1.14705	-5.81518	1	2
5.50297	1.14909	-5.80883	1	2
5.50737	1.15215	-5.8026	1	2
5.51183	1.15601	-5.79644	1	2
5.51698	1.16097	-5.79043	1	2
5.52299	1.1668	-5.78481	1	2
5.52996	1.17334	-5.77959	1	2
5.53748	1.181	-5.7746	1	2
5.54569	1.1895	-5.76976	1	2
5.55424	1.19906	-5.7651	1	2
5.56324	1.20879	-5.76064	1	2
5.57353	1.21927	-5.75647	1	2
5.58469	1.2304	-5.75235	1	2
5.59676	1.24235	-5.74867	1	2
5.60911	1.25525	-5.74522	1	2
5.62171	1.26819	-5.74217	1	2
5.63509	1.28221	-5.73948	1	2
5.6491	1.29741	-5.73709	1	2
5.66432	1.3138	-5.73505	1	2
5.68062	1.33041	-5.73338	1	2
5.69757	1.34786	-5.73205	1	2
5.71525	1.36732	-5.73121	1	2
5.73434	1.38832	-5.73068	1	2
5.75488	1.4105	-5.73049	1	2
5.77606	1.43411	-5.73055	1	2
5.79776	1.45827	-5.73086	1	2
5.82029	1.48353	-5.73139	1	2
5.84486	1.5099	-5.73245	1	2
5.87068	1.53785	-5.7339	1	2
5.89842	1.56661	-5.73547	1	2
5.92733	1.59614	-5.73721	1	2
5.957	1.6265	-5.73904	1	2
5.98808	1.65709	-5.74117	1	2
6.01897	1.68815	-5.74335	1	2
6.05079	1.71911	-5.74583	1	2
6.08424	1.75084	-5.74865	1	2
6.11844	1.78295	-5.75164	1	2
6.15337	1.81536	-5.75472	1	2
6.19001	1.84819	-5.75809	1	2
6.22796	1.8815	-5.76174	1	2
6.26695	1.91526	-5.76552	1	2
6.3072	1.95033	-5.76951	1	2
6.34882	1.98676	-5.77389	1	2
6.39169	2.0235	-5.77855	1	2
6.43593	2.06112	-5.78349	1	2
6.48139	2.0996	-5.78873	1	2
6.5274	2.13915	-5.79397	1	2
6.57417	2.17908	-5.79917	1	2
6.62211	2.21915	-5.80456	1	2
6.67154	2.25968	-5.81008	1	2
6.72241	2.30081	-5.81588	1	2
6.77411	2.34235	-5.82189	1	2
6.8264	2.38548	-5.82788	1	2
6.87933	2.42957	-5.83367	1	2
6.9339	2.47407	-5.83948	1	2
6.99019	2.51917	-5.84554	1	2
7.04795	2.56456	-5.85184	1	2
7.10722	2.61036	-5.85827	1	2
7.16815	2.65646	-5.86485	1	2
7.23036	2.70252	-5.87139	1	2
7.29329	2.74839	-5.87785	1	2
7.35737	2.794	-5.88432	1	2
7.42286	2.83995	-5.89066	1	2
7.48973	2.8863	-5.897	1	2
7.55754	2.93305	-5.90319	1	2
7.62652	2.97974	-5.90937	1	2
7.69686	3.02653	-5.91551	1	2
7.76778	3.07376	-5.92153	1	2
7.83995	3.12096	-5.92738	1	2
7.91293	3.16804	-5.9331	1	2
7.98682	3.21472	-5.93858	1	2
8.06105	3.26124	-5.94386	1	2
8.13534	3.30803	-5.94872	1	2
8.2102	3.35519	-5.95315	1	2
8.28632	3.40177	-5.95748	1	2
[truncated: 7,601 more rows]

## Sheet: fig.S3b-middle
time	R2	Upper	Lower
-500	0.1638	0.23076	0.0961505
-489.933	0.15942	0.241386	0.0942502
-479.866	0.153744	0.243727	0.0988725
-469.799	0.146482	0.239124	0.107747
-459.732	0.144991	0.236201	0.107857
-449.664	0.149888	0.240453	0.0997708
-439.597	0.153243	0.238074	0.0919427
-429.53	0.156424	0.249039	0.0876342
-419.463	0.160176	0.251793	0.0936561
-409.396	0.164129	0.239151	0.0941748
-399.329	0.167314	0.242045	0.0926445
-389.262	0.172094	0.249382	0.0956645
-379.195	0.170748	0.253441	0.0991915
-369.128	0.168038	0.250776	0.0912882
-359.06	0.161676	0.230929	0.0965354
-348.993	0.155455	0.22005	0.105789
-338.926	0.1467	0.22695	0.111109
-328.859	0.140886	0.22988	0.101335
-318.792	0.137248	0.234666	0.0999466
-308.725	0.140719	0.239342	0.101469
-298.658	0.148652	0.242661	0.109772
-288.591	0.169119	0.242642	0.114054
-278.523	0.194996	0.235945	0.0986234
-268.456	0.197828	0.2301	0.0968377
-258.389	0.183126	0.230805	0.11233
-248.322	0.159127	0.234773	0.105008
-238.255	0.134705	0.250147	0.102215
-228.188	0.119017	0.257543	0.100713
-218.121	0.114011	0.261623	0.0971498
-208.054	0.121755	0.246562	0.101981
-197.987	0.139813	0.231061	0.10055
-187.919	0.171968	0.231653	0.106066
-177.852	0.202276	0.252189	0.111635
-167.785	0.213283	0.261819	0.10319
-157.718	0.218616	0.261272	0.101361
-147.651	0.204442	0.255343	0.101937
-137.584	0.182158	0.262814	0.104834
-127.517	0.169909	0.265515	0.106602
-117.45	0.173905	0.255357	0.108039
-107.383	0.177929	0.24169	0.105858
-97.3154	0.176322	0.25232	0.102043
-87.2483	0.173393	0.249244	0.101443
-77.1812	0.17914	0.239245	0.108113
-67.1141	0.186676	0.218929	0.102982
-57.047	0.19307	0.220251	0.0986663
-46.9799	0.200884	0.232062	0.0969556
-36.9128	0.204737	0.249733	0.0976684
-26.8456	0.195201	0.251394	0.0987891
-16.7785	0.179511	0.247171	0.103258
-6.71141	0.174256	0.255002	0.0946309
3.3557	0.181319	0.26145	0.0993364
13.4228	0.177699	0.260316	0.101577
23.4899	0.163184	0.251979	0.107733
33.557	0.155333	0.23464	0.105387
43.6242	0.161869	0.239579	0.0943653
53.6913	0.175266	0.248978	0.0943107
63.7584	0.185667	0.24799	0.100041
73.8255	0.187799	0.250627	0.107565
83.8926	0.183452	0.248916	0.102441
93.9597	0.171538	0.250928	0.0980237
104.027	0.159142	0.248278	0.103947
114.094	0.150278	0.255132	0.108008
124.161	0.140876	0.262266	0.11214
134.228	0.134533	0.270518	0.108689
144.295	0.145905	0.276897	0.10026
154.362	0.168145	0.275291	0.0930838
164.43	0.191403	0.265478	0.0991714
174.497	0.222544	0.251246	0.10368
184.564	0.253243	0.238543	0.0965056
194.631	0.286434	0.227546	0.103565
204.698	0.329635	0.225101	0.104704
214.765	0.377077	0.222957	0.104152
224.832	0.439295	0.220644	0.110179
234.899	0.502305	0.228532	0.114348
244.966	0.553134	0.237339	0.114828
255.034	0.592423	0.241375	0.116224
265.101	0.616196	0.242041	0.110565
275.168	0.627336	0.242312	0.100727
285.235	0.638045	0.249676	0.0941713
295.302	0.64243	0.265255	0.0946308
305.369	0.63884	0.26355	0.0962005
315.436	0.633244	0.252752	0.0949772
325.503	0.628941	0.244075	0.09773
335.57	0.618456	0.253667	0.101058
345.638	0.60141	0.24966	0.100055
355.705	0.592032	0.244061	0.10001
365.772	0.58782	0.246579	0.101558
375.839	0.592614	0.23896	0.106319
385.906	0.599418	0.222702	0.113437
395.973	0.604218	0.23395	0.122326
406.04	0.6067	0.261966	0.112491
416.107	0.614597	0.264957	0.104956
426.174	0.612767	0.253392	0.106928
436.242	0.598821	0.23654	0.109605
446.309	0.583044	0.246047	0.103241
456.376	0.565621	0.265603	0.102253
466.443	0.546868	0.270415	0.0964004
476.51	0.53878	0.26911	0.0907231
486.577	0.53824	0.255099	0.0905007
496.644	0.548511	0.235674	0.0906416
506.711	0.560623	0.232948	0.100887
516.779	0.575116	0.236964	0.0950775
526.846	0.589931	0.238453	0.0931931
536.913	0.596772	0.238918	0.0895107
546.98	0.606104	0.241473	0.0920327
557.047	0.61664	0.238166	0.0991582
567.114	0.627391	0.234011	0.107216
577.181	0.63606	0.232255	0.10634
587.248	0.633077	0.225732	0.105871
597.315	0.617737	0.240502	0.0893918
607.383	0.604791	0.247815	0.0833143
617.45	0.605439	0.241565	0.0943972
627.517	0.620033	0.244494	0.107396
637.584	0.632384	0.249738	0.101785
647.651	0.647531	0.257264	0.108265
657.718	0.660922	0.268339	0.106374
667.785	0.679398	0.263975	0.102942
677.852	0.694172	0.245658	0.0944102
687.919	0.716661	0.243942	0.1046
697.987	0.72536	0.24459	0.106549
708.054	0.714121	0.245649	0.101659
718.121	0.68758	0.235276	0.098097
728.188	0.663308	0.231884	0.095912
738.255	0.653937	0.235197	0.0973842
748.322	0.657385	0.222024	0.0948185
758.389	0.658559	0.22575	0.0869514
768.456	0.656988	0.238828	0.0911695
778.523	0.667792	0.237253	0.105316
788.591	0.670894	0.255762	0.107059
798.658	0.67083	0.262616	0.105723
808.725	0.668908	0.267497	0.108155
818.792	0.660686	0.263416	0.109818
828.859	0.65976	0.268209	0.1033
838.926	0.672488	0.278472	0.107049
848.993	0.676341	0.276232	0.101219
859.06	0.668497	0.254952	0.0809427
869.128	0.649984	0.243032	0.084439
879.195	0.636128	0.237637	0.102723
889.262	0.643764	0.239365	0.105964
899.329	0.650834	0.245788	0.105089
909.396	0.662385	0.236341	0.11421
919.463	0.675014	0.231006	0.102115
929.53	0.674066	0.235315	0.102845
939.597	0.656963	0.224115	0.105068
949.664	0.635265	0.220945	0.105705
959.732	0.62121	0.218396	0.110688
969.799	0.617073	0.227645	0.109294
979.866	0.622052	0.233301	0.105714
989.933	0.637657	0.236081	0.0971813
1000	0.64614	0.257705	0.0926859

[truncated: 78 more sheets: fig.S3b-right, fig.S3a-left, fig.S3a-middle, fig.S3a-right, Figure S4a, Figure S4b, Figure S4c, Fig.S5a, Fig.S5b, Fig.S5c, Fig.S6a, Fig.S6b, Fig.S7, Fig.S9a, Fig.S9b, Fig.S10a, Fig.S10b, Fig.S10c, Fig.S10d, Fig.S10e …]
